# Supplementary material for: Propagation of human prostate tissue from induced pluripotent stem cells
Source: Stem Cells Transl Med. 2020 Mar 14;9(7):734–45. doi: 10.1002/sctm.19-0286 (PMC7308643; doi:10.1002/sctm.19-0286)
Supplement: Supplementary file 14 — Table S3 Differential Gene Expression of iPSCs vs CD49f positive basal cells isolated from whole human prostates by flow cytometry (related to Figure 3 and Figure S4). A list of the genes from RNA sequencing (n = 3). [file SCT3-9-734-s003.xlsx]

## Sheet: Raw
GeneID	Base mean	log2(FC)	StdErr	Wald-Stats	P-value	P-adj
KRT16	6937.96	8.45678	0.397651	21.2668	2.3034e-100	3.2927e-96
SLC2A3	3849.41	-10.8919	0.52142	-20.8889	6.75786e-97	4.83018e-93
SLC2A14	3493.97	-11.0164	0.553568	-19.9007	4.01578e-88	1.91352e-84
FOS	3538.69	7.75608	0.41839	18.5379	1.02048e-76	3.64694e-73
IL32	3217.26	6.93271	0.384797	18.0165	1.44496e-72	4.13113e-69
KRT7	4074.54	9.16021	0.529042	17.3147	3.64365e-67	8.68099e-64
ANXA2	5586.31	5.1996	0.316408	16.4332	1.10691e-60	2.26047e-57
KRT14	14507.1	12.4397	0.76215	16.3218	6.90732e-60	1.23425e-56
RP11-20D14.6	929.743	-8.8589	0.543233	-16.3077	8.69501e-60	1.38106e-56
SOD2	4106.82	5.8753	0.368508	15.9435	3.16367e-57	4.52246e-54
CD59	1890	5.95714	0.399854	14.8983	3.38152e-50	4.39444e-47
HCG4P5	1596.57	5.45575	0.372237	14.6567	1.22149e-48	1.45509e-45
TACSTD2	4270.89	10.3912	0.710486	14.6255	1.93123e-48	2.12361e-45
B2M	4847.03	5.33782	0.365981	14.585	3.50045e-48	3.57421e-45
AKR1C1	1530.03	6.01116	0.414732	14.4941	1.32027e-47	1.25822e-44
HMOX1	1374.79	7.4797	0.524579	14.2585	3.97101e-46	3.54785e-43
S100A6	1211.5	6.78178	0.476799	14.2236	6.54341e-46	5.50223e-43
KRT5	3420.83	10.0765	0.715035	14.0922	4.23875e-45	3.36628e-42
ALDH1A3	1587.55	8.11292	0.5769	14.063	6.41374e-45	4.68317e-42
HLA-B	4017.25	4.47526	0.318265	14.0615	6.55217e-45	4.68317e-42
DUSP1	1261.75	7.1251	0.509602	13.9817	2.01656e-44	1.3727e-41
SQSTM1	2783.87	4.7459	0.341859	13.8826	8.07422e-44	5.24641e-41
PODXL	441.901	-7.66149	0.55625	-13.7735	3.681e-43	2.28782e-40
KRT17	1396.21	7.93034	0.577386	13.7349	6.27496e-43	3.73753e-40
HLA-C	3661.94	4.36124	0.319072	13.6685	1.56581e-42	8.95333e-40
HLA-E	1693.55	4.75519	0.350276	13.5756	5.5919e-42	3.07447e-39
AKR1C3	1510.9	5.72767	0.42498	13.4775	2.12163e-41	1.12328e-38
CCL2	1330.55	7.85726	0.58709	13.3834	7.56041e-41	3.85986e-38
MIR302B	629.261	-5.58922	0.422643	-13.2244	6.3416e-40	3.12597e-37
S100A16	873.127	6.06801	0.46936	12.9283	3.11794e-38	1.4857e-35
CLDN1	840.8	6.2541	0.490271	12.7564	2.87091e-37	1.32386e-34
APOE	345.119	-6.59298	0.518344	-12.7193	4.61928e-37	2.06352e-34
NFKBIA	1136.08	4.80716	0.3781	12.714	4.94465e-37	2.14193e-34
ANXA1	1241.71	8.13472	0.644614	12.6195	1.64807e-36	6.92918e-34
SFRP1	361.987	-6.16	0.496658	-12.4029	2.5207e-35	1.02953e-32
GADD45A	761.274	6.51124	0.526468	12.3678	3.90527e-35	1.55072e-32
GCLM	740.249	5.62329	0.455164	12.3544	4.61003e-35	1.78109e-32
PLAU	853.255	4.90513	0.402303	12.1926	3.40281e-34	1.28008e-31
GBP1	1365.15	8.78516	0.721051	12.1838	3.79052e-34	1.38937e-31
HLA-DRB1	863.166	6.28331	0.516474	12.1658	4.72858e-34	1.68988e-31
CTSB	1223.95	4.73121	0.390803	12.1064	9.77009e-34	3.40643e-31
LAMC2	830.429	6.8778	0.570444	12.0569	1.78284e-33	6.06801e-31
PPP1R15A	823.302	4.99542	0.417097	11.9766	4.71043e-33	1.56594e-30
AQP3	2690.84	10.5149	0.88148	11.9287	8.38756e-33	2.725e-30
LGALS3	846.951	5.62787	0.476065	11.8216	3.01756e-32	9.58579e-30
C5orf45	1431.05	4.30086	0.365908	11.7539	6.73985e-32	2.09448e-29
KLF6	653.548	5.26048	0.449215	11.7104	1.12771e-31	3.42991e-29
ZFP36	669.919	6.87939	0.594388	11.5739	5.58843e-31	1.6643e-28
SNHG14	388.628	-5.41619	0.468221	-11.5676	6.0156e-31	1.75496e-28
RP11-66B24.4	760.304	7.44188	0.643803	11.5592	6.62872e-31	1.89515e-28
PSIP1	406.402	-4.87255	0.421852	-11.5504	7.34951e-31	2.06002e-28
DST	1464.32	4.04978	0.352472	11.4897	1.48707e-30	4.08801e-28
EGR1	756.948	4.59826	0.40129	11.4587	2.12694e-30	5.73671e-28
LAYN	637.114	6.80768	0.595095	11.4396	2.64975e-30	7.01447e-28
CSRP1	574.63	5.89156	0.515116	11.4373	2.72098e-30	7.07207e-28
PLK2	565.484	5.97162	0.52495	11.3756	5.53295e-30	1.41238e-27
STMN1	623.117	-4.23877	0.372694	-11.3733	5.67769e-30	1.4239e-27
KRT19	3613.68	3.55855	0.314755	11.3058	1.22878e-29	3.02851e-27
TERF1	452.426	-4.84636	0.430973	-11.2451	2.44688e-29	5.92849e-27
HLA-A	5594.48	3.40071	0.306401	11.0989	1.2701e-28	3.02602e-26
TNC	1043.92	8.74749	0.797989	10.9619	5.82552e-28	1.36518e-25
CAPN2	543.01	4.99055	0.456155	10.9405	7.38212e-28	1.70206e-25
KRT6A	1055.88	8.76102	0.801012	10.9374	7.63251e-28	1.73185e-25
CYP1B1	675.251	7.50627	0.688562	10.9014	1.13541e-27	2.53604e-25
HLA-DRB5	633.591	6.96876	0.63959	10.8957	1.20859e-27	2.65797e-25
JUNB	746.639	7.93084	0.733955	10.8056	3.23788e-27	7.01296e-25
MIR205HG	513.866	6.49903	0.601925	10.7971	3.5534e-27	7.58146e-25
LARP7	692.61	-4.11414	0.381615	-10.7809	4.23815e-27	8.90947e-25
DKK1	1429.43	9.634	0.894718	10.7676	4.89438e-27	1.01399e-24
TINAGL1	506.459	6.47818	0.602306	10.7556	5.57587e-27	1.13867e-24
CD74	839.385	4.09583	0.385212	10.6327	2.10027e-26	4.22864e-24
TNFRSF21	711.44	4.32678	0.408212	10.5993	3.00083e-26	5.9579e-24
CD47	619.202	4.61592	0.438052	10.5374	5.80958e-26	1.1245e-23
PHLDA1	661.91	4.25055	0.403385	10.5372	5.8211e-26	1.1245e-23
HIST1H4C	368.682	-4.41844	0.420784	-10.5005	8.59308e-26	1.63784e-23
ITGA2	497.438	5.88937	0.563228	10.4565	1.36877e-25	2.57455e-23
CLDN6	237.004	-8.19811	0.784439	-10.4509	1.45118e-25	2.69411e-23
JUN	487.655	5.01367	0.481311	10.4167	2.08048e-25	3.81287e-23
RP11-256I9.2	370.082	-9.62503	0.924967	-10.4058	2.33245e-25	4.22056e-23
TM4SF1	825.468	8.40961	0.812685	10.3479	4.27644e-25	7.64146e-23
UCHL1	295.588	-4.66662	0.452498	-10.313	6.15361e-25	1.086e-22
S100A2	2272.78	10.8963	1.05872	10.2919	7.66237e-25	1.33577e-22
AASS	236.002	-5.54601	0.539675	-10.2766	8.98657e-25	1.54775e-22
HLA-H	2289.77	3.29576	0.32132	10.2569	1.10137e-24	1.8743e-22
CD44	467.472	6.74613	0.659147	10.2346	1.38714e-24	2.33285e-22
LIMA1	580.549	4.23972	0.414933	10.2178	1.64964e-24	2.74204e-22
CKB	323.338	-4.52899	0.443302	-10.2165	1.67282e-24	2.74861e-22
S100A11	1884.43	3.56493	0.349794	10.1915	2.1634e-24	3.51429e-22
NANOG	324.924	-9.44394	0.932953	-10.1226	4.38425e-24	7.0419e-22
TAGLN2	816.66	3.76016	0.372734	10.088	6.23995e-24	9.91112e-22
BIRC3	442.365	4.69043	0.467223	10.0389	1.02767e-23	1.61435e-21
AC140481.1	212.691	-5.33611	0.53508	-9.97255	2.01e-23	3.12315e-21
CAV1	398.601	6.13067	0.61814	9.91793	3.47895e-23	5.34749e-21
IGFBP3	380.421	5.90536	0.596508	9.89989	4.1675e-23	6.3377e-21
IRF1	374.672	5.60749	0.566604	9.89665	4.30452e-23	6.44406e-21
MET	417.51	6.03243	0.609576	9.89612	4.3276e-23	6.44406e-21
CBS	239.11	-4.85931	0.491348	-9.88975	4.61176e-23	6.7964e-21
GBP3	862.83	8.93283	0.904557	9.87536	5.32411e-23	7.76614e-21
MYH10	215.588	-5.59669	0.566962	-9.87136	5.541e-23	8.00087e-21
RP3-416H24.1	616.556	8.00554	0.811408	9.86623	5.83152e-23	8.33615e-21
NANOGP1	281.101	-9.23866	0.940308	-9.82513	8.77566e-23	1.24206e-20
CD9	1068.56	3.48193	0.355058	9.80665	1.05405e-22	1.47722e-20
BCAT1	209.71	-8.36887	0.857808	-9.7561	1.73703e-22	2.41076e-20
KRT15	2360.49	8.1857	0.840399	9.74026	2.03036e-22	2.79078e-20
LMNA	459.953	4.43619	0.455866	9.73134	2.21651e-22	3.01762e-20
ANXA8L2	6047.42	13.2298	1.36128	9.71861	2.51189e-22	3.3875e-20
GDF15	595.899	7.58327	0.781711	9.70087	2.98952e-22	3.99395e-20
S100A10	869.433	3.63342	0.376606	9.64782	5.02129e-22	6.64623e-20
GBP2	753.552	8.74398	0.908108	9.62879	6.04392e-22	7.9264e-20
HELLS	154.561	-6.37227	0.662763	-9.6147	6.93094e-22	9.00707e-20
XXbac-BPG248L24.12	728.903	3.60755	0.37689	9.57189	1.04967e-21	1.35181e-19
SAT1	884.413	3.76194	0.395033	9.5231	1.68083e-21	2.14531e-19
KRT6B	343.703	5.91854	0.62224	9.51168	1.87612e-21	2.37337e-19
CXCL16	384.411	6.70298	0.705414	9.5022	2.05502e-21	2.57689e-19
HIST1H2BK	375.271	4.56877	0.483709	9.44529	3.54433e-21	4.40575e-19
F3	371.337	6.65405	0.706003	9.42496	4.30249e-21	5.30208e-19
AKR1C4	413.853	5.13244	0.545501	9.40867	5.02438e-21	6.13876e-19
ANXA8	4750.41	12.9167	1.37429	9.39881	5.51836e-21	6.68517e-19
TNFAIP2	371.264	6.65244	0.708133	9.39434	5.75795e-21	6.9168e-19
CYR61	1376.58	3.19414	0.343275	9.3049	1.34118e-20	1.59768e-18
DRAM1	360.318	4.85632	0.522364	9.29681	1.44725e-20	1.70979e-18
CDKN1A	329.609	5.41853	0.583507	9.28614	1.59983e-20	1.87456e-18
ELF3	340.62	5.12931	0.552508	9.28369	1.63711e-20	1.90264e-18
HMGB2	269.154	-4.28542	0.462109	-9.2736	1.79959e-20	2.0746e-18
HSPB1	1174.67	3.49677	0.378854	9.22985	2.71005e-20	3.09921e-18
SLC16A1	389.089	-3.73694	0.405803	-9.20876	3.29919e-20	3.74301e-18
ARHGAP29	450.698	7.56112	0.823037	9.18685	4.04497e-20	4.55299e-18
PTRF	715.1	3.62821	0.397446	9.1288	6.92602e-20	7.73496e-18
BTG2	311.314	6.16213	0.677365	9.0972	9.26895e-20	1.02675e-17
NTN4	565.883	8.34334	0.917213	9.0964	9.33734e-20	1.02675e-17
HERPUD1	523.294	3.68808	0.406413	9.07472	1.13974e-19	1.2437e-17
ZNF93	342.253	-3.94375	0.435333	-9.05916	1.3146e-19	1.42365e-17
HBEGF	321.641	6.44765	0.713672	9.03448	1.64777e-19	1.77105e-17
HES1	440.851	4.0396	0.449402	8.98884	2.49864e-19	2.66553e-17
NGFRAP1	250.917	-4.21311	0.468894	-8.98519	2.58283e-19	2.73493e-17
CEACAM1	590.544	8.38439	0.934433	8.97271	2.89307e-19	3.04092e-17
HSPA5	2384.86	2.87257	0.324457	8.85346	8.48493e-19	8.85344e-17
CKS2	249.737	-4.0763	0.461331	-8.83594	9.92613e-19	1.02822e-16
CXCL2	301.576	4.59816	0.521716	8.81353	1.21268e-18	1.24715e-16
MPZL2	823.921	9.51795	1.0862	8.76262	1.90765e-18	1.94785e-16
RARRES1	855.18	9.55445	1.0938	8.73511	2.43416e-18	2.46782e-16
KLF10	360.604	4.17284	0.480183	8.6901	3.62126e-18	3.64549e-16
TNFRSF12A	818.977	3.13582	0.362406	8.65279	5.02564e-18	5.02388e-16
NME4	242.206	-4.03463	0.467829	-8.62415	6.45701e-18	6.40993e-16
DAZAP2	400.333	3.78956	0.440355	8.60569	7.586e-18	7.47875e-16
LXN	272.124	4.7066	0.549252	8.5691	1.04293e-17	1.02114e-15
CEBPD	258.693	5.89497	0.68814	8.56652	1.06656e-17	1.03718e-15
TXNRD1	1071.31	3.12906	0.365673	8.557	1.1584e-17	1.11887e-15
KIF1A	114.988	-6.40918	0.74923	-8.55436	1.18525e-17	1.13712e-15
TRIM29	711.436	9.31828	1.09067	8.5436	1.30102e-17	1.23987e-15
HIST1H2BJ	290.684	4.46563	0.523563	8.52931	1.47224e-17	1.39376e-15
LIN28A	415.513	-11.4843	1.35157	-8.497	1.94548e-17	1.82964e-15
RP11-181K12.2	116.57	-7.1611	0.846473	-8.45993	2.67547e-17	2.49973e-15
NASP	408.498	-3.34942	0.395955	-8.45909	2.69481e-17	2.50144e-15
NEDD9	322.283	7.08458	0.838067	8.45348	2.82738e-17	2.60757e-15
TDGF1	397.984	-11.4268	1.35225	-8.45017	2.90871e-17	2.66538e-15
MUC20	867.68	9.51172	1.13016	8.41623	3.88801e-17	3.54007e-15
SERPINB9	117.002	-5.80637	0.690798	-8.40531	4.26723e-17	3.86076e-15
EDN1	304.027	7.00557	0.835614	8.38374	5.12716e-17	4.6096e-15
IFNGR1	493.662	3.38969	0.404945	8.37072	5.72656e-17	5.11633e-15
FHL2	500.199	3.38747	0.405797	8.3477	6.96041e-17	6.18006e-15
TOP2A	138.304	-8.21985	0.985788	-8.33835	7.53356e-17	6.64767e-15
MFGE8	176.256	-4.30994	0.517334	-8.33105	8.01259e-17	7.02699e-15
HCG4P8	257.779	4.53564	0.544621	8.32807	8.21704e-17	7.16235e-15
HLA-G	432.702	3.53443	0.424707	8.32204	8.6459e-17	7.46852e-15
SEMA6A	108.505	-6.52314	0.783873	-8.32168	8.67279e-17	7.46852e-15
IRF6	235.692	5.55292	0.66753	8.31862	8.89952e-17	7.61788e-15
DNMT3B	339.877	-11.2159	1.35504	-8.27719	1.26112e-16	1.07307e-14
TRIM24	175.957	-4.27329	0.516578	-8.2723	1.31402e-16	1.11147e-14
UBE2C	133.723	-8.17578	0.992279	-8.2394	1.73078e-16	1.45538e-14
ZNF714	371.259	-3.33101	0.40436	-8.23772	1.75519e-16	1.46728e-14
TNFAIP3	284.826	6.91168	0.84024	8.22584	1.9382e-16	1.61085e-14
CAV2	352.155	7.67888	0.934146	8.22022	2.03139e-16	1.67854e-14
KRT23	281.203	6.89472	0.839839	8.20958	2.21972e-16	1.82361e-14
ITGB8	279.702	6.88741	0.839628	8.20293	2.34594e-16	1.9163e-14
PRNP	370.968	3.67542	0.448761	8.19017	2.60868e-16	2.11881e-14
ESRG	306.766	-11.0786	1.35709	-8.16349	3.25481e-16	2.62867e-14
GNG12	411.805	3.54435	0.435039	8.1472	3.72448e-16	2.99109e-14
PERP	775.001	3.14287	0.386093	8.14019	3.94668e-16	3.15183e-14
SYNGR2	495.708	3.26926	0.401761	8.13734	4.04041e-16	3.20876e-14
ZNF724P	170.763	-4.22548	0.52035	-8.12045	4.64463e-16	3.66823e-14
NCOA7	247.269	4.5646	0.562592	8.11352	4.91749e-16	3.86239e-14
SH3BGRL3	1093.59	2.77486	0.342456	8.1028	5.37075e-16	4.19535e-14
AC018865.8	123.961	-5.4749	0.676425	-8.09388	5.77951e-16	4.49012e-14
FOSB	264.374	6.80753	0.841518	8.08958	5.98695e-16	4.62614e-14
HCAR2	1692.02	11.5897	1.4334	8.0855	6.19087e-16	4.73254e-14
HCAR3	1693.26	11.5902	1.43344	8.0856	6.18599e-16	4.73254e-14
MLF1IP	103.921	-5.77647	0.714809	-8.08113	6.41672e-16	4.8791e-14
AKR1C2	350.294	7.65771	0.949674	8.06351	7.41328e-16	5.60703e-14
ATF3	440.072	3.35416	0.416214	8.05875	7.70809e-16	5.79932e-14
DPYSL3	104.956	-5.64927	0.701361	-8.05473	7.96556e-16	5.96166e-14
HLA-L	311.089	3.81258	0.473397	8.05367	8.03468e-16	5.98207e-14
KLF5	515.218	8.87654	1.10303	8.04739	8.45782e-16	6.26449e-14
KRT8	1926.77	2.63946	0.328021	8.04661	8.51168e-16	6.27188e-14
DPPA4	273.005	-10.922	1.35969	-8.03272	9.53347e-16	6.98876e-14
PHLDA2	228.714	6.24464	0.780809	7.99766	1.26808e-15	9.2486e-14
FOSL1	486.93	8.79871	1.10548	7.95919	1.73171e-15	1.25659e-13
MYO1B	531.999	3.27556	0.412257	7.94544	1.93506e-15	1.39705e-13
CENPF	115.22	-7.95986	1.0067	-7.90692	2.6384e-15	1.89527e-13
GPRC5A	467.525	8.73977	1.10951	7.87713	3.34997e-15	2.39439e-13
TIMP3	225.515	4.4303	0.563594	7.8608	3.81702e-15	2.71464e-13
TES	341.975	3.51938	0.448092	7.85415	4.02498e-15	2.84837e-13
IL6ST	207.872	4.88063	0.622022	7.84639	4.28184e-15	3.01522e-13
FADS2	98.7522	-5.56269	0.709846	-7.83647	4.63371e-15	3.22874e-13
FTH1	5643.31	2.40616	0.307066	7.83596	4.65282e-15	3.22874e-13
IGF2BP3	111.649	-7.91406	1.00995	-7.83606	4.64901e-15	3.22874e-13
EGFR	213.902	6.14717	0.786725	7.81361	5.55732e-15	3.83777e-13
SDC1	311.218	3.85677	0.49383	7.80992	5.72264e-15	3.93294e-13
ITGA3	232.029	4.21219	0.542453	7.76506	8.16039e-15	5.58147e-13
MMP7	435.679	8.64137	1.11365	7.75952	8.52541e-15	5.80337e-13
NNAT	141.849	-8.92004	1.15336	-7.73396	1.04255e-14	7.06317e-13
FAS	192.608	5.2603	0.681384	7.72003	1.16305e-14	7.80552e-13
TOB1	212.445	4.44082	0.575232	7.72005	1.16282e-14	7.80552e-13
CXCL3	244.654	4.06725	0.528162	7.70077	1.35253e-14	9.03474e-13
NUPR1	285.377	7.37138	0.957312	7.70008	1.35983e-14	9.04127e-13
RP11-324E6.6	1237.78	11.1857	1.45371	7.69459	1.41951e-14	9.39439e-13
THBS1	331.667	3.54232	0.461091	7.68248	1.56037e-14	1.02791e-12
RP11-256I9.3	136.98	-8.87057	1.15619	-7.67227	1.68978e-14	1.10805e-12
IFI16	203.304	4.59273	0.603088	7.61536	2.62963e-14	1.71647e-12
CTSH	375.291	3.65263	0.480156	7.60718	2.80148e-14	1.82033e-12
ERRFI1	323.501	3.61553	0.47576	7.59949	2.97311e-14	1.9231e-12
PALLD	408.256	3.21622	0.424094	7.58374	3.3574e-14	2.16189e-12
LEFTY2	91.981	-5.57755	0.735942	-7.57879	3.48796e-14	2.23589e-12
HSPA6	376.857	8.44684	1.11664	7.5645	3.89365e-14	2.48481e-12
ARID5B	247.645	7.18312	0.951275	7.55105	4.31769e-14	2.74317e-12
S100A14	258.941	7.23755	0.958808	7.54848	4.40358e-14	2.78536e-12
KRT6C	1087.35	11.0261	1.46094	7.54729	4.44407e-14	2.79859e-12
C10orf55	185.844	4.86359	0.644904	7.54158	4.64305e-14	2.91107e-12
AREG	1089.6	11.022	1.46212	7.53842	4.75706e-14	2.96953e-12
FRMD6	199.71	4.45408	0.591153	7.53456	4.89993e-14	3.04542e-12
AREGB	1081.65	11.0126	1.46262	7.52937	5.0984e-14	3.15505e-12
TIMP1	373.712	3.23316	0.429536	7.5271	5.18792e-14	3.19661e-12
FBXO32	240.053	7.13921	0.952902	7.49207	6.77957e-14	4.14162e-12
NIPSNAP1	120.109	-4.89475	0.653318	-7.49213	6.77626e-14	4.14162e-12
EMP3	220.551	4.0588	0.542617	7.48004	7.43009e-14	4.51971e-12
BEST1	4261.16	2.29717	0.307415	7.47254	7.86616e-14	4.76469e-12
DHRS3	264.532	3.66523	0.490571	7.47136	7.9371e-14	4.78738e-12
HSPA7	352.223	8.35406	1.11967	7.46118	8.57483e-14	5.1503e-12
LRP10	205.886	4.29518	0.577077	7.44298	9.8439e-14	5.88781e-12
CD63	1652.89	2.44398	0.328833	7.43229	1.06731e-13	6.35718e-12
UGP2	627.895	-2.82351	0.380052	-7.42929	1.09181e-13	6.47608e-12
SMAD3	197.868	4.33497	0.584737	7.41354	1.22976e-13	7.26419e-12
INPP1	232.934	7.09371	0.958176	7.40334	1.32797e-13	7.81207e-12
TUBB2B	2223.97	-2.32457	0.31555	-7.36673	1.74859e-13	1.02443e-11
MAD2L1	80.2278	-6.07753	0.825149	-7.36537	1.76658e-13	1.03075e-11
TMBIM1	354.062	4.03458	0.549299	7.34497	2.05805e-13	1.19593e-11
MAST4	175.716	4.78139	0.651399	7.34018	2.13305e-13	1.23449e-11
HLA-DRB6	199.422	4.95494	0.675352	7.33682	2.18721e-13	1.26073e-11
MAD2L2	143.191	-4.00614	0.546757	-7.32709	2.35199e-13	1.34798e-11
ZFP36L1	513.214	2.8669	0.39129	7.32678	2.35743e-13	1.34798e-11
PKM	2263.08	2.32497	0.317482	7.32315	2.42225e-13	1.37952e-11
AC016683.6	214.261	4.17181	0.570646	7.31068	2.65799e-13	1.50778e-11
USP44	108.25	-4.56802	0.625046	-7.3083	2.70543e-13	1.52862e-11
MAP1B	196.947	-3.50513	0.482103	-7.27051	3.58138e-13	2.01558e-11
SFN	862.405	10.7292	1.47651	7.26655	3.68786e-13	2.06737e-11
TSC22D1	1014.02	2.49595	0.343635	7.26337	3.77575e-13	2.10837e-11
CDC20	82.7946	-5.57997	0.768456	-7.26127	3.8347e-13	2.13296e-11
APOC1	78.5635	-6.93156	0.957716	-7.2376	4.56704e-13	2.53046e-11
CFLAR	209.115	3.97971	0.550045	7.23524	4.64719e-13	2.56493e-11
RP11-267L5.1	137.963	-9.99434	1.38241	-7.22964	4.84275e-13	2.66258e-11
POU5F1	85.3549	-7.52108	1.0411	-7.22413	5.04308e-13	2.7621e-11
RND3	354.849	3.1544	0.437312	7.21316	5.46691e-13	2.9828e-11
WDHD1	83.4951	-5.30571	0.737936	-7.18994	6.48189e-13	3.52314e-11
IL8	807.296	10.6455	1.48087	7.18869	6.5414e-13	3.54202e-11
MVP	202.731	6.90109	0.961569	7.17691	7.13048e-13	3.83205e-11
SBDS	216.002	3.95212	0.550672	7.17691	7.13063e-13	3.83205e-11
CCNB1	116.691	-4.30097	0.599537	-7.17382	7.29362e-13	3.90495e-11
RP11-290L1.3	188.3	4.16418	0.580898	7.16852	7.58129e-13	4.04382e-11
COL17A1	290.669	8.09038	1.1288	7.16722	7.65374e-13	4.0673e-11
MTA3	169.211	-3.89837	0.545332	-7.14862	8.7654e-13	4.64079e-11
MFAP2	77.9353	-5.64906	0.791137	-7.14043	9.3039e-13	4.90772e-11
PSME2	761.34	2.58929	0.363204	7.12901	1.01093e-12	5.31295e-11
C9orf3	216.482	3.75472	0.526899	7.12607	1.03276e-12	5.40779e-11
CYP2S1	145.904	-3.94984	0.554845	-7.11881	1.08861e-12	5.6588e-11
STK17A	207.409	3.89328	0.546871	7.1192	1.08557e-12	5.6588e-11
GLIPR1	192.595	4.01837	0.564774	7.115	1.11914e-12	5.79643e-11
UGCG	275.287	3.37619	0.474677	7.11261	1.13869e-12	5.87637e-11
HSPA1A	286.656	8.06229	1.13533	7.10126	1.23621e-12	6.35671e-11
APOL3	168.022	4.87399	0.686551	7.09924	1.25441e-12	6.42718e-11
HSPA1B	285.955	8.05912	1.13532	7.09853	1.26087e-12	6.43717e-11
ALPL	99.3236	-8.41242	1.18534	-7.09705	1.27449e-12	6.48359e-11
ITGAV	207.154	3.82136	0.538631	7.09458	1.29747e-12	6.57704e-11
TYMP	275.6	8.01777	1.13093	7.08951	1.34587e-12	6.79833e-11
ITM2C	127.202	-4.03776	0.569997	-7.08382	1.40234e-12	7.05859e-11
CTSC	173.333	-3.60996	0.511118	-7.06288	1.6309e-12	8.18023e-11
CEACAM8	280.685	8.03125	1.13859	7.05367	1.74262e-12	8.71005e-11
MKI67	118.811	-9.78799	1.38968	-7.04333	1.87696e-12	9.34884e-11
GPC3	80.2489	-5.24462	0.745051	-7.03928	1.93237e-12	9.59138e-11
BTG3	181.688	4.1112	0.584583	7.03272	2.02551e-12	1.00189e-10
MFSD1	181.947	4.6763	0.665357	7.02827	2.09111e-12	1.03077e-10
ADAM15	186.066	4.05371	0.577423	7.02035	2.21312e-12	1.08717e-10
CRABP1	116.214	-9.75736	1.39085	-7.01541	2.29273e-12	1.12242e-10
TIPARP	162.259	6.10961	0.872821	6.99984	2.56262e-12	1.25026e-10
KRT75	162.951	6.11357	0.874892	6.98781	2.79218e-12	1.35554e-10
LPAR6	188.885	6.79567	0.972541	6.98755	2.79738e-12	1.35554e-10
ZNF649	157.726	-3.72797	0.533568	-6.98687	2.81083e-12	1.35746e-10
TUBB2A	2160.55	-2.21478	0.317165	-6.98305	2.88847e-12	1.39026e-10
RP11-1144P22.1	112.643	-9.71404	1.39253	-6.97582	3.04098e-12	1.45875e-10
GCLC	250.62	3.39975	0.488691	6.95684	3.47978e-12	1.66366e-10
PDLIM4	176.138	4.16248	0.600971	6.92626	4.32114e-12	2.05902e-10
SLC7A3	108.098	-9.65678	1.39483	-6.92326	4.41356e-12	2.09607e-10
DNAJB9	188.514	3.98475	0.576335	6.91395	4.7133e-12	2.23101e-10
PKP3	151.108	4.72232	0.685288	6.891	5.5401e-12	2.61372e-10
TFPI2	167.884	5.04553	0.732443	6.88864	5.63295e-12	2.64878e-10
PTPRZ1	72.0409	-5.92263	0.860258	-6.88471	5.79053e-12	2.71395e-10
CD82	174.334	4.25067	0.618014	6.87794	6.07227e-12	2.8367e-10
PDLIM5	338.808	3.08317	0.448467	6.87491	6.20269e-12	2.88819e-10
BACE2	152.923	6.02478	0.87672	6.87195	6.33283e-12	2.93921e-10
BHLHE40	244.866	7.84716	1.14222	6.87012	6.41469e-12	2.96757e-10
TXN	1316.53	2.29942	0.335124	6.8614	6.81885e-12	3.14437e-10
MYOF	172.77	6.67288	0.973034	6.85781	6.99257e-12	3.21411e-10
KRT18	1456.06	2.25171	0.328589	6.85267	7.24823e-12	3.31271e-10
ORC6	68.237	-6.34707	0.926232	-6.85257	7.25342e-12	3.31271e-10
LAMB3	608.379	10.2829	1.50093	6.85101	7.33284e-12	3.33831e-10
APOL2	183.131	3.94231	0.576397	6.83958	7.94268e-12	3.60223e-10
ITM2B	1138.32	2.37793	0.347691	6.83921	7.96295e-12	3.60223e-10
SP100	150.02	5.99724	0.878154	6.82938	8.52838e-12	3.84584e-10
C1R	143.933	5.57591	0.81733	6.8221	8.97169e-12	4.03303e-10
MCM4	170.596	-3.73734	0.548028	-6.81961	9.12865e-12	4.09072e-10
FANCD2	87.3915	-4.66658	0.687564	-6.78712	1.14393e-11	5.11013e-10
SLC14A1	571.295	10.2039	1.50524	6.7789	1.21096e-11	5.39272e-10
TAP1	201.176	3.644	0.537897	6.77454	1.24806e-11	5.5407e-10
FADS1	92.9411	-4.46237	0.660094	-6.76019	1.37808e-11	6.09897e-10
APOC1P1	65.5787	-6.66095	0.985438	-6.75938	1.38586e-11	6.11446e-10
DNAJB1	373.577	2.83839	0.420065	6.75703	1.40853e-11	6.19534e-10
AC069213.1	1582.27	9.0355	1.33861	6.74991	1.47934e-11	6.48686e-10
ODC1	460.496	2.7146	0.40236	6.74669	1.51257e-11	6.61227e-10
NFKB1	140.374	4.79765	0.711735	6.74078	1.57537e-11	6.86584e-10
KRT13	2489.98	7.4468	1.10866	6.71692	1.85607e-11	8.06458e-10
MAFF	159.853	6.56352	0.977314	6.71588	1.86935e-11	8.09767e-10
CYP3A4	135.515	5.19822	0.776173	6.69724	2.1239e-11	9.17257e-10
ANK2	90.5689	-9.40936	1.40577	-6.69338	2.18067e-11	9.38936e-10
PKIB	63.9455	-6.26903	0.937959	-6.68369	2.32993e-11	9.97198e-10
THY1	89.9197	-9.39925	1.40625	-6.68389	2.32677e-11	9.97198e-10
TRIM47	142.402	5.55265	0.830853	6.68308	2.33979e-11	9.98427e-10
HCG4P3	135.576	5.48967	0.821635	6.6814	2.36671e-11	1.00691e-09
AURKB	78.5479	-8.07414	1.2108	-6.66842	2.58571e-11	1.09682e-09
FOXH1	63.6823	-5.96188	0.895989	-6.65396	2.85304e-11	1.20663e-09
LRRN1	110.787	-4.43958	0.667367	-6.65238	2.88396e-11	1.21611e-09
PLK1	65.5888	-7.12479	1.0712	-6.65124	2.90626e-11	1.22191e-09
PKDCC	63.3577	-5.95406	0.896943	-6.63816	3.17614e-11	1.33146e-09
CDK1	76.6002	-8.03773	1.21377	-6.62214	3.54041e-11	1.47983e-09
PPA1	880.45	2.47787	0.374647	6.61387	3.74403e-11	1.56038e-09
SOX2	93.5702	-4.34361	0.657562	-6.60563	3.95841e-11	1.64493e-09
OTX2	84.7258	-9.31546	1.41038	-6.60495	3.97658e-11	1.64769e-09
BIRC5	84.4012	-9.31005	1.41065	-6.59983	4.11639e-11	1.70069e-09
LINC00678	84.0766	-9.30461	1.41093	-6.59468	4.26167e-11	1.75564e-09
ANXA11	319.894	2.91893	0.443002	6.58897	4.42877e-11	1.81923e-09
LECT1	82.7781	-9.28263	1.41205	-6.57387	4.90239e-11	2.00801e-09
AHR	139.172	4.43813	0.675313	6.57196	4.96565e-11	2.02234e-09
AP1S2	165.797	-3.89435	0.592545	-6.57225	4.95607e-11	2.02234e-09
ACADVL	605.818	2.45804	0.374108	6.57042	5.0175e-11	2.03765e-09
ZFP36L2	613.498	2.49758	0.380595	6.56231	5.29791e-11	2.14543e-09
TRIM71	81.155	-9.25464	1.4135	-6.54731	5.85823e-11	2.36563e-09
BCL3	132.421	5.81745	0.888836	6.54502	5.94856e-11	2.39534e-09
PHGDH	341.77	-2.66251	0.407085	-6.54043	6.13432e-11	2.4632e-09
WARS	1011.64	2.25535	0.344982	6.53761	6.251e-11	2.50303e-09
HMGB3	66.016	-5.75018	0.880047	-6.53395	6.40587e-11	2.55787e-09
ELOVL1	178.877	3.74566	0.573325	6.53322	6.43725e-11	2.56325e-09
IGF2BP1	79.8565	-9.23182	1.41471	-6.52561	6.77248e-11	2.68924e-09
FGFBP3	72.4159	-7.94552	1.21819	-6.52241	6.91855e-11	2.73206e-09
MMP10	461.769	9.92706	1.52193	6.52266	6.90713e-11	2.73206e-09
SPARC	157.997	-3.35246	0.514316	-6.51829	7.11131e-11	2.80045e-09
TUBB2BP1	193.243	-3.11757	0.478909	-6.50973	7.52852e-11	2.9566e-09
ITGB6	189.552	7.49988	1.1524	6.50806	7.61296e-11	2.98157e-09
AC022596.6	450.512	9.89907	1.5231	6.4993	8.06963e-11	3.15179e-09
EFEMP1	175.755	3.64653	0.561317	6.49637	8.22788e-11	3.20484e-09
BUB1	77.5842	-9.19091	1.4169	-6.48662	8.77817e-11	3.40989e-09
NGFR	133.114	4.53504	0.699469	6.48355	8.95871e-11	3.47059e-09
PMEL	70.4682	-7.9056	1.22155	-6.47178	9.6856e-11	3.74204e-09
EIF1	1788.42	2.09327	0.324138	6.45797	1.06113e-10	4.08866e-09
GJA1	375.826	-2.64739	0.410373	-6.45119	1.10973e-10	4.2644e-09
ERO1L	302.353	2.8841	0.447123	6.45036	1.11587e-10	4.27652e-09
CDCP1	143.749	4.08148	0.634586	6.43171	1.26176e-10	4.82269e-09
KRT42P	420.167	9.81106	1.5282	6.42001	1.36262e-10	5.19429e-09
IER2	617.657	2.38045	0.37105	6.41544	1.40414e-10	5.33834e-09
CROT	172.045	3.61448	0.564235	6.40599	1.49398e-10	5.66483e-09
SFRP2	73.0395	-9.10512	1.42168	-6.40447	1.50896e-10	5.7065e-09
FXYD3	422.402	9.80325	1.53083	6.40388	1.51474e-10	5.71326e-09
TNNT1	58.4472	-6.95216	1.08893	-6.38442	1.72052e-10	6.47233e-09
RP11-366M4.3	71.4164	-9.0731	1.42353	-6.37366	1.84569e-10	6.92497e-09
CHCHD2	400.373	9.75109	1.53159	6.36663	1.93225e-10	7.23078e-09
CTC-210G5.1	66.5279	-5.24575	0.824179	-6.36482	1.95517e-10	7.29741e-09
BMP2	120.224	5.02319	0.789347	6.36373	1.96911e-10	7.33033e-09
GLTP	253.545	3.03215	0.47669	6.36085	2.00644e-10	7.44989e-09
TRAF1	133.654	6.30664	0.992967	6.35131	2.13493e-10	7.90642e-09
ETS2	251.763	3.02112	0.47575	6.35023	2.14993e-10	7.9414e-09
VRTN	70.1179	-9.04692	1.42507	-6.34842	2.1754e-10	8.01479e-09
SYPL1	473.459	2.58084	0.407204	6.33795	2.32839e-10	8.55637e-09
GFPT2	69.144	-9.02694	1.42625	-6.32912	2.46558e-10	9.03729e-09
TPX2	68.8194	-9.02021	1.42666	-6.32262	2.57164e-10	9.40193e-09
NRIP1	181.965	3.69172	0.58402	6.32123	2.59486e-10	9.46263e-09
SCD	166.602	-3.19018	0.505151	-6.3153	2.69638e-10	9.80782e-09
MYBL2	68.1702	-9.00665	1.42747	-6.30951	2.79925e-10	1.01562e-08
HLA-F	124.629	4.43924	0.704975	6.29702	3.0343e-10	1.09811e-08
RARRES2	124.118	-3.68552	0.585439	-6.29531	3.06795e-10	1.10748e-08
RP11-132A1.4	99.4102	-4.38481	0.696776	-6.293	3.11386e-10	1.12123e-08
FBXW5	180.92	3.42273	0.544033	6.29141	3.14602e-10	1.12996e-08
KLF4	130.782	6.27385	0.998238	6.28492	3.28014e-10	1.17518e-08
AKR1C5P	172.413	7.35296	1.17085	6.28001	3.3855e-10	1.20989e-08
RBPMS2	66.5471	-8.97215	1.42958	-6.27607	3.47234e-10	1.23783e-08
PTTG1	113.021	-3.68493	0.587399	-6.27331	3.53462e-10	1.2569e-08
USP9X	260.792	-2.9193	0.465844	-6.26669	3.68815e-10	1.30824e-08
LCN2	174.5	7.36217	1.17567	6.2621	3.7983e-10	1.34398e-08
EHD2	158.367	3.72419	0.594852	6.2607	3.83245e-10	1.35271e-08
KPNA2	156.243	-3.2781	0.524353	-6.25171	4.05994e-10	1.42948e-08
AC087645.1	64.924	-8.93674	1.43179	-6.24167	4.32937e-10	1.5206e-08
SALL2	62.3169	-7.7367	1.24008	-6.23889	4.40673e-10	1.54398e-08
CSTA	134.121	6.29864	1.01017	6.23521	4.51169e-10	1.57689e-08
CENPV	78.7137	-4.33378	0.695425	-6.23184	4.60991e-10	1.60729e-08
RRM2	64.2747	-8.92231	1.4327	-6.22762	4.73578e-10	1.64715e-08
STEAP1	131.865	4.07701	0.655541	6.2193	4.99392e-10	1.72853e-08
TMEM43	163.523	3.53814	0.56889	6.21938	4.99137e-10	1.72853e-08
KIAA0101	53.5934	-5.99257	0.965416	-6.20724	5.39239e-10	1.86194e-08
CNTNAP2	63.3009	-8.90036	1.4341	-6.20623	5.42693e-10	1.86485e-08
FAM64A	63.3009	-8.90036	1.4341	-6.20623	5.42693e-10	1.86485e-08
TBX3	156.176	7.23019	1.1656	6.20297	5.54074e-10	1.8994e-08
SALL4	53.2789	-6.3344	1.02137	-6.20186	5.57998e-10	1.90827e-08
POLR3G	70.9576	-4.78509	0.771889	-6.19919	5.67535e-10	1.93346e-08
TRAM1	425.612	2.53143	0.408358	6.19904	5.68069e-10	1.93346e-08
ABHD12B	62.6516	-8.88553	1.43506	-6.19176	5.94952e-10	2.02015e-08
CCNG1	215.459	-2.85067	0.460994	-6.18373	6.26041e-10	2.12068e-08
DUSP2	114.442	4.94872	0.800892	6.17901	6.45047e-10	2.17989e-08
KIF20B	58.8643	-5.37474	0.871932	-6.16418	7.08499e-10	2.38868e-08
ACTA2	113.345	5.22553	0.847942	6.1626	7.15588e-10	2.4069e-08
RAB3B	57.7833	-5.37527	0.873061	-6.15681	7.42265e-10	2.49077e-08
HLA-K	262.817	2.92387	0.475204	6.15287	7.60942e-10	2.54746e-08
SEMA3C	152.81	7.19687	1.17012	6.15057	7.72074e-10	2.57869e-08
CHAF1A	75.5435	-4.57696	0.744494	-6.14774	7.85964e-10	2.61897e-08
VAMP8	223.641	3.14037	0.51115	6.14373	8.06072e-10	2.67972e-08
MBNL1	110.087	4.89443	0.798181	6.13198	8.67923e-10	2.87286e-08
NAA20	301.279	2.70497	0.441129	6.13193	8.68188e-10	2.87286e-08
PIM3	240.765	2.91959	0.476346	6.12913	8.83612e-10	2.91714e-08
KRT17P1	327.65	9.48827	1.5487	6.12662	8.97637e-10	2.95662e-08
BAG1	213.832	3.07405	0.501897	6.12487	9.07552e-10	2.9824e-08
MCM6	59.3963	-5.23432	0.855995	-6.1149	9.66184e-10	3.1678e-08
STC2	54.8718	-5.50348	0.900551	-6.11123	9.88653e-10	3.23405e-08
ANXA3	372.951	2.53477	0.415231	6.10447	1.03141e-09	3.3662e-08
ZWINT	55.2678	-5.49374	0.900538	-6.1005	1.05736e-09	3.44305e-08
MMP3	318.835	9.4524	1.55109	6.09402	1.10109e-09	3.5773e-08
RP11-69I8.2	57.4834	-7.60542	1.24869	-6.09074	1.12392e-09	3.64318e-08
MCM5	108.847	-3.65369	0.600002	-6.08946	1.13289e-09	3.66397e-08
PRSS23	143.961	3.67141	0.60397	6.07881	1.21079e-09	3.90707e-08
CENPH	58.7471	-5.21727	0.858421	-6.07775	1.21877e-09	3.91765e-08
IER5	138.987	3.81055	0.626994	6.07749	1.22076e-09	3.91765e-08
UGT3A2	57.7823	-8.76875	1.44287	-6.07729	1.2223e-09	3.91765e-08
C1orf116	114.661	6.08837	1.00615	6.05115	1.43817e-09	4.59924e-08
ZNF589	76.7916	-4.217	0.698145	-6.04028	1.53844e-09	4.90891e-08
ST14	173.405	3.61868	0.601229	6.01882	1.75697e-09	5.59373e-08
TMEM123	562.917	2.25321	0.375892	5.99429	2.04374e-09	6.49227e-08
AC034193.5	72.8092	-4.29399	0.716567	-5.99245	2.06706e-09	6.55181e-08
ULK4P2	59.7108	-5.07798	0.847886	-5.98899	2.11152e-09	6.67792e-08
APOBEC3G	222.454	2.93889	0.490808	5.98786	2.12623e-09	6.70959e-08
IGFBP6	112.812	4.29173	0.717238	5.98369	2.18138e-09	6.86847e-08
NCAPG2	52.5994	-5.43807	0.909719	-5.97775	2.26238e-09	7.10333e-08
SDCBP2	112.478	5.56591	0.931144	5.9775	2.26591e-09	7.10333e-08
ULK4P3	61.9987	-4.85127	0.813174	-5.96584	2.43377e-09	7.61284e-08
GNA15	102.118	5.4411	0.915202	5.94524	2.76048e-09	8.61595e-08
MYL12B	10122.6	1.7851	0.300342	5.94355	2.7891e-09	8.68631e-08
LOXL4	273.702	9.26673	1.5617	5.93373	2.96132e-09	9.20264e-08
CTC-250I14.6	350.447	2.49037	0.419734	5.9332	2.97079e-09	9.21201e-08
CYP3A5	273.117	9.26093	1.56255	5.92681	3.08881e-09	9.55726e-08
RP13-270P17.1	3874.79	1.82122	0.307378	5.92501	3.12274e-09	9.64138e-08
LRRC2	51.9392	-8.61377	1.45404	-5.92402	3.14173e-09	9.67911e-08
MTUS1	129.391	6.97015	1.17794	5.91722	3.27438e-09	1.00661e-07
ZNF253	178.348	-3.02191	0.511208	-5.91132	3.39384e-09	1.04109e-07
OLFML3	51.2899	-8.59539	1.45543	-5.90575	3.5105e-09	1.07457e-07
GATA3	128.82	6.96178	1.18026	5.89851	3.66806e-09	1.12041e-07
BAG3	123.49	3.85527	0.653881	5.89598	3.72457e-09	1.13524e-07
USP53	202.805	3.03395	0.51495	5.89174	3.82147e-09	1.1623e-07
CAST	284.672	2.68884	0.457004	5.88363	4.01372e-09	1.21818e-07
LIN28B	49.9915	-8.55788	1.4583	-5.86839	4.40047e-09	1.33273e-07
MCM3	215.138	-2.92445	0.498946	-5.86126	4.59355e-09	1.38826e-07
TSPO	176.701	3.15897	0.539383	5.85664	4.72335e-09	1.42448e-07
GBP4	255.772	9.17309	1.56873	5.84745	4.9917e-09	1.50224e-07
TNFSF10	259.251	9.17786	1.57034	5.84449	5.08114e-09	1.52594e-07
SDCBP	663.923	2.20654	0.377618	5.84333	5.11669e-09	1.5334e-07
RAB14	224.021	2.84278	0.487326	5.83343	5.43004e-09	1.6239e-07
FZD7	73.8243	-4.08954	0.701962	-5.82587	5.68143e-09	1.69553e-07
NRG1	103.287	5.93484	1.01919	5.82311	5.77633e-09	1.72026e-07
VEGFA	399.699	2.44698	0.420847	5.81441	6.08486e-09	1.80838e-07
HMMR	49.6568	-7.4014	1.27346	-5.81204	6.17144e-09	1.8303e-07
DHTKD1	64.6268	-4.46288	0.769588	-5.79905	6.66901e-09	1.97378e-07
AURKA	47.7402	-5.52885	0.954512	-5.79233	6.94169e-09	2.05024e-07
PHLDA3	174.253	3.36063	0.581705	5.7772	7.59529e-09	2.23865e-07
CENPE	46.096	-8.43867	1.46781	-5.74915	8.96919e-09	2.63816e-07
PRRG4	95.4258	4.68452	0.816081	5.74026	9.45292e-09	2.77473e-07
SCG5	45.7714	-8.42825	1.46867	-5.73869	9.54115e-09	2.79489e-07
TRIB1	252.224	2.68492	0.468063	5.73624	9.68036e-09	2.82987e-07
FGFBP1	230.216	9.0421	1.57692	5.73402	9.80766e-09	2.86123e-07
FAHD2A	494.503	-2.21455	0.386373	-5.73163	9.94688e-09	2.89594e-07
LIPE-AS1	111.816	4.11037	0.717775	5.72655	1.02495e-08	2.97797e-07
ECEL1	45.1222	-8.40715	1.47042	-5.71751	1.08099e-08	3.12809e-07
ZSCAN10	45.1222	-8.40715	1.47042	-5.71751	1.08099e-08	3.12809e-07
MYL12A	9950.22	1.71416	0.300094	5.71206	1.11616e-08	3.22334e-07
ANXA5	1098.17	1.97089	0.345278	5.70813	1.14224e-08	3.28865e-07
NFE2L2	375.175	2.34932	0.411587	5.70796	1.14338e-08	3.28865e-07
LTBR	159.085	3.16828	0.555509	5.70338	1.17457e-08	3.37159e-07
JAK1	165.232	3.34221	0.58638	5.69973	1.19998e-08	3.43762e-07
GPX2	223.943	9.00119	1.58059	5.69482	1.23502e-08	3.53093e-07
CXCL10	220.397	8.98789	1.58045	5.68692	1.29353e-08	3.69081e-07
CCNA2	58.5506	-4.50147	0.794161	-5.66821	1.44296e-08	4.10157e-07
PISD	231.765	2.70045	0.476422	5.66818	1.44322e-08	4.10157e-07
FOXQ1	94.2871	5.80696	1.02461	5.66749	1.44908e-08	4.11005e-07
TAPBP	154.428	3.18355	0.561981	5.66487	1.47135e-08	4.16493e-07
LRRC37A4P	153.897	-3.0903	0.545666	-5.66335	1.48447e-08	4.19377e-07
KRT80	239.202	2.66045	0.469972	5.66087	1.50604e-08	4.24632e-07
NCEH1	91.2978	4.9107	0.868557	5.65386	1.56886e-08	4.41474e-07
VRK1	85.6855	-3.68444	0.653131	-5.6412	1.68874e-08	4.74274e-07
KLF3	183.595	2.92717	0.51938	5.63589	1.74155e-08	4.88145e-07
SERPINB5	209.53	8.92595	1.58424	5.63422	1.75853e-08	4.91941e-07
HLA-J	766.128	1.99531	0.35419	5.63344	1.76652e-08	4.9321e-07
BZW1	523.285	2.13699	0.379437	5.632	1.78135e-08	4.96382e-07
APOL1	209.853	8.92127	1.58555	5.62662	1.83771e-08	5.11091e-07
LAMA3	88.8221	5.2379	0.931801	5.62126	1.89573e-08	5.26202e-07
CEBPB	191.51	2.86382	0.511789	5.59571	2.19725e-08	6.08716e-07
KRT16P5	200.93	8.87306	1.58774	5.58849	2.29058e-08	6.33343e-07
GNAS-AS1	41.2267	-8.27324	1.482	-5.5825	2.37081e-08	6.5426e-07
UCA1	137.83	6.96019	1.24691	5.58196	2.37828e-08	6.55058e-07
FAHD2CP	469.104	-2.18522	0.391797	-5.57744	2.44084e-08	6.70995e-07
FGFR1	300.9	-2.3315	0.418109	-5.57629	2.45709e-08	6.74166e-07
H2AFZ	759.15	-1.96271	0.352154	-5.57344	2.49759e-08	6.83966e-07
RPL39L	70.0003	-3.99201	0.716358	-5.57266	2.50885e-08	6.85737e-07
PLAT	534.989	6.97063	1.2514	5.57027	2.54342e-08	6.93858e-07
RABGAP1L	121.155	-3.1111	0.55916	-5.56389	2.63825e-08	7.18357e-07
COL6A1	78.081	-3.74952	0.674376	-5.55999	2.69793e-08	7.33211e-07
GPC1	140.93	3.2421	0.583879	5.5527	2.81298e-08	7.63027e-07
AC068134.5	40.2529	-8.2376	1.48521	-5.54644	2.91542e-08	7.87826e-07
GYG2	40.2529	-8.2376	1.48521	-5.54644	2.91542e-08	7.87826e-07
JUND	303.951	2.45607	0.44294	5.54492	2.94087e-08	7.93201e-07
ARHGDIA	213.282	2.69944	0.48788	5.533	3.14808e-08	8.47491e-07
FOXA1	188.956	8.79182	1.59366	5.51675	3.45333e-08	9.2792e-07
ADIRF	194.7	8.80102	1.59728	5.51001	3.58815e-08	9.60535e-07
RAB32	104.248	3.86143	0.700764	5.51031	3.58198e-08	9.60535e-07
ROR1	48.106	-4.89368	0.888328	-5.50887	3.61149e-08	9.64978e-07
WLS	90.9827	4.36793	0.79426	5.49938	3.81138e-08	1.01649e-06
SEPHS1	147.246	-2.86516	0.521151	-5.49776	3.84649e-08	1.02394e-06
ELF1	86.0507	4.82307	0.877672	5.4953	3.90037e-08	1.03635e-06
GRB7	160.28	3.01033	0.548348	5.48981	4.0236e-08	1.06711e-06
COL18A1	53.9803	-4.49356	0.818758	-5.48827	4.05896e-08	1.0745e-06
RARRES3	88.2063	4.56681	0.832246	5.48734	4.08037e-08	1.07817e-06
TGM2	98.9664	6.59226	1.2016	5.48621	4.10646e-08	1.08306e-06
GOLM1	78.3598	-3.70609	0.676487	-5.47843	4.29117e-08	1.12762e-06
TMEM9B	144.267	3.14334	0.573762	5.47848	4.28986e-08	1.12762e-06
JARID2	68.9806	-3.90722	0.713264	-5.47794	4.30294e-08	1.12863e-06
RP11-562F9.2	38.3051	-8.16341	1.49207	-5.47121	4.46979e-08	1.17025e-06
TCF7L1	53.62	-4.48978	0.821936	-5.46244	4.69631e-08	1.22731e-06
TRIM16	93.4735	4.19626	0.768652	5.45925	4.78145e-08	1.24728e-06
CASP1	179.808	8.72592	1.59872	5.45807	4.81337e-08	1.25332e-06
CLTB	182.309	2.9147	0.534444	5.4537	4.9332e-08	1.28218e-06
MIR24-2	83.9578	5.64163	1.03504	5.45064	5.01877e-08	1.30206e-06
SNORD116-20	39.9081	-6.3792	1.17044	-5.45026	5.02973e-08	1.30254e-06
PNRC1	184.598	2.80775	0.515602	5.44558	5.16376e-08	1.33483e-06
ATP8B1	83.9849	4.78794	0.879928	5.44129	5.28969e-08	1.36491e-06
MBNL2	83.7724	5.63767	1.03701	5.43644	5.43553e-08	1.40002e-06
RGCC	174.909	8.69603	1.59997	5.43514	5.47545e-08	1.40776e-06
ATP1A2	37.3313	-8.12475	1.49574	-5.43193	5.57489e-08	1.43075e-06
MYCN	37.0067	-8.11161	1.497	-5.41857	6.00771e-08	1.53084e-06
SYT6	37.0067	-8.11161	1.497	-5.41857	6.00771e-08	1.53084e-06
UBXN11	319.885	2.31149	0.426549	5.41905	5.99155e-08	1.53084e-06
ZIC5	37.0067	-8.11161	1.497	-5.41857	6.00771e-08	1.53084e-06
SLC39A10	95.6535	-3.3435	0.617272	-5.41658	6.07515e-08	1.54527e-06
ASPM	40.2785	-7.07156	1.3057	-5.4159	6.09827e-08	1.5484e-06
TSPAN3	768.226	1.93887	0.358192	5.41293	6.20027e-08	1.5715e-06
FLRT3	87.4939	4.31077	0.796712	5.4107	6.27789e-08	1.58836e-06
PRODH	36.682	-8.09835	1.49829	-5.40508	6.47788e-08	1.63607e-06
TACC3	40.284	-5.55089	1.02736	-5.40304	6.55196e-08	1.65186e-06
ICAM1	93.3187	4.01018	0.743882	5.39088	7.01142e-08	1.76458e-06
GALNT3	142.924	3.12839	0.581026	5.38425	7.27478e-08	1.82765e-06
ARPC2	982.09	1.9408	0.361236	5.37267	7.75813e-08	1.94566e-06
AC107016.1	234.832	2.51983	0.469178	5.37073	7.84196e-08	1.96324e-06
PHF17	69.6454	-3.79177	0.706211	-5.36918	7.90958e-08	1.9767e-06
PDK4	164.323	8.61513	1.60589	5.3647	8.1086e-08	2.0229e-06
IFNAR1	161.844	2.92124	0.545275	5.35737	8.44425e-08	2.10297e-06
STAP2	123.133	3.3474	0.625498	5.35158	8.71907e-08	2.16764e-06
UBC	45322.9	1.59837	0.299024	5.34528	9.02787e-08	2.24051e-06
ITGB1	663.657	1.93238	0.361724	5.34215	9.18492e-08	2.27554e-06
PSME1	847.073	1.89526	0.355044	5.33809	9.39294e-08	2.32305e-06
KIF2C	35.0589	-8.03006	1.50502	-5.33553	9.52676e-08	2.34802e-06
NDC80	35.0589	-8.03006	1.50502	-5.33553	9.52676e-08	2.34802e-06
KLK10	105.521	3.87224	0.726056	5.33324	9.64731e-08	2.37364e-06
ITGB4	88.53	6.43784	1.21022	5.31954	1.04028e-07	2.55511e-06
PHLDB2	131.309	3.2785	0.616568	5.31733	1.05302e-07	2.58197e-06
SKA3	37.6358	-6.28889	1.1835	-5.31381	1.07357e-07	2.62785e-06
PSG4	156.281	8.55189	1.61027	5.31084	1.0912e-07	2.66644e-06
RMI2	37.6614	-5.81343	1.09513	-5.30846	1.10558e-07	2.69697e-06
COL1A2	34.4097	-8.00177	1.50787	-5.30667	1.11645e-07	2.71423e-06
SCG3	34.4097	-8.00177	1.50787	-5.30667	1.11645e-07	2.71423e-06
ITPKC	94.4084	3.86217	0.72806	5.30474	1.12832e-07	2.73842e-06
ARNTL2	139.357	3.09005	0.583522	5.29551	1.18682e-07	2.87552e-06
IGFBP2	174.119	-2.59279	0.489696	-5.29468	1.19222e-07	2.88372e-06
NCAPG	34.0851	-7.9874	1.50933	-5.29201	1.20978e-07	2.92126e-06
IGFBP7	119.549	3.39002	0.641264	5.28646	1.24709e-07	3.00627e-06
NDFIP2	182.151	2.82669	0.534818	5.28533	1.25478e-07	3.01972e-06
CEACAM5	352.214	8.85065	1.67497	5.28406	1.26353e-07	3.03566e-06
PSAT1	614.043	-1.91237	0.362151	-5.28058	1.28777e-07	3.08871e-06
STAT6	135.465	3.113	0.589635	5.27954	1.29506e-07	3.10099e-06
AC025627.9	151.605	8.51363	1.61291	5.27844	1.30287e-07	3.11448e-06
PAICS	457.508	-2.00161	0.379242	-5.27791	1.30664e-07	3.11826e-06
TAP2	134.928	3.10646	0.588965	5.27444	1.33162e-07	3.17258e-06
ANXA2P2	76.5735	5.50862	1.04571	5.26783	1.38048e-07	3.28353e-06
GINS2	37.0122	-5.78639	1.09923	-5.26405	1.4092e-07	3.34626e-06
EMP1	156.047	8.51336	1.61827	5.26079	1.43439e-07	3.40044e-06
CXCL1	147.61	8.47955	1.61539	5.24924	1.52728e-07	3.61465e-06
AC074289.1	33.1112	-7.94337	1.51387	-5.24706	1.54543e-07	3.65155e-06
TMBIM6	1738.16	1.68706	0.3222	5.23607	1.64033e-07	3.8694e-06
ZNF431	365.812	-2.1039	0.401944	-5.23432	1.65597e-07	3.89986e-06
MYC	201.469	2.64298	0.505172	5.23185	1.67825e-07	3.94581e-06
ACTR3	590.807	1.94114	0.371393	5.22665	1.7261e-07	4.05166e-06
HIST1H2AC	92.3069	3.82814	0.733146	5.22153	1.7745e-07	4.15743e-06
VASH2	41.6338	-5.04888	0.966983	-5.22127	1.77698e-07	4.15743e-06
C4B	147.795	3.37084	0.645697	5.22047	1.78469e-07	4.16866e-06
CYP26A1	32.462	-7.91322	1.51703	-5.21626	1.82573e-07	4.25754e-06
CECR2	36.0127	-6.22073	1.19365	-5.21153	1.87293e-07	4.36051e-06
TMEM59	348.465	2.21651	0.425461	5.20966	1.89188e-07	4.39746e-06
EHF	141.798	8.42784	1.61921	5.2049	1.94103e-07	4.50439e-06
KRT10	294.418	2.4051	0.462787	5.197	2.02528e-07	4.69228e-06
RNF149	160.194	2.90447	0.559051	5.19536	2.04325e-07	4.72626e-06
GADD45B	134.224	3.03336	0.58402	5.19393	2.05896e-07	4.75491e-06
EFNA1	94.0394	3.70755	0.713899	5.19338	2.06509e-07	4.76136e-06
RTN4	670.597	1.97584	0.380702	5.18998	2.10316e-07	4.84133e-06
SPPL2A	132.177	3.07559	0.592914	5.18724	2.13438e-07	4.9053e-06
ACTC1	31.8127	-7.8824	1.5203	-5.18475	2.16302e-07	4.96313e-06
MECOM	81.3531	6.31839	1.21878	5.18417	2.16977e-07	4.97065e-06
NR6A1	55.7261	-4.2838	0.827618	-5.17606	2.26624e-07	5.18011e-06
SMC4	94.9351	-3.20374	0.618975	-5.17588	2.26845e-07	5.18011e-06
MCL1	388.924	2.12342	0.410777	5.16927	2.35011e-07	5.35802e-06
KIF20A	31.4881	-7.86673	1.52199	-5.16873	2.35694e-07	5.36503e-06
EFNB1	115.491	3.2508	0.629562	5.16359	2.42259e-07	5.50572e-06
CD164	501.483	2.04836	0.396973	5.15994	2.47032e-07	5.60527e-06
FLT1	31.1635	-7.85088	1.5237	-5.15251	2.57016e-07	5.79503e-06
MCM10	31.1635	-7.85088	1.5237	-5.15251	2.57016e-07	5.79503e-06
RGS5	31.1635	-7.85088	1.5237	-5.15251	2.57016e-07	5.79503e-06
RP4-792G4.2	31.1635	-7.85088	1.5237	-5.15251	2.57016e-07	5.79503e-06
GJC1	35.0846	-6.86057	1.33159	-5.15217	2.57489e-07	5.79655e-06
TK1	38.3262	-5.18576	1.00697	-5.14986	2.60687e-07	5.8593e-06
CXCL11	138.225	8.37385	1.62626	5.14913	2.61698e-07	5.87279e-06
CASP4	135.758	8.36369	1.62518	5.1463	2.65669e-07	5.95258e-06
PRR11	30.8389	-7.83484	1.52544	-5.13611	2.80481e-07	6.27461e-06
PIF1	34.76	-6.84628	1.33341	-5.1344	2.83039e-07	6.32195e-06
GPR87	134.772	8.34971	1.62688	5.13234	2.86166e-07	6.38181e-06
NUCKS1	293.087	-2.15097	0.41929	-5.13003	2.89696e-07	6.45048e-06
PSPH	131.582	-2.7802	0.542349	-5.12621	2.95631e-07	6.57238e-06
C4A	140.861	3.30019	0.643925	5.12512	2.97346e-07	6.60024e-06
TROAP	30.5143	-7.81862	1.52722	-5.11951	3.06324e-07	6.77848e-06
ZIC3	30.5143	-7.81862	1.52722	-5.11951	3.06324e-07	6.77848e-06
TSPAN1	133.786	8.33462	1.62881	5.11701	3.10416e-07	6.85841e-06
C10orf54	79.3806	6.27739	1.22706	5.1158	3.1242e-07	6.88247e-06
NDRG1	131.877	8.32731	1.62777	5.11577	3.12467e-07	6.88247e-06
SPAG5	34.3996	-6.84891	1.33887	-5.11546	3.12978e-07	6.88311e-06
CARD16	130.998	8.31574	1.62907	5.1046	3.31487e-07	7.27896e-06
DSC3	92.8989	3.83029	0.751222	5.09874	3.41915e-07	7.48548e-06
MMP23B	38.6151	-5.20194	1.02024	-5.09873	3.41939e-07	7.48548e-06
PDE4B	70.4117	5.38678	1.0567	5.09775	3.43721e-07	7.51299e-06
FANCI	59.6426	-3.94305	0.77477	-5.08932	3.59348e-07	7.83222e-06
TGFB2	73.8768	4.59642	0.903156	5.08928	3.59422e-07	7.83222e-06
CENPK	29.865	-7.7856	1.53087	-5.08572	3.66237e-07	7.95647e-06
SGOL1	29.865	-7.7856	1.53087	-5.08572	3.66237e-07	7.95647e-06
IFFO2	70.0257	5.3786	1.05777	5.08485	3.6792e-07	7.98091e-06
CDCA5	34.0649	-6.13446	1.20686	-5.08299	3.71547e-07	8.04738e-06
AKR1B10	127.437	8.28543	1.63061	5.08118	3.7509e-07	8.11181e-06
CD151	247.288	2.32669	0.458084	5.07918	3.79077e-07	8.18565e-06
TP63	126.178	8.27707	1.6305	5.07641	3.84625e-07	8.29294e-06
GNG4	35.7393	-5.36325	1.05672	-5.07536	3.86762e-07	8.32645e-06
RP11-334E6.12	29.5404	-7.76879	1.53275	-5.06851	4.00939e-07	8.61867e-06
CDC6	57.3447	-3.96587	0.783211	-5.0636	4.11411e-07	8.8305e-06
KRT16P2	124.649	8.26158	1.63174	5.06305	4.12592e-07	8.84259e-06
PEA15	106.049	3.30498	0.653558	5.05691	4.26112e-07	9.11867e-06
RELA	102.829	3.35844	0.664387	5.05495	4.30513e-07	9.19907e-06
LAD1	154.544	2.75341	0.545057	5.05161	4.38102e-07	9.34727e-06
IRAK2	122.983	8.24616	1.63259	5.05097	4.39574e-07	9.35076e-06
PLP1	29.2158	-7.75177	1.53467	-5.05109	4.3929e-07	9.35076e-06
RND2	43.9675	-4.88877	0.968088	-5.04992	4.42001e-07	9.38841e-06
MSH2	102.773	-3.5125	0.695893	-5.04747	4.47697e-07	9.49529e-06
CEACAM3	230.108	8.48903	1.68212	5.04662	4.49684e-07	9.52331e-06
MRPS6	348.247	2.19936	0.435954	5.04495	4.5365e-07	9.59309e-06
MT1G	93.6911	-3.13496	0.621601	-5.04337	4.57406e-07	9.65822e-06
RAD51AP1	33.1369	-6.7726	1.34297	-5.04302	4.58253e-07	9.66183e-06
FOSL2	71.1392	4.54466	0.901696	5.04012	4.65228e-07	9.79445e-06
RP13-98N21.2	36.0997	-5.35782	1.06396	-5.03575	4.75971e-07	1.00059e-05
KIF4A	28.8912	-7.73454	1.53663	-5.03346	4.81712e-07	1.01117e-05
SPRYD3	77.2498	4.12403	0.819389	5.03306	4.82709e-07	1.01178e-05
BHLHE41	78.6663	6.24693	1.24297	5.02579	5.01363e-07	1.04934e-05
HMGN3	219.361	-2.32057	0.462107	-5.02171	5.12126e-07	1.0703e-05
DUSP5	70.6392	4.53476	0.903099	5.02134	5.13128e-07	1.07083e-05
TNIP1	116.734	3.10347	0.618526	5.01753	5.23403e-07	1.09068e-05
MIS18BP1	54.0829	-4.04875	0.807156	-5.01607	5.27404e-07	1.09582e-05
PRC1	33.0911	-6.08931	1.21394	-5.01617	5.2713e-07	1.09582e-05
ZIC2	28.5666	-7.7171	1.53862	-5.0156	5.28681e-07	1.09688e-05
GALNT5	119.846	8.20642	1.63661	5.01428	5.32319e-07	1.10283e-05
ATAD5	39.6403	-4.77911	0.953449	-5.01245	5.37425e-07	1.11179e-05
PPP1R15B	126.393	3.00636	0.599842	5.01192	5.38902e-07	1.11324e-05
PLIN2	353.246	2.25128	0.449738	5.00577	5.56391e-07	1.14771e-05
RNH1	217.189	2.39745	0.479041	5.00469	5.59522e-07	1.1525e-05
ANGPTL4	69.903	4.51889	0.905737	4.98919	6.0633e-07	1.24712e-05
RP13-98N21.3	35.4504	-5.32899	1.06873	-4.98629	6.15487e-07	1.26414e-05
GINS1	33.1167	-5.61273	1.12649	-4.9825	6.27674e-07	1.28732e-05
PLEKHF1	75.3556	4.08838	0.820713	4.9815	6.3093e-07	1.29214e-05
ZNF738	59.0937	-3.8839	0.780228	-4.9779	6.42764e-07	1.31449e-05
ACAA2	71.1078	-3.5153	0.706252	-4.9774	6.44437e-07	1.31603e-05
TNS4	114.276	8.1515	1.63983	4.97096	6.66233e-07	1.3586e-05
CPVL	31.8027	-6.72888	1.3549	-4.96633	6.82318e-07	1.38942e-05
AKAP12	87.2596	-3.61612	0.728788	-4.96183	6.98331e-07	1.42001e-05
CCDC88A	60.7937	-3.70658	0.74761	-4.9579	7.12581e-07	1.44692e-05
IFNGR2	91.5757	3.52987	0.712041	4.9574	7.1444e-07	1.44749e-05
MCM2	66.5924	-4.00381	0.807664	-4.95728	7.14886e-07	1.44749e-05
CKAP2	63.9698	-4.02117	0.812222	-4.95083	7.38974e-07	1.49415e-05
LMNB1	31.5138	-6.69491	1.35331	-4.94707	7.53376e-07	1.52112e-05
CD46	1276.81	1.72054	0.347852	4.94619	7.56797e-07	1.52587e-05
BTN3A3	165.971	2.60242	0.526381	4.94398	7.65416e-07	1.54107e-05
RP11-386I14.4	68.099	4.84247	0.980015	4.94122	7.7634e-07	1.56087e-05
MCM7	226.255	-2.2314	0.452277	-4.93369	8.06885e-07	1.62e-05
DKK3	141.84	2.77037	0.561552	4.93341	8.08057e-07	1.62008e-05
ZNF788	59.4696	-3.74217	0.759607	-4.92645	8.37352e-07	1.67646e-05
ACTG1	1210.43	1.64558	0.334321	4.92215	8.55994e-07	1.71139e-05
ZNF730	32.5032	-5.56638	1.13107	-4.92133	8.59602e-07	1.7162e-05
MYH9	660.478	1.8621	0.378572	4.91876	8.70958e-07	1.73645e-05
IMPAD1	95.9857	3.36177	0.684726	4.90966	9.12353e-07	1.81645e-05
PSMB9	65.5181	4.7909	0.975969	4.90886	9.16054e-07	1.8193e-05
SH2D3A	95.5064	3.35423	0.683309	4.9088	9.16332e-07	1.8193e-05
ZNF90	48.8377	-4.09351	0.834552	-4.90504	9.34103e-07	1.85201e-05
RP11-1020M18.10	64.3707	5.25334	1.07146	4.903	9.4386e-07	1.86876e-05
SLFN5	64.7003	5.25994	1.07379	4.89849	9.65741e-07	1.90944e-05
ZNF812	176.801	2.62026	0.535229	4.8956	9.80076e-07	1.93511e-05
TMEM40	107.772	8.06664	1.64784	4.89528	9.81661e-07	1.93557e-05
RP11-453F18__B.1	30.5298	-5.95714	1.21822	-4.89002	1.00824e-06	1.98523e-05
ALDH7A1	90.6491	-3.02837	0.619412	-4.88909	1.01301e-06	1.98914e-05
RNF144B	63.4559	5.23487	1.0707	4.88921	1.0124e-06	1.98914e-05
AKR1B15	107.107	8.05855	1.64849	4.88844	1.01639e-06	1.99031e-05
TLE2	64.4453	4.76759	0.975263	4.88852	1.01596e-06	1.99031e-05
PTGS2	106.805	8.05655	1.6482	4.88809	1.01818e-06	1.99108e-05
APOL6	107.765	8.06013	1.64925	4.88713	1.02315e-06	1.99263e-05
CRMP1	30.5399	-6.64619	1.35993	-4.88714	1.0231e-06	1.99263e-05
KIF11	30.5399	-6.64619	1.35993	-4.88714	1.0231e-06	1.99263e-05
ABI1	215.254	2.43717	0.498857	4.88551	1.03161e-06	2.00637e-05
SALL1	26.2942	-7.58849	1.55376	-4.88396	1.03975e-06	2.01946e-05
EVA1C	67.4923	6.05133	1.24096	4.87633	1.08075e-06	2.09341e-05
MPPED2	67.4923	6.05133	1.24096	4.87633	1.08075e-06	2.09341e-05
GJB4	104.083	8.03168	1.64913	4.87025	1.11455e-06	2.15595e-05
AIF1L	72.8426	-3.74618	0.76958	-4.86782	1.12835e-06	2.17969e-05
XRCC2	30.2052	-5.9404	1.22081	-4.86594	1.13915e-06	2.1976e-05
LINGO1	25.9696	-7.56911	1.55611	-4.86414	1.14955e-06	2.21169e-05
UGT3A1	25.9696	-7.56911	1.55611	-4.86414	1.14955e-06	2.21169e-05
BTN3A2	182.772	2.4591	0.505721	4.86256	1.15877e-06	2.22642e-05
KIF23	61.0469	-3.71892	0.765004	-4.86131	1.1661e-06	2.2345e-05
RP11-512N21.3	85.0534	4.03933	0.830869	4.86157	1.16461e-06	2.2345e-05
AC019349.5	242.625	6.6533	1.3688	4.86068	1.16983e-06	2.23566e-05
PXDC1	66.491	6.0314	1.2408	4.86092	1.16844e-06	2.23566e-05
TM7SF3	234.254	2.26422	0.466058	4.85823	1.18442e-06	2.26051e-05
MMP23A	36.3684	-4.85951	1.00039	-4.85759	1.18823e-06	2.26476e-05
HCG4P7	62.5837	5.21367	1.07374	4.85561	1.20014e-06	2.28442e-05
MARCKSL1	468.585	-1.85191	0.381828	-4.85011	1.23395e-06	2.34263e-05
SP140L	67.5532	5.30391	1.09357	4.8501	1.234e-06	2.34263e-05
CASC5	29.8907	-6.61276	1.36454	-4.84614	1.25886e-06	2.3772e-05
DLK1	29.855	-6.63171	1.36837	-4.84643	1.25705e-06	2.3772e-05
FOXM1	29.855	-6.63171	1.36837	-4.84643	1.25705e-06	2.3772e-05
STAT1	271.668	2.20008	0.45398	4.84622	1.25836e-06	2.3772e-05
CBX5	239.366	-2.21816	0.458222	-4.84079	1.29323e-06	2.43888e-05
LINC00511	65.6051	6.0119	1.24332	4.83536	1.32903e-06	2.50309e-05
DYNLT3	105.939	3.20628	0.663308	4.83378	1.33967e-06	2.51928e-05
GBP7	102.051	7.99344	1.65374	4.83356	1.34115e-06	2.51928e-05
HPGD	419.544	6.78528	1.40394	4.83302	1.34476e-06	2.52274e-05
AC004231.2	99.7434	7.97679	1.65346	4.8243	1.40497e-06	2.63225e-05
ANKH	65.1916	4.41512	0.916159	4.81917	1.4416e-06	2.69733e-05
ADIRF-AS1	63.1377	4.73562	0.983222	4.81643	1.46148e-06	2.73097e-05
NAV3	61.3117	5.18423	1.07719	4.81272	1.48889e-06	2.77854e-05
BLM	24.9957	-7.50933	1.56346	-4.80301	1.56297e-06	2.90542e-05
NMRK2	24.9957	-7.50933	1.56346	-4.80301	1.56297e-06	2.90542e-05
PROM1	24.9957	-7.50933	1.56346	-4.80301	1.56297e-06	2.90542e-05
GPR56	63.8606	5.9748	1.24508	4.79874	1.59669e-06	2.96425e-05
GPR176	91.6285	-2.95081	0.614981	-4.79821	1.60094e-06	2.96828e-05
GJB3	96.7408	7.93825	1.65637	4.79256	1.64664e-06	3.04905e-05
PSRC1	29.2314	-5.88901	1.22885	-4.79228	1.64898e-06	3.04944e-05
PHC1	107.249	-2.91523	0.608519	-4.79069	1.66211e-06	3.06975e-05
CYP24A1	96.3548	7.93309	1.65679	4.78824	1.68253e-06	3.10346e-05
UBE2S	122.95	-2.62641	0.548565	-4.78777	1.68641e-06	3.10661e-05
RNVU1-14	96.3122	7.93101	1.6572	4.78579	1.70318e-06	3.13346e-05
FAM3C	173.297	2.51544	0.526001	4.7822	1.73391e-06	3.18469e-05
TAGLN	501.492	1.83828	0.384415	4.78201	1.73548e-06	3.18469e-05
CGNL1	63.7363	-3.47045	0.726276	-4.77842	1.76681e-06	3.23749e-05
HIST1H2BD	106.466	3.04324	0.636901	4.77819	1.76879e-06	3.23749e-05
KRT4	97.0566	7.91942	1.66117	4.76738	1.86641e-06	3.4118e-05
NCAPH	24.3465	-7.46802	1.56865	-4.7608	1.92825e-06	3.52034e-05
ZNF562	391.926	1.98512	0.417249	4.75764	1.95874e-06	3.57146e-05
GPR110	208.519	8.17993	1.72183	4.75071	2.02707e-06	3.69133e-05
SEC11C	249.018	2.18345	0.459775	4.74894	2.04484e-06	3.71896e-05
ADAM9	216.017	2.25759	0.475855	4.74429	2.0924e-06	3.80061e-05
FSTL3	99.8757	3.11895	0.657471	4.74385	2.09693e-06	3.80401e-05
KRT31	40.3765	-4.42578	0.933077	-4.7432	2.10365e-06	3.81137e-05
HMGN2	212.001	-2.19853	0.463582	-4.74248	2.11117e-06	3.82014e-05
CD46P1	763.2	1.75084	0.369242	4.74172	2.11914e-06	3.82971e-05
PRDM14	24.0219	-7.4469	1.57133	-4.73924	2.14522e-06	3.86707e-05
VAT1L	24.0219	-7.4469	1.57133	-4.73924	2.14522e-06	3.86707e-05
GPM6B	44.9624	-4.17554	0.881448	-4.73714	2.16755e-06	3.90241e-05
KRT2	61.4871	5.91999	1.24991	4.73633	2.17626e-06	3.91316e-05
GMNN	82.9219	-3.09903	0.654364	-4.73594	2.18041e-06	3.9157e-05
STOM	322.096	2.00093	0.422687	4.73384	2.20315e-06	3.95158e-05
TMEM45B	91.4868	7.86569	1.66229	4.73184	2.22491e-06	3.9856e-05
YBX3	982.885	1.60934	0.340131	4.73153	2.22838e-06	3.98682e-05
TRIM16L	85.6638	3.4286	0.725082	4.72857	2.26111e-06	4.04033e-05
PHC2	93.4149	3.21307	0.679628	4.72768	2.27098e-06	4.05288e-05
RIPK4	84.7847	3.41432	0.72281	4.72368	2.31618e-06	4.12839e-05
SAE1	194.595	-2.23752	0.473907	-4.72143	2.34192e-06	4.16909e-05
AXL	157.286	2.51885	0.533656	4.71999	2.35851e-06	4.1934e-05
CDKN2B	60.9871	5.90782	1.25198	4.71879	2.37247e-06	4.20775e-05
SYNPO2	60.9871	5.90782	1.25198	4.71879	2.37247e-06	4.20775e-05
CPXM1	23.6973	-7.42546	1.57407	-4.71736	2.38925e-06	4.21658e-05
KIF14	23.6973	-7.42546	1.57407	-4.71736	2.38925e-06	4.21658e-05
LINC00617	23.6973	-7.42546	1.57407	-4.71736	2.38925e-06	4.21658e-05
RIOK3	145.002	2.65418	0.562553	4.71809	2.38072e-06	4.21658e-05
EPAS1	60.5366	5.89848	1.25153	4.71302	2.44075e-06	4.30215e-05
DBNDD1	42.0252	-4.33065	0.919315	-4.71073	2.46827e-06	4.3453e-05
SPARCL1	61.2265	5.16722	1.09865	4.70324	2.5606e-06	4.50231e-05
ZNF37A	66.8609	4.15316	0.883469	4.70097	2.58928e-06	4.54715e-05
GJB5	88.7631	7.82749	1.66523	4.70054	2.5948e-06	4.55125e-05
TMEM173	88.6916	7.82637	1.66534	4.69955	2.60733e-06	4.56762e-05
PNMA6A	23.3726	-7.40369	1.57688	-4.69516	2.66404e-06	4.65555e-05
PNMA6C	23.3726	-7.40369	1.57688	-4.69516	2.66404e-06	4.65555e-05
CRELD2	182.42	2.38925	0.509029	4.69373	2.68269e-06	4.68242e-05
RP11-498C9.3	114.977	2.86233	0.60989	4.69319	2.68979e-06	4.6891e-05
ATP6V0E1	299.644	2.02222	0.431293	4.68874	2.74887e-06	4.78626e-05
GHITM	646.656	1.70583	0.364161	4.68427	2.80956e-06	4.88597e-05
KRT76	87.6546	7.8085	1.66708	4.68393	2.81424e-06	4.88817e-05
ABCC3	57.1869	5.08341	1.08569	4.68221	2.83799e-06	4.92343e-05
LRRC8A	238.422	2.17864	0.465922	4.67596	2.92577e-06	5.06955e-05
LEFTY1	27.258	-6.49093	1.38867	-4.6742	2.95098e-06	5.10706e-05
NFKBIZ	94.8905	3.13613	0.671073	4.6733	2.964e-06	5.12338e-05
POLE2	23.048	-7.38158	1.57975	-4.67262	2.97384e-06	5.13419e-05
FAM210B	98.5173	3.0969	0.663809	4.66534	3.08109e-06	5.31292e-05
LGALS9	61.3437	4.6842	1.00429	4.6642	3.09827e-06	5.33612e-05
GLDC	26.9334	-6.47232	1.39143	-4.65158	3.29404e-06	5.65966e-05
Z98256.1	58.6067	5.85012	1.25766	4.6516	3.29375e-06	5.65966e-05
DEPDC1	22.7234	-7.35912	1.58269	-4.64974	3.32356e-06	5.69668e-05
JAKMIP2	22.7234	-7.35912	1.58269	-4.64974	3.32356e-06	5.69668e-05
DIAPH2	39.5844	-4.4278	0.952717	-4.64755	3.35906e-06	5.75063e-05
CTSS	84.4171	7.76115	1.67089	4.6449	3.40233e-06	5.81775e-05
ILF3	374.054	-1.99355	0.429523	-4.64131	3.46204e-06	5.91276e-05
CASP5	84.4459	7.75804	1.67167	4.64089	3.46904e-06	5.91765e-05
FEZ1	85.2222	-2.97554	0.641418	-4.63901	3.50084e-06	5.96479e-05
SPHK1	83.9239	7.75189	1.6719	4.63657	3.54241e-06	6.02843e-05
ADAMTS1	92.1609	3.52463	0.760286	4.63593	3.5534e-06	6.03994e-05
CFH	83.3663	7.74441	1.67235	4.63086	3.64158e-06	6.18248e-05
NPTN	257.877	2.1759	0.47005	4.62909	3.6727e-06	6.22791e-05
DIAPH3	22.3988	-7.3363	1.58571	-4.62651	3.71884e-06	6.28378e-05
DTL	22.3988	-7.3363	1.58571	-4.62651	3.71884e-06	6.28378e-05
RASL11B	22.3988	-7.3363	1.58571	-4.62651	3.71884e-06	6.28378e-05
2015-09-01	445.452	1.8086	0.391555	4.61902	3.85566e-06	6.50728e-05
MT2A	1631.57	1.54862	0.335457	4.61646	3.90349e-06	6.58023e-05
HSPA8	1443.88	1.5053	0.326353	4.6125	3.97848e-06	6.69875e-05
SNRNP25	62.8138	-3.32809	0.721724	-4.61131	4.00144e-06	6.72947e-05
PPP1R3B	69.46	-3.18455	0.691541	-4.60501	4.12454e-06	6.92836e-05
KCNQ2	22.0742	-7.3131	1.5888	-4.60291	4.16618e-06	6.99009e-05
DENND2D	56.0578	5.04874	1.09717	4.6016	4.19263e-06	7.02621e-05
COMT	159.62	2.50062	0.543672	4.59949	4.23518e-06	7.08921e-05
CLCA4	82.4734	7.71266	1.67747	4.59778	4.27014e-06	7.1376e-05
RNASE7	82.2303	7.7113	1.67725	4.59759	4.27407e-06	7.1376e-05
JUP	175.627	2.36301	0.514022	4.59711	4.28394e-06	7.14573e-05
BST2	66.7403	-3.2236	0.70137	-4.59615	4.30366e-06	7.17026e-05
CDCA7L	65.2679	-3.40487	0.74132	-4.59299	4.36946e-06	7.27142e-05
HSP90B1	2052.87	1.46771	0.31983	4.58903	4.45314e-06	7.40204e-05
BEX1	231.529	-2.04919	0.446587	-4.58856	4.46317e-06	7.41011e-05
MAP3K13	167.116	2.42247	0.528125	4.58692	4.49842e-06	7.45997e-05
CLIP1	140.843	2.56205	0.558651	4.58614	4.5152e-06	7.47913e-05
IL1RN	81.2509	7.69586	1.67852	4.58492	4.54159e-06	7.51126e-05
LMO7	62.1853	4.04964	0.883282	4.58476	4.54511e-06	7.51126e-05
CHTF18	39.996	-4.14196	0.903548	-4.5841	4.5594e-06	7.52617e-05
CD40	118.479	2.77743	0.606014	4.58311	4.58111e-06	7.55328e-05
FSD1	25.9595	-6.415	1.40001	-4.58212	4.60289e-06	7.58045e-05
ANKRD18CP	21.7495	-7.28952	1.59196	-4.57895	4.67312e-06	7.66961e-05
COL9A1	21.7495	-7.28952	1.59196	-4.57895	4.67312e-06	7.66961e-05
DEPDC1B	21.7495	-7.28952	1.59196	-4.57895	4.67312e-06	7.66961e-05
KRT79	79.3981	7.67999	1.67772	4.57764	4.70259e-06	7.70912e-05
GPD2	136.974	2.56656	0.560897	4.5758	4.74394e-06	7.76799e-05
ZNF486	51.0853	-3.63095	0.793626	-4.57514	4.75908e-06	7.78388e-05
NUCB2	235.144	2.13475	0.466675	4.57439	4.776e-06	7.80262e-05
PARP9	56.3179	4.56785	0.999834	4.56861	4.90969e-06	8.01187e-05
ZNF826P	258.113	-4.72418	1.03493	-4.56474	5.0011e-06	8.15173e-05
SLC20A2	154.336	2.44857	0.536905	4.56052	5.10264e-06	8.30778e-05
ANLN	25.6349	-6.39538	1.40298	-4.55842	5.15406e-06	8.37242e-05
FXYD6	25.6349	-6.39538	1.40298	-4.55842	5.15406e-06	8.37242e-05
RP1-66C13.3	79.9859	7.66631	1.68223	4.55723	5.18325e-06	8.41028e-05
ARHGEF12	122.12	2.88102	0.632355	4.55602	5.2132e-06	8.44928e-05
ARF4	793.565	1.62974	0.357798	4.55491	5.24092e-06	8.4846e-05
SYN3	21.4249	-7.26555	1.59521	-4.55461	5.24836e-06	8.48702e-05
ANKRD22	77.4901	7.65064	1.68001	4.55393	5.26521e-06	8.50465e-05
ZMYND8	113.936	-2.56191	0.563009	-4.55039	5.35471e-06	8.63945e-05
NQO2	82.0506	-2.92954	0.64386	-4.54996	5.36571e-06	8.64745e-05
BTG1	173.597	2.34464	0.516114	4.54288	5.54915e-06	8.93301e-05
MPZL1	328.621	1.90559	0.419547	4.54202	5.5718e-06	8.95938e-05
FAM60A	395.262	-1.81515	0.399864	-4.53942	5.64085e-06	9.05005e-05
TFAP2A	58.1576	4.24583	0.935282	4.53962	5.63551e-06	9.05005e-05
HM13	265.75	2.01575	0.444352	4.53638	5.7229e-06	9.1714e-05
ZNF92	80.1088	-3.14403	0.693277	-4.53502	5.75984e-06	9.22026e-05
GPR98	25.9852	-5.70339	1.25898	-4.53017	5.8935e-06	9.41617e-05
HEPH	21.1003	-7.24117	1.59854	-4.52987	5.90198e-06	9.41617e-05
PALM3	21.1003	-7.24117	1.59854	-4.52987	5.90198e-06	9.41617e-05
COBLL1	70.9721	3.59783	0.794615	4.52776	5.96115e-06	9.48938e-05
MDK	258.925	-2.00598	0.443019	-4.52798	5.95488e-06	9.48938e-05
SLC40A1	75.7031	7.61894	1.68288	4.52731	5.97381e-06	9.49895e-05
CD97	53.0552	4.97243	1.09911	4.52403	6.06737e-06	9.63701e-05
ACSL5	76.2182	7.61877	1.68416	4.52377	6.07467e-06	9.63789e-05
CXCL6	66.9663	3.69934	0.818331	4.5206	6.16646e-06	9.77267e-05
CTC-429C10.2	65.4419	-3.18925	0.705913	-4.5179	6.24551e-06	9.887e-05
BCAR3	87.9247	3.12052	0.690826	4.51709	6.26965e-06	9.91423e-05
PTPRH	54.8284	5.01008	1.10938	4.51611	6.29864e-06	9.94907e-05
NFIC	58.7615	4.61156	1.02186	4.51291	6.39439e-06	0.000100892
KIF15	24.9857	-6.35531	1.40911	-4.51015	6.47805e-06	0.000102099
RHOC	141.195	2.56539	0.568851	4.50978	6.4896e-06	0.000102168
PYHIN1	60.298	4.00351	0.888695	4.50493	6.63954e-06	0.000104282
TMSB15A	20.7757	-7.21636	1.60195	-4.50473	6.64572e-06	0.000104282
TTYH1	20.7757	-7.21636	1.60195	-4.50473	6.64572e-06	0.000104282
MYEF2	32.1484	-4.66258	1.03516	-4.5042	6.66225e-06	0.000104426
PITX1	74.2306	7.59117	1.68556	4.50366	6.67934e-06	0.00010458
KITLG	53.0877	5.71026	1.26813	4.50288	6.70385e-06	0.000104848
DNAJB11	300.716	1.94928	0.433014	4.50166	6.74253e-06	0.000105312
ZC3H12A	87.5319	3.1141	0.691794	4.50148	6.74822e-06	0.000105312
CHEK1	34.2032	-4.70667	1.04565	-4.50118	6.75774e-06	0.000105346
EHD1	87.7393	3.11751	0.692824	4.49972	6.8044e-06	0.000105957
LDHB	1223.74	-1.49757	0.333152	-4.49515	6.95225e-06	0.000108142
BTN3A1	135.658	2.55029	0.567464	4.49419	6.98365e-06	0.000108394
TNFSF15	53.0451	5.70775	1.26999	4.49432	6.97926e-06	0.000108394
KNSTRN	38.0941	-4.18659	0.931735	-4.49333	7.01186e-06	0.000108714
PSMB8	75.6321	3.37922	0.752243	4.4922	7.04927e-06	0.000109176
ADORA2B	66.6091	3.69102	0.821758	4.49162	7.06849e-06	0.000109355
ERP44	256.324	2.03096	0.452609	4.48723	7.21546e-06	0.000111508
CLSPN	20.4511	-7.19112	1.60546	-4.47918	7.49318e-06	0.00011555
HJURP	20.4511	-7.19112	1.60546	-4.47918	7.49318e-06	0.00011555
PTPN3	54.4801	4.51526	1.0091	4.47454	7.65768e-06	0.00011796
EBNA1BP2	348.751	1.84541	0.412717	4.47137	7.77196e-06	0.000119591
APOL4	52.1372	5.68378	1.27145	4.4703	7.81096e-06	0.000120062
SLC5A3	123.53	2.60949	0.584382	4.46538	7.99253e-06	0.000122721
AKIRIN1	252.148	-1.98112	0.443841	-4.46358	8.06012e-06	0.000123503
STAT3	312.036	1.94815	0.436479	4.46333	8.0694e-06	0.000123503
WTAP	315.511	1.90924	0.427746	4.46349	8.06372e-06	0.000123503
RECQL4	24.3364	-6.31409	1.41549	-4.4607	8.16914e-06	0.000124896
TSLP	56.6544	4.56343	1.02346	4.45884	8.24048e-06	0.000125852
KDR	24.3721	-6.2921	1.41135	-4.45823	8.26409e-06	0.000126078
SGOL2	28.2731	-4.99126	1.12029	-4.45532	8.37698e-06	0.000127664
NEFM	20.1264	-7.16542	1.60905	-4.45319	8.46023e-06	0.000128796
GRAMD3	81.3805	3.47892	0.781326	4.45258	8.48434e-06	0.000129025
SQRDL	70.2198	7.52478	1.69034	4.45164	8.5216e-06	0.000129454
MGP	72.9518	7.53895	1.69402	4.45033	8.57381e-06	0.000130109
ACTN4	199.262	2.17999	0.490123	4.44785	8.67353e-06	0.000131483
SNORD3A	65.8372	3.67287	0.826252	4.44522	8.78016e-06	0.000132958
GPC4	112.761	-6.08993	1.3701	-4.44487	8.79447e-06	0.000133034
C1GALT1C1	104.816	2.78971	0.628014	4.44211	8.90815e-06	0.000134611
SVIL	117.676	2.64636	0.595958	4.44051	8.97465e-06	0.000135473
LGALS1	65.8015	3.6718	0.827245	4.43859	9.05484e-06	0.000136539
ALS2CL	51.3295	5.65959	1.27532	4.43779	9.0886e-06	0.000136904
LDHA	2080.02	1.41938	0.319897	4.43699	9.12252e-06	0.00013727
CHST2	63.5827	3.83072	0.863764	4.43492	9.21067e-06	0.000138451
ARAP2	53.9581	4.49796	1.0157	4.42842	9.49276e-06	0.000142541
LDLR	273.371	2.04091	0.460934	4.42777	9.52118e-06	0.000142818
FILIP1	19.8018	-7.13925	1.61274	-4.42677	9.56536e-06	0.00014333
SBK1	27.9485	-4.97276	1.12364	-4.42559	9.61804e-06	0.000143969
KRT78	69.154	7.49213	1.69469	4.42095	9.82691e-06	0.000146941
TIMELESS	54.5801	-3.46116	0.782962	-4.42059	9.84302e-06	0.000147028
RFC3	50.1014	-3.52259	0.796939	-4.42016	9.86301e-06	0.000147173
CYP4F11	68.154	7.48594	1.69369	4.41991	9.874e-06	0.000147183
AGR2	68.1828	7.4842	1.69419	4.41756	9.98222e-06	0.000148641
CD200	26.2997	-5.2485	1.18874	-4.41519	1.00921e-05	0.000150122
MEG3	50.0068	5.62453	1.27617	4.40734	1.04649e-05	0.000155505
ZNF66	63.783	-3.14765	0.714887	-4.403	1.06766e-05	0.000158487
C4orf21	19.4772	-7.1126	1.61654	-4.3999	1.08302e-05	0.000160267
KIF22	78.1652	-2.87611	0.653671	-4.39993	1.08286e-05	0.000160267
KRT16P3	67.132	7.46321	1.69612	4.40016	1.08169e-05	0.000160267
DNAJA1	709.518	1.5658	0.355918	4.39934	1.0858e-05	0.000160512
LYST	51.107	5.64199	1.28412	4.39367	1.11455e-05	0.000164592
CDC42EP3	111.115	2.67844	0.610449	4.38766	1.14576e-05	0.000169027
LTBP2	66.2241	7.44663	1.69739	4.38711	1.14866e-05	0.000169279
DSTN	676.12	1.59489	0.363911	4.38263	1.17253e-05	0.000172619
MIR22HG	65.7804	7.43945	1.6977	4.38207	1.17559e-05	0.000172892
RCN2	182.639	-2.09241	0.477604	-4.38105	1.18107e-05	0.000173519
EPHA2	95.7353	2.8793	0.657532	4.37896	1.1925e-05	0.000175018
ACTA2-AS1	50.6221	5.63027	1.28589	4.37849	1.19504e-05	0.000175031
SERINC3	239.956	2.00191	0.457199	4.37864	1.19419e-05	0.000175031
HSPB8	105.379	2.86713	0.655078	4.37677	1.20452e-05	0.000176239
ARRDC3	103.029	2.76314	0.631725	4.37395	1.22016e-05	0.000178346
ACTN3	19.1526	-7.08545	1.62044	-4.37256	1.228e-05	0.000179308
CBX6	124.011	2.56083	0.585781	4.37164	1.23316e-05	0.000179878
HOOK2	235.716	2.03324	0.465313	4.36963	1.2446e-05	0.000181361
PARP3	48.8589	4.85206	1.11125	4.3663	1.26367e-05	0.000183952
CLCNKB	23.0379	-6.22797	1.42909	-4.35801	1.31253e-05	0.000190871
PLTP	103	-2.59142	0.594919	-4.35593	1.32505e-05	0.000192495
KRT3	63.8217	7.39994	1.70116	4.34994	1.36177e-05	0.000197629
OSMR	48.337	4.83666	1.11208	4.34919	1.36644e-05	0.000198106
CA14	18.828	-7.05778	1.62444	-4.34473	1.39444e-05	0.000201756
CTD-2142D14.1	18.828	-7.05778	1.62444	-4.34473	1.39444e-05	0.000201756
SERINC1	219.313	2.11181	0.486229	4.34324	1.40399e-05	0.000202933
ARHGEF28	64.1143	7.39418	1.7031	4.34159	1.41453e-05	0.00020425
AMIGO2	54.7483	4.15229	0.956618	4.34059	1.42099e-05	0.000204975
LRRFIP1	281.294	1.96834	0.453938	4.33615	1.45003e-05	0.000208953
CHAC1	93.7186	-2.68029	0.618323	-4.33477	1.45913e-05	0.000210053
CYP4F12	63.7296	7.3855	1.70427	4.33353	1.46734e-05	0.000211022
RP11-499F3.2	23.7128	-5.55799	1.28376	-4.32946	1.49472e-05	0.000214745
CTB-175P5.4	22.749	-6.18251	1.42842	-4.3282	1.50333e-05	0.000215764
SNORD3B-2	47.7436	4.81833	1.11415	4.32465	1.52773e-05	0.000219047
IDH3A	124.122	2.51099	0.580951	4.32221	1.54477e-05	0.000221267
INHBA	55.0547	4.15532	0.961867	4.32006	1.55989e-05	0.00022321
IDH1	191.957	-2.18157	0.505094	-4.31914	1.56641e-05	0.000223919
DRAP1	378.26	1.7446	0.404029	4.31802	1.57438e-05	0.000224832
CDC45	18.5033	-7.02957	1.62856	-4.31642	1.58582e-05	0.000226241
GSAP	47.6552	5.55172	1.28654	4.31523	1.59434e-05	0.000227175
LSM4	287.691	-1.8128	0.420108	-4.31507	1.59555e-05	0.000227175
ADM	243.897	1.96981	0.456892	4.31133	1.62272e-05	0.000230814
GPR126	48.2079	4.82603	1.12028	4.30787	1.64834e-05	0.000234225
ASF1B	22.3887	-6.18291	1.43634	-4.30464	1.67258e-05	0.000237215
MALL	61.2559	7.34495	1.70629	4.30462	1.6727e-05	0.000237215
TCN2	24.0017	-5.58263	1.30102	-4.29098	1.77886e-05	0.00025202
COL26A1	18.1787	-7.00079	1.6328	-4.28759	1.80624e-05	0.00025514
FEZF1	18.1787	-7.00079	1.6328	-4.28759	1.80624e-05	0.00025514
SOX11	18.1787	-7.00079	1.6328	-4.28759	1.80624e-05	0.00025514
ITPRIPL2	50.1767	4.39232	1.02519	4.28442	1.83219e-05	0.000258551
CSRNP1	95.1808	2.79043	0.652014	4.2797	1.87142e-05	0.000263826
FAM129B	68.9314	3.38687	0.791645	4.27827	1.88353e-05	0.000265272
CLCNKA	22.0641	-6.15984	1.44008	-4.27742	1.8907e-05	0.00026602
SGMS2	49.1904	4.3675	1.02159	4.27518	1.90984e-05	0.000268448
DNA2	22.0998	-6.13626	1.4358	-4.27377	1.92196e-05	0.000269887
KCNK1	92.6763	2.83027	0.662411	4.27267	1.93142e-05	0.000270949
NDFIP1	194.198	2.11332	0.494673	4.27215	1.93601e-05	0.000271327
SERTAD1	62.4623	3.59072	0.840585	4.27169	1.93994e-05	0.000271611
RARB	58.9181	7.29672	1.71017	4.26666	1.98419e-05	0.000277534
MELK	28.5519	-4.72179	1.10708	-4.26509	1.99819e-05	0.00027922
TM9SF2	507.078	1.72943	0.40587	4.26104	2.03478e-05	0.000284055
UBE2T	52.3691	-3.31835	0.779	-4.25976	2.0465e-05	0.000285412
AC007952.5	17.8541	-6.97143	1.63717	-4.25823	2.06052e-05	0.000285417
CCNL1	260.032	1.89259	0.444376	4.25899	2.05351e-05	0.000285417
EXO1	17.8541	-6.97143	1.63717	-4.25823	2.06052e-05	0.000285417
IGDCC3	17.8541	-6.97143	1.63717	-4.25823	2.06052e-05	0.000285417
NLGN4X	17.8541	-6.97143	1.63717	-4.25823	2.06052e-05	0.000285417
PINK1	111.455	2.62088	0.615358	4.25912	2.05233e-05	0.000285417
SKP2	30.9112	-4.36615	1.02505	-4.25946	2.04922e-05	0.000285417
MT1E	396.893	1.73838	0.408614	4.25432	2.09685e-05	0.000290169
CDCA7	37.785	-3.90255	0.917488	-4.25352	2.10438e-05	0.00029093
RNASEH2A	65.3013	-3.02108	0.710815	-4.25016	2.13622e-05	0.000294771
TVP23B	139.484	2.58807	0.608936	4.25015	2.13629e-05	0.000294771
KIF18B	21.7395	-6.1364	1.44392	-4.24984	2.13926e-05	0.000294896
SLC7A8	48.0566	-3.53936	0.833111	-4.24836	2.15341e-05	0.00029656
ZNF273	87.1562	-2.64077	0.62197	-4.24582	2.17797e-05	0.000299654
TGFBR2	51.4737	4.06387	0.957824	4.24282	2.20731e-05	0.0003034
PCK2	121.845	-2.35786	0.556272	-4.23868	2.24834e-05	0.000308721
PLK4	22.739	-5.49102	1.29552	-4.23848	2.25035e-05	0.000308721
SLC44A4	52.7182	4.09478	0.966346	4.23739	2.26136e-05	0.000309935
GUK1	312.509	1.82323	0.431109	4.22917	2.34552e-05	0.000321161
LPCAT1	73.9411	-3.00157	0.710473	-4.22475	2.39204e-05	0.000327218
HAS3	94.9358	2.86399	0.678088	4.22362	2.40406e-05	0.000328547
CACHD1	40.6407	-3.70294	0.87774	-4.21871	2.45699e-05	0.00033546
ZNF85	75.3228	-2.97252	0.704662	-4.21836	2.46087e-05	0.000335669
SSFA2	57.0198	3.6709	0.871352	4.21288	2.52133e-05	0.000343589
RNF19A	88.3052	2.84048	0.674502	4.21123	2.53984e-05	0.000345781
CDCA8	22.4143	-5.46801	1.29961	-4.20744	2.58278e-05	0.000351293
DUSP14	103.621	2.63406	0.626204	4.2064	2.59474e-05	0.000352584
NFKB2	89.3629	2.85678	0.680219	4.1998	2.67147e-05	0.000362666
AL603965.1	55.4649	7.21275	1.71824	4.19776	2.6957e-05	0.000365608
MAP3K5	43.8875	5.43511	1.2955	4.19539	2.72402e-05	0.000369099
MAX	138.121	2.31458	0.551733	4.19511	2.72735e-05	0.0003692
SET	887.501	-1.42786	0.340705	-4.1909	2.77853e-05	0.000375772
HIF3A	21.1259	-6.06402	1.4475	-4.18931	2.79807e-05	0.000378056
VPS13D	82.7097	2.92562	0.698722	4.18711	2.82532e-05	0.000381378
MR1	47.4322	4.31308	1.03057	4.18515	2.84979e-05	0.000384318
PPARG	54.6078	7.1942	1.71986	4.18301	2.8768e-05	0.000387596
PILRA	239.9	1.90525	0.455853	4.17952	2.92127e-05	0.000393216
SECTM1	48.0562	5.52264	1.32172	4.17838	2.93591e-05	0.000394815
INSIG2	99.7576	2.64285	0.633468	4.17203	3.01899e-05	0.000405606
CDH2	16.8802	-6.87963	1.65105	-4.16682	3.08882e-05	0.000413433
E2F1	16.8802	-6.87963	1.65105	-4.16682	3.08882e-05	0.000413433
GPC2	16.8802	-6.87963	1.65105	-4.16682	3.08882e-05	0.000413433
LCK	16.8802	-6.87963	1.65105	-4.16682	3.08882e-05	0.000413433
ALDH3A2	192.008	2.04371	0.490568	4.16601	3.09978e-05	0.000414512
CD276	544.737	-1.5256	0.366773	-4.15953	3.18908e-05	0.000426056
SELK	221.959	1.95696	0.470994	4.15495	3.25353e-05	0.00043426
IL2RG	52.8991	7.15581	1.72287	4.15342	3.27538e-05	0.000436768
SGK1	76.0126	3.007	0.724147	4.15247	3.28911e-05	0.00043819
SULT2B1	47.3914	5.50116	1.32493	4.15204	3.2953e-05	0.000438606
CDC7	34.8021	-3.91308	0.943553	-4.14718	3.36593e-05	0.0004473
UGT8	28.2529	-4.45421	1.07405	-4.14712	3.36687e-05	0.0004473
KRT71	52.5914	7.14681	1.72378	4.146	3.38332e-05	0.000449067
CDT1	25.3158	-4.82388	1.16451	-4.14241	3.43682e-05	0.000455746
KRR1	166.568	2.15111	0.519522	4.14056	3.46457e-05	0.000458982
TNFAIP8	73.5645	3.07212	0.741993	4.14036	3.46765e-05	0.000458982
CDCA2	16.5556	-6.84771	1.65597	-4.13517	3.54691e-05	0.000468606
NR4A1	67.4539	3.20462	0.774955	4.13523	3.54597e-05	0.000468606
TMPRSS4	111.827	7.375	1.78418	4.13356	3.57194e-05	0.000471476
CAB39	175.511	2.08716	0.505085	4.1323	3.59144e-05	0.00047356
ZNF675	128.921	-2.2902	0.554244	-4.13212	3.59435e-05	0.00047356
CCND2	116.156	-2.33475	0.565252	-4.13045	3.62047e-05	0.000476562
MGAT4B	142.862	2.24978	0.544876	4.12898	3.64373e-05	0.000479183
PARP1	342.119	-1.71345	0.415194	-4.12687	3.6774e-05	0.000483166
CENPW	53.8237	-3.44101	0.833894	-4.12643	3.68436e-05	0.000483635
LPAR1	45.9309	4.26613	1.03444	4.12411	3.72174e-05	0.000488094
MYL6	1630.93	1.33042	0.322725	4.12245	3.74864e-05	0.000491172
MAP2K3	126.607	2.34969	0.570371	4.11958	3.79568e-05	0.00049688
MTF2	123.226	-2.26513	0.55	-4.11841	3.81491e-05	0.00049894
YPEL5	181.358	2.22264	0.539778	4.11769	3.82687e-05	0.000500047
SKAP2	45.8595	4.26346	1.03567	4.11663	3.84445e-05	0.000501885
CDKN3	27.9283	-4.43545	1.07765	-4.11585	3.85763e-05	0.000503146
RP11-402D21.2	21.4405	-5.39677	1.31243	-4.11206	3.92146e-05	0.000511005
AIM1	61.2073	3.37498	0.821073	4.11045	3.94892e-05	0.000514115
CKAP5	94.7159	-2.4675	0.600869	-4.10656	4.01603e-05	0.00052226
NEK7	74.8973	2.98413	0.726703	4.1064	4.01879e-05	0.00052226
FGFR4	20.1164	-6.01322	1.46447	-4.10606	4.02461e-05	0.000522541
MIAT	22.054	-5.4469	1.32669	-4.10563	4.03214e-05	0.000523043
MT1B	41.4	5.3515	1.30388	4.10429	4.05564e-05	0.000525615
AC024592.9	16.231	-6.81506	1.66104	-4.1029	4.08001e-05	0.000527816
NKAIN1	16.231	-6.81506	1.66104	-4.1029	4.08001e-05	0.000527816
CLEC2B	52.1779	7.1033	1.73229	4.10052	4.12216e-05	0.000532635
PTP4A2	634.529	1.50548	0.367157	4.10038	4.1247e-05	0.000532635
CEACAM6	195.695	7.46345	1.82109	4.09834	4.16126e-05	0.00053687
RP11-552F3.9	49.9679	7.07923	1.73004	4.09194	4.27773e-05	0.000551398
NABP1	51.4124	3.76412	0.920208	4.09051	4.3042e-05	0.000554311
RP1-34M23.5	49.9033	7.07139	1.73149	4.08398	4.42704e-05	0.000569618
SYNJ2	60.3997	3.3557	0.821751	4.0836	4.43431e-05	0.000570041
OAZ2	272.369	-1.74079	0.426417	-4.08237	4.45791e-05	0.000572559
CSF1	45.159	4.24018	1.03942	4.07938	4.51569e-05	0.00057946
UGDH	366.035	1.68962	0.414239	4.07884	4.52605e-05	0.000580267
NLN	105.665	-2.38255	0.584235	-4.07807	4.54106e-05	0.00058167
DNAJC3	164.18	2.18828	0.536651	4.07765	4.54927e-05	0.000582201
ARL8B	175.3	2.19919	0.539372	4.07732	4.55576e-05	0.00058251
NEAT1	281.675	4.86613	1.19376	4.07629	4.57594e-05	0.000584568
RNASE8	49.9115	7.06336	1.73359	4.07441	4.61311e-05	0.000588789
SIRPB1	112.096	2.62293	0.643817	4.07402	4.62077e-05	0.00058924
CYP4F3	43.4095	5.39066	1.32406	4.0713	4.67518e-05	0.000595648
KAL1	15.9064	-6.78168	1.66626	-4.06999	4.70151e-05	0.00059847
LY6E	315.725	1.74588	0.429663	4.06337	4.83685e-05	0.00061515
ACSL1	45.8169	4.2563	1.0476	4.0629	4.84668e-05	0.000615852
ZNF43	103.465	-2.4416	0.601215	-4.06111	4.8841e-05	0.000620055
PITRM1	117.72	2.37817	0.585725	4.06022	4.90261e-05	0.000621853
SLFN13	146.565	-2.09007	0.514802	-4.05994	4.90855e-05	0.000622054
SLC31A2	40.1061	5.30531	1.30886	4.05337	5.04846e-05	0.000639219
DHFR	27.6751	-4.39057	1.0835	-4.05221	5.07356e-05	0.000641827
NAMPT	266.813	1.91523	0.472672	4.05193	5.07975e-05	0.000642043
TMEM109	106.468	2.49054	0.614834	4.05075	5.10534e-05	0.000644708
CYYR1	36.1977	-3.81672	0.943044	-4.04723	5.18266e-05	0.000653893
LIG1	45.3951	-3.47377	0.858888	-4.0445	5.2434e-05	0.000660973
RNF19B	65.2095	3.15393	0.78	4.0435	5.266e-05	0.000663237
GDPD2	19.5028	-5.93514	1.46896	-4.04037	5.33677e-05	0.00067156
CKAP2L	15.5818	-6.74752	1.67166	-4.03641	5.42747e-05	0.000680576
NT5DC2	99.3132	-2.57635	0.638265	-4.03648	5.42586e-05	0.000680576
PAIP2B	84.2735	-2.5965	0.64326	-4.03647	5.42626e-05	0.000680576
TMEM132B	15.5818	-6.74752	1.67166	-4.03641	5.42747e-05	0.000680576
PXDN	45.7096	-3.41015	0.845151	-4.03496	5.46125e-05	0.000684211
SP140	42.4301	5.35727	1.32789	4.03444	5.47332e-05	0.000685124
ZG16B	47.7454	7.01011	1.73787	4.03374	5.48968e-05	0.00068657
ATP5G2	314.766	-1.65365	0.410234	-4.03099	5.55422e-05	0.000694034
MACC1	137.95	2.31074	0.573326	4.0304	5.5681e-05	0.000695162
TMEM30B	78.5491	2.84655	0.706377	4.0298	5.58251e-05	0.000696352
RP11-31F15.1	29.3239	-4.25872	1.05707	-4.0288	5.60629e-05	0.000698709
UBXN4	267.782	1.77632	0.441098	4.02703	5.64847e-05	0.000703353
CDKN2A	39.7489	5.2888	1.3142	4.02435	5.71318e-05	0.000710791
ELL2	185.846	2.04105	0.507411	4.02249	5.75869e-05	0.00071583
CDH13	41.9457	4.61761	1.14869	4.01988	5.82284e-05	0.000723175
HSPH1	332.446	1.66847	0.415423	4.01631	5.91166e-05	0.00073357
ELK3	60.1904	3.52681	0.878188	4.01601	5.91915e-05	0.000733861
MBD2	96.0544	2.58317	0.643332	4.0153	5.93714e-05	0.000735454
CD58	62.5809	3.4009	0.847077	4.01486	5.94811e-05	0.000736176
CHN1	21.4762	-5.35334	1.33357	-4.0143	5.96228e-05	0.000737291
C16orf59	20.4666	-5.32196	1.32615	-4.01311	5.99249e-05	0.000740385
CMPK1	173.647	2.12572	0.529815	4.01219	6.01588e-05	0.000742634
H2AFY	243.627	1.82111	0.453968	4.01154	6.03239e-05	0.000744029
SEC61A1	263.171	1.77907	0.443646	4.01011	6.06899e-05	0.000747898
CLU	1123.43	1.34117	0.334562	4.00873	6.10474e-05	0.000751656
TM9SF3	467.958	1.54094	0.38442	4.00847	6.11146e-05	0.000751836
PCGF5	61.7751	3.22205	0.803915	4.00794	6.12496e-05	0.000752414
RBPMS	185.933	-1.9016	0.474465	-4.00788	6.12669e-05	0.000752414
TFDP2	64.3687	-2.85705	0.713216	-4.00588	6.17877e-05	0.000758159
RP11-61L23.2	46.0147	6.9702	1.74028	4.00522	6.19592e-05	0.000759611
EFEMP2	64.4375	3.13579	0.782979	4.00495	6.20311e-05	0.000759841
INPP4B	47.1094	6.97745	1.74288	4.0034	6.24375e-05	0.000764164
ARHGAP11A	22.0797	-4.96798	1.24126	-4.00236	6.27129e-05	0.000766271
LINC00371	15.2571	-6.71256	1.67724	-4.00215	6.27705e-05	0.000766271
NEK2	15.2571	-6.71256	1.67724	-4.00215	6.27705e-05	0.000766271
CYP1B1-AS1	45.6287	6.96006	1.74113	3.99744	6.40316e-05	0.000781
ABHD2	90.1156	2.62889	0.657712	3.99703	6.41423e-05	0.000781684
SNORD3D	66.8994	3.05507	0.764968	3.99372	6.50454e-05	0.000792014
BRCA2	25.0168	-4.50347	1.12924	-3.98803	6.66233e-05	0.000809847
CTC-518B2.12	40.4952	4.57346	1.14677	3.98813	6.65956e-05	0.000809847
SPR	46.7198	3.91596	0.982141	3.98716	6.68681e-05	0.000812132
HMGN5	36.1876	-3.70238	0.928712	-3.98658	6.70333e-05	0.000813447
SNORD3B-1	52.9169	3.55668	0.893446	3.98086	6.86674e-05	0.00083257
HLA-S	44.7496	6.93641	1.74317	3.9792	6.91476e-05	0.000837682
PLEKHF2	77.1193	2.81825	0.708462	3.97799	6.95012e-05	0.000841253
TOX3	18.8536	-5.88026	1.47832	-3.97767	6.95949e-05	0.000841674
DNMT3A	59.1637	-2.98017	0.7497	-3.97515	7.03338e-05	0.000849891
MMP13	45.5354	6.93737	1.74566	3.97407	7.06559e-05	0.000853063
ARID3A	25.0525	-4.48893	1.13008	-3.97221	7.12076e-05	0.000858998
CYB5R1	96.9367	2.53034	0.637297	3.97043	7.17425e-05	0.000864721
IL23A	44.3637	6.92502	1.74426	3.97017	7.18206e-05	0.000864933
CRYGEP	14.9325	-6.67674	1.683	-3.96717	7.27325e-05	0.000873707
IL18	45.0147	6.92786	1.74622	3.96734	7.26778e-05	0.000873707
PLEKHB1	14.9325	-6.67674	1.683	-3.96717	7.27325e-05	0.000873707
RNVU1-15	38.1762	5.23155	1.31925	3.96556	7.32241e-05	0.000878873
DBN1	157.804	-2.10763	0.531514	-3.96534	7.32902e-05	0.000878929
ZHX1	50.3836	3.72842	0.940714	3.96339	7.38931e-05	0.000885417
PPM1B	120.605	-2.17071	0.547857	-3.96218	7.42691e-05	0.000889176
SC5D	281.026	1.71988	0.434368	3.95951	7.51042e-05	0.000898422
TNFRSF14	43.67	6.90154	1.74675	3.95108	7.77998e-05	0.00092989
SPG20	134.08	2.1875	0.553758	3.95028	7.80608e-05	0.00093223
DNMT1	140.956	-2.13184	0.53973	-3.94983	7.82064e-05	0.000933189
TPM1	805.862	-1.36992	0.346967	-3.94829	7.87126e-05	0.000938446
OIP5	23.0792	-4.66366	1.18205	-3.94539	7.96698e-05	0.000949067
ADH5	190.466	-1.85824	0.471488	-3.94122	8.1068e-05	0.000964919
TPM4	1206.99	1.31673	0.334369	3.93797	8.21734e-05	0.000977262
NFIX	44.8774	6.89454	1.75259	3.93391	8.35756e-05	0.000993111
FOXP1	131.44	2.19571	0.558279	3.93301	8.38902e-05	0.00099437
PDE4D	39.1725	4.52519	1.15051	3.93319	8.38257e-05	0.00099437
TRAPPC3	154.647	2.06367	0.524664	3.93332	8.37812e-05	0.00099437
DAD1	411.401	1.57324	0.400177	3.93137	8.4463e-05	0.000999503
RP11-82C23.2	14.6079	-6.64004	1.68896	-3.93144	8.44371e-05	0.000999503
XAF1	42.7841	6.8744	1.74951	3.92934	8.51797e-05	0.00100715
HLA-U	42.7621	6.87167	1.74984	3.92702	8.60045e-05	0.00101606
PSTPIP2	65.6343	3.02575	0.770979	3.92455	8.68905e-05	0.00102412
RFC4	63.5207	-2.77036	0.705946	-3.92432	8.69734e-05	0.00102412
RP11-638I2.8	115.771	2.30271	0.586778	3.92433	8.69723e-05	0.00102412
TUBB4B	684.721	1.40133	0.357073	3.92449	8.69136e-05	0.00102412
GYLTL1B	57.0274	-2.89184	0.737229	-3.92259	8.7603e-05	0.00102984
L1TD1	299.675	-7.50082	1.91212	-3.92278	8.75325e-05	0.00102984
POLB	228.737	1.90307	0.485268	3.9217	8.79279e-05	0.00103281
RDX	115.981	-2.22154	0.566612	-3.92074	8.82787e-05	0.00103608
CENPM	18.1686	-5.85027	1.49272	-3.91922	8.88372e-05	0.00104092
NELL2	18.1686	-5.85027	1.49272	-3.91922	8.88372e-05	0.00104092
TANK	128.67	2.20243	0.56205	3.91857	8.90752e-05	0.00104286
MISP	42.1976	6.85834	1.75066	3.91758	8.9442e-05	0.0010463
KLHL21	97.4976	2.47526	0.631937	3.91694	8.96814e-05	0.00104824
MSN	415.547	1.58	0.403425	3.91647	8.98554e-05	0.00104941
RP11-11N9.4	18.2044	-5.82328	1.48818	-3.91303	9.11454e-05	0.00106361
C4orf32	38.8868	4.51378	1.15375	3.91226	9.14359e-05	0.00106526
IFIT3	38.8868	4.51378	1.15375	3.91226	9.14359e-05	0.00106526
PPP2R2B	19.4928	-5.24322	1.34087	-3.91032	9.21724e-05	0.00107297
DBNL	141.071	2.19068	0.560557	3.90804	9.30465e-05	0.00108226
ARL1	213.432	1.83173	0.469325	3.90291	9.50431e-05	0.00110459
WDR54	40.0684	-3.37967	0.866432	-3.90067	9.59249e-05	0.00111393
WBP2	162.716	2.02322	0.518883	3.89919	9.65142e-05	0.00111986
CKS1B	110.549	-2.21803	0.568897	-3.89883	9.66588e-05	0.00112063
H3F3A	503.923	-1.45045	0.372062	-3.89842	9.68229e-05	0.00112162
KRT17P2	41.3899	6.83343	1.75302	3.8981	9.69499e-05	0.00112219
MRS2	37.3177	5.1875	1.33098	3.89752	9.71847e-05	0.00112399
DZIP3	38.8258	-3.49407	0.896862	-3.89588	9.78413e-05	0.00112976
GAS5	297.691	-1.66013	0.426112	-3.89601	9.77919e-05	0.00112976
PPP1R1A	14.2833	-6.60241	1.69512	-3.89495	9.82171e-05	0.00113318
SNAI2	36.7394	5.17275	1.32846	3.89378	9.86925e-05	0.00113775
DEFB1	44.0573	6.85102	1.7596	3.89352	9.87996e-05	0.00113807
KRT81	41.1825	6.82633	1.75372	3.89248	9.9225e-05	0.00114205
ARPC5	305.296	1.75622	0.452324	3.88265	0.000103323	0.00118826
SERPINH1	189.635	-1.84396	0.474999	-3.88203	0.000103588	0.00119035
HOXB13	41.2044	6.81625	1.75622	3.8812	0.000103943	0.00119347
UNG	68.2192	-2.65028	0.682913	-3.88084	0.000104096	0.00119427
DNAJB4	53.4201	3.35771	0.866031	3.87712	0.000105699	0.00121168
AC078899.3	42.7523	-3.30448	0.852565	-3.87592	0.000106222	0.0012167
ZNF561	392.812	1.57122	0.40544	3.87535	0.000106471	0.00121858
KDM1A	223.572	-1.84059	0.475445	-3.8713	0.000108257	0.00123704
ZNF69	141.732	-2.01758	0.521157	-3.87135	0.000108234	0.00123704
ZNF775	46.6789	-3.15931	0.816376	-3.86992	0.000108873	0.00124308
BMI1	38.1505	4.48428	1.15934	3.86794	0.000109758	0.00125219
IFNAR2	77.0579	2.72109	0.703568	3.86755	0.000109934	0.0012532
CALB1	13.9587	-6.56381	1.7015	-3.85767	0.000114474	0.0013008
CHGA	13.9587	-6.56381	1.7015	-3.85767	0.000114474	0.0013008
HTATIP2	132.315	2.16625	0.561464	3.85821	0.000114219	0.0013008
SCGB3A2	13.9587	-6.56381	1.7015	-3.85767	0.000114474	0.0013008
CDC42EP4	103.676	2.39076	0.619887	3.85677	0.000114894	0.00130454
HN1	163.4	-1.91881	0.497681	-3.85551	0.000115488	0.0013092
SLC29A1	82.4096	-2.46482	0.63929	-3.85556	0.000115467	0.0013092
HNMT	38.3222	4.48736	1.16405	3.85495	0.000115752	0.00131116
OAS3	37.836	4.4722	1.16059	3.85338	0.0001165	0.00131858
TNS1	38.1643	4.48043	1.1629	3.85279	0.000116778	0.00132068
RUNX1	39.7746	6.77685	1.75907	3.85251	0.000116913	0.00132116
ZNF883	24.3318	-4.46279	1.1587	-3.85155	0.000117373	0.00132532
PLXNB2	193.868	1.86767	0.485362	3.848	0.000119088	0.00134362
AC114812.8	39.4957	6.76874	1.7597	3.84654	0.000119798	0.00134846
CCNE1	17.5551	-5.76403	1.49857	-3.84634	0.000119894	0.00134846
HLA-W	39.3955	6.76804	1.75936	3.84687	0.000119635	0.00134846
PIPOX	17.5551	-5.76403	1.49857	-3.84634	0.000119894	0.00134846
TCF3	104.539	-2.44734	0.636341	-3.84597	0.000120078	0.00134946
ARSJ	61.124	3.19745	0.831587	3.84499	0.000120556	0.00135377
CCDC47	313.409	1.63118	0.424405	3.84346	0.000121313	0.00136119
RPL13A	676.444	-1.35956	0.353769	-3.84307	0.000121503	0.00136226
FZD1	39.2952	6.76279	1.76003	3.84242	0.000121825	0.00136481
S100P	140.136	7.0948	1.84662	3.84204	0.000122017	0.00136588
NSUN7	18.8435	-5.18834	1.35129	-3.83953	0.000123269	0.00137881
RAET1L	38.9449	6.75122	1.76113	3.83346	0.000126355	0.00141224
CYP1A1	39.1743	6.74621	1.76343	3.82562	0.000130443	0.00145565
TICAM1	34.7876	5.09784	1.33254	3.82565	0.000130425	0.00145565
H3F3B	2924.48	1.19026	0.311597	3.81988	0.000133518	0.00148843
KCNMB4	13.634	-6.52418	1.7081	-3.81955	0.000133693	0.00148843
RP11-551L14.1	13.634	-6.52418	1.7081	-3.81955	0.000133693	0.00148843
MEIS2	46.7656	3.61757	0.94783	3.81668	0.000135258	0.00150468
TCOF1	138.174	-1.99155	0.521871	-3.81617	0.000135539	0.00150663
JPH4	17.2305	-5.7335	1.50399	-3.81219	0.00013774	0.00152991
FNDC3B	121.123	2.19096	0.575118	3.80958	0.000139202	0.00154375
PKMYT1	36.7709	-3.42839	0.899928	-3.80963	0.000139177	0.00154375
NBL1	37.9944	6.71959	1.76419	3.80889	0.000139593	0.00154688
CHMP2B	279.92	1.74136	0.457588	3.80551	0.00014151	0.00156449
LGALS8	129.746	2.17418	0.5713	3.80567	0.000141419	0.00156449
PLEK2	37.3429	4.449	1.16901	3.80579	0.000141351	0.00156449
KRT86	34.3302	5.07802	1.33559	3.80207	0.000143494	0.0015852
AFAP1L2	39.5974	4.0439	1.06577	3.79435	0.000148033	0.00163407
BCL10	80.4666	2.61166	0.688408	3.79377	0.000148375	0.00163658
NAP1L1	445.961	-1.47235	0.388156	-3.79318	0.000148732	0.00163926
C19orf70	105.347	2.30618	0.608232	3.79161	0.000149675	0.00164838
HAUS1	68.9944	-2.61447	0.68961	-3.79123	0.000149901	0.0016496
TNFRSF1A	175.666	1.90001	0.501224	3.79074	0.000150197	0.00165136
TRADD	37.3296	6.6961	1.76651	3.79059	0.000150291	0.00165136
AE000658.22	16.8702	-5.7307	1.51418	-3.78469	0.000153899	0.00168969
FST	80.0301	-2.4169	0.63903	-3.78214	0.000155486	0.00170581
PBK	13.3094	-6.48348	1.71494	-3.78058	0.000156464	0.0017126
TMED2	766.485	1.32937	0.351603	3.78089	0.000156266	0.0017126
WDR62	13.3094	-6.48348	1.71494	-3.78058	0.000156464	0.0017126
RP11-1415C14.4	41.5097	-3.39814	0.898969	-3.78004	0.000156805	0.00171502
TM9SF1	83.2926	2.58175	0.683869	3.77521	0.000159873	0.00174723
PTBP2	28.2941	-3.86912	1.02568	-3.77225	0.000161779	0.00176672
TYRO3	34.1941	-3.50801	0.930309	-3.7708	0.000162724	0.00177568
CLK1	84.7188	2.53278	0.671758	3.77037	0.000163004	0.00177738
NMI	58.8521	3.14391	0.834318	3.76824	0.0001644	0.00179123
STK39	69.7963	2.76655	0.73424	3.76791	0.000164622	0.00179228
ADAM8	35.9844	4.39894	1.16819	3.76562	0.000166139	0.00180605
CFLAR-AS1	33.708	5.04823	1.34055	3.76578	0.000166029	0.00180605
DUOXA1	38.3597	6.67992	1.77468	3.76401	0.000167208	0.0018163
RRAGA	125.742	2.12492	0.564572	3.76377	0.000167368	0.00181664
SMARCC1	306.402	-1.81716	0.482832	-3.76355	0.000167521	0.00181693
RP11-15B17.1	70.2695	-2.55111	0.678023	-3.76258	0.000168172	0.00182261
APOBEC3A	533.674	1.55004	0.412014	3.7621	0.000168494	0.00182471
GUCY1A3	36.3214	6.65783	1.77042	3.76059	0.000169514	0.00183437
CALCOCO2	156.509	1.99001	0.529285	3.7598	0.000170049	0.00183876
MALAT1	11812.5	1.25698	0.334389	3.75905	0.000170562	0.00184243
PSMB10	36.4148	6.65747	1.77111	3.75892	0.000170645	0.00184243
SLC35E2B	706.009	-1.35866	0.361652	-3.75683	0.000172079	0.0018551
SYNGR3	24.7535	-4.2067	1.11973	-3.75689	0.000172039	0.0018551
SERPINB8	36.0357	6.6494	1.7711	3.75438	0.000173768	0.0018719
ZNF532	55.4656	-2.78461	0.74353	-3.74512	0.00018031	0.00194091
QSER1	64.7501	-2.65528	0.709071	-3.74472	0.000180592	0.00194248
ATF6	95.0627	2.3728	0.634062	3.74222	0.000182402	0.00196048
ATP1A4	12.9848	-6.44165	1.72204	-3.74071	0.000183501	0.00196638
ESCO2	12.9848	-6.44165	1.72204	-3.74071	0.000183501	0.00196638
PCDH11X	12.9848	-6.44165	1.72204	-3.74071	0.000183501	0.00196638
SCAMP5	12.9848	-6.44165	1.72204	-3.74071	0.000183501	0.00196638
ATF7IP	115.575	-2.29653	0.613963	-3.74051	0.000183651	0.00196651
SLC22A5	44.9786	3.56048	0.952635	3.73751	0.000185852	0.00198859
MFSD6	38.5535	4.00324	1.07119	3.73718	0.000186094	0.00198969
FAM115C	36.0852	6.63062	1.77525	3.73503	0.000187693	0.00200529
RAD54L	22.7802	-4.33279	1.16122	-3.73125	0.000190535	0.00203413
LOXL2	17.8697	-5.10208	1.36796	-3.72971	0.000191703	0.00204354
RP11-217C7.1	17.8697	-5.10208	1.36796	-3.72971	0.000191703	0.00204354
CYLD	71.8077	2.70681	0.725896	3.72892	0.000192306	0.00204844
AUNIP	18.4832	-5.16043	1.38399	-3.72866	0.000192497	0.00204895
MFSD5	71.5865	2.70315	0.725106	3.72794	0.00019305	0.00205332
HINT1	650.513	1.34467	0.361021	3.72464	0.000195593	0.00207881
TTF2	46.7403	-3.08119	0.827652	-3.7228	0.000197023	0.00209246
KIAA1324L	24.0329	-4.18987	1.12636	-3.71982	0.000199364	0.00211575
TUBB	142.742	-1.92891	0.518705	-3.71871	0.000200246	0.00212353
ID4	254.155	1.6588	0.446323	3.7166	0.000201921	0.0021397
DGCR6	16.2209	-5.6671	1.52584	-3.71408	0.000203948	0.00215942
RP11-206L10.1	311.148	-1.528	0.411426	-3.71391	0.000204083	0.00215942
RAET1G	34.5701	6.59347	1.77671	3.71106	0.000206393	0.00218224
MSRB3	48.4349	3.41973	0.922054	3.70882	0.000208229	0.00219984
RCAN1	57.0005	3.09675	0.835007	3.70865	0.000208366	0.00219984
C3	44.9291	3.55783	0.959481	3.70808	0.000208835	0.00220317
GABRE	41.2942	3.73151	1.00648	3.70747	0.000209339	0.00220686
NEDD4L	178.299	1.84959	0.499126	3.70567	0.000210835	0.00222099
C8orf4	34.3558	6.58552	1.77754	3.70485	0.000211519	0.00222656
GRTP1	31.5101	-3.62393	0.9785	-3.70355	0.000212602	0.00223631
AC005549.3	34.2844	6.58175	1.77807	3.70164	0.000214213	0.00225043
CRYGD	12.6602	-6.39862	1.7294	-3.69991	0.000215676	0.00225043
GLI2	12.6602	-6.39862	1.7294	-3.69991	0.000215676	0.00225043
KIFC1	12.6602	-6.39862	1.7294	-3.69991	0.000215676	0.00225043
LINC00599	12.6602	-6.39862	1.7294	-3.69991	0.000215676	0.00225043
MND1	12.6602	-6.39862	1.7294	-3.69991	0.000215676	0.00225043
ORC1	12.6602	-6.39862	1.7294	-3.69991	0.000215676	0.00225043
PTGIS	12.6602	-6.39862	1.7294	-3.69991	0.000215676	0.00225043
RP11-1038A11.3	12.6602	-6.39862	1.7294	-3.69991	0.000215676	0.00225043
RP11-728F11.4	12.6602	-6.39862	1.7294	-3.69991	0.000215676	0.00225043
TNIK	12.6602	-6.39862	1.7294	-3.69991	0.000215676	0.00225043
DUSP4	38.1249	3.98526	1.07802	3.69685	0.000218291	0.00227606
PFAS	65.9368	-2.54931	0.689773	-3.69587	0.000219136	0.0022832
MT1X	555.614	1.36974	0.370821	3.6938	0.000220925	0.00230017
C1S	34.1415	6.57244	1.77951	3.69341	0.00022127	0.00230207
DDX25	17.545	-5.07219	1.3738	-3.69208	0.000222431	0.00231247
FAM46A	49.7169	3.24856	0.87993	3.69183	0.000222642	0.00231272
ZNF423	18.1586	-5.13146	1.39001	-3.69168	0.000222779	0.00231272
STX12	58.218	2.979	0.807268	3.69023	0.000224051	0.00232424
OAS1	130.063	6.89434	1.86846	3.68985	0.00022439	0.00232607
KRT127P	34.3696	6.56773	1.78131	3.68702	0.000226895	0.00235033
CX3CL1	34.6974	4.3418	1.17819	3.68514	0.000228574	0.00236473
HMGA2	23.7082	-4.16747	1.13094	-3.68495	0.000228752	0.00236473
RAP1B	281.642	1.65143	0.448159	3.68491	0.00022878	0.00236473
SNORD3C	31.8495	4.96821	1.3484	3.68454	0.000229119	0.00236652
RHOB	43.7135	3.51939	0.955472	3.68341	0.000230138	0.00237361
ZNF519	25.0681	-4.02101	1.09164	-3.68346	0.000230093	0.00237361
CTD-2561J22.5	32.2564	-3.51939	0.955533	-3.68317	0.000230352	0.00237411
RASSF6	33.6265	6.55561	1.78062	3.68166	0.000231725	0.00238653
GBP5	33.5839	6.55333	1.78105	3.67947	0.000233721	0.00240536
ARF6	138.101	2.01348	0.547371	3.67846	0.000234644	0.00241311
CYP4B1	100.418	6.83411	1.85807	3.67807	0.000235004	0.00241335
ZNF615	68.6853	-2.53261	0.688557	-3.67814	0.000234944	0.00241335
EDIL3	25.753	-4.04332	1.0995	-3.67742	0.000235601	0.00241601
SDC4	239.905	1.65918	0.451156	3.67761	0.000235433	0.00241601
AL627309.1	166.913	-1.84426	0.501998	-3.67383	0.00023894	0.00244849
ATP1B3	905.394	1.2626	0.343706	3.6735	0.000239251	0.00244992
ANXA4	137.363	2.04001	0.555368	3.67325	0.000239486	0.00245057
MIS18A	48.8551	-2.88336	0.785552	-3.67049	0.000242087	0.00247542
GPT2	106.443	-2.13562	0.581957	-3.66971	0.000242823	0.00248117
B3GNT7	19.1938	-4.7173	1.28712	-3.66501	0.000247327	0.00252538
CCNF	24.7077	-4.01163	1.09473	-3.66449	0.000247831	0.00252873
PSG5	33.1622	6.53376	1.78339	3.66367	0.000248631	0.00253508
MOB3C	40.5154	3.70385	1.01102	3.66348	0.000248809	0.00253508
CAMKV	20.7711	-4.50261	1.2294	-3.66245	0.00024981	0.00254348
CA11	18.23	-5.0815	1.38775	-3.66168	0.000250568	0.00254937
ANO1	32.9974	6.52957	1.78334	3.66143	0.000250815	0.00254946
ARHGDIB	34.2706	6.54232	1.78688	3.66131	0.000250933	0.00254946
ETV6	83.6254	2.51081	0.686389	3.65799	0.000254198	0.00257531
GTSE1	12.3356	-6.35434	1.73704	-3.65814	0.000254051	0.00257531
NEFL	12.3356	-6.35434	1.73704	-3.65814	0.000254051	0.00257531
TAC3	12.3356	-6.35434	1.73704	-3.65814	0.000254051	0.00257531
CAPNS1	184.898	1.79066	0.490005	3.65438	0.000257801	0.00260996
CLIP4	33.9611	4.31112	1.18111	3.65007	0.00026217	0.00265232
ITSN1	109.943	-2.06892	0.567434	-3.6461	0.000266252	0.0026917
AGPAT9	30.8701	4.92214	1.35427	3.63454	0.000278477	0.0028133
MED14	54.842	-2.71222	0.746351	-3.63397	0.000279093	0.00281754
RANBP1	288.729	-1.52023	0.418624	-3.63148	0.000281799	0.00284285
HADHB	208.338	1.73193	0.476985	3.63099	0.000282333	0.00284623
C11orf68	83.4349	2.43481	0.670845	3.62948	0.000283998	0.00285898
TXNL1	309.271	1.58419	0.436456	3.62966	0.000283798	0.00285898
IGF2BP2	62.5336	-2.66165	0.733497	-3.62872	0.000284834	0.00286538
COPB1	220.92	1.67796	0.462469	3.62826	0.000285336	0.00286841
ZFR2	18.8692	-4.68922	1.29286	-3.62701	0.000286728	0.00288037
KDELR2	340.505	1.50398	0.414885	3.62505	0.000288909	0.00289981
PRIM1	45.6748	-2.93151	0.808755	-3.62472	0.000289271	0.00289981
TMEM87B	62.2627	2.81581	0.77682	3.6248	0.00028919	0.00289981
NSUN5	683.398	-1.29861	0.358405	-3.6233	0.000290864	0.00291374
BASP1	154.233	-1.94581	0.537067	-3.62303	0.000291168	0.00291474
CLIC1	243.073	1.63219	0.4506	3.62226	0.000292042	0.00292144
FAM114A1	69.2418	2.65144	0.732514	3.61964	0.00029501	0.00294907
GUCA1A	12.0109	-6.30872	1.74498	-3.61536	0.000299926	0.00298985
SHISA3	12.0109	-6.30872	1.74498	-3.61536	0.000299926	0.00298985
SLC6A15	12.0109	-6.30872	1.74498	-3.61536	0.000299926	0.00298985
SPC25	12.0109	-6.30872	1.74498	-3.61536	0.000299926	0.00298985
OSBPL1A	65.3366	-2.59194	0.717528	-3.61232	0.000303466	0.00302303
HOXA9	31.382	6.46433	1.78989	3.61158	0.000304332	0.00302955
KLHL23	52.5184	-2.73619	0.758317	-3.60825	0.000308273	0.00306664
MT1M	56.8746	2.94352	0.815874	3.60782	0.000308785	0.0030696
PHF11	52.2484	3.30945	0.917899	3.60547	0.000311594	0.00309537
SUPT16H	281.534	-1.67106	0.463853	-3.60256	0.000315097	0.003128
FABP5	48.0342	-2.88645	0.801374	-3.60187	0.000315933	0.00313412
UBE2D3	1082.37	1.2257	0.340385	3.60091	0.0003171	0.00314351
GSPT1	412.849	1.41123	0.39204	3.59971	0.00031857	0.0031559
DHRS9	33.6346	6.47453	1.79873	3.5995	0.000318834	0.00315632
FSTL1	242.437	-1.59232	0.442633	-3.59737	0.000321451	0.00318003
ENO2	22.7701	-4.08917	1.1375	-3.59487	0.000324556	0.00319967
HIST1H2BE	73.2577	2.55128	0.709561	3.59558	0.000323669	0.00319967
HLTF	61.4324	-2.56454	0.713368	-3.59498	0.000324415	0.00319967
KIT	15.2828	-5.53597	1.53995	-3.5949	0.000324512	0.00319967
RASD1	42.6916	3.48148	0.968368	3.5952	0.000324142	0.00319967
HLA-DQB1	210.021	1.72534	0.480137	3.59343	0.000326356	0.0032152
RP11-15J10.1	2230.19	1.13236	0.315301	3.59136	0.000328958	0.00323861
ZNF726	64.7098	-2.50568	0.697865	-3.59049	0.00033006	0.00324721
ESPL1	20.1219	-4.45056	1.24036	-3.58813	0.000333059	0.00327447
CASP1P2	30.5812	6.42926	1.79347	3.58481	0.000337325	0.00331185
CYP4F2	30.5812	6.42926	1.79347	3.58481	0.000337325	0.00331185
PODXL2	19.833	-4.41547	1.23226	-3.58322	0.000339386	0.0033298
ACTN1	573.017	1.34907	0.376548	3.58273	0.000340019	0.00333373
RP11-34P13.13	232.185	-1.75243	0.489522	-3.57987	0.000343769	0.00336818
LYSMD2	30.5386	6.42345	1.79469	3.57914	0.000344725	0.00337062
MSH6	190.366	-1.68169	0.469812	-3.57949	0.000344264	0.00337062
UGT1A6	30.5386	6.42345	1.79469	3.57914	0.000344725	0.00337062
MEST	87.1022	-2.20929	0.617821	-3.57593	0.000348979	0.00340988
AIFM2	35.8873	3.89525	1.08956	3.57508	0.000350125	0.00341641
SPOP	121.728	2.03296	0.568644	3.5751	0.00035009	0.00341641
GRHL1	46.6479	3.35952	0.940007	3.57393	0.000351665	0.00342909
CTD-2306M5.1	11.6863	-6.2617	1.75322	-3.57153	0.000354898	0.00344651
NUF2	11.6863	-6.2617	1.75322	-3.57153	0.000354898	0.00344651
PALD1	11.6863	-6.2617	1.75322	-3.57153	0.000354898	0.00344651
RGL3	11.6863	-6.2617	1.75322	-3.57153	0.000354898	0.00344651
RIMS2	11.6863	-6.2617	1.75322	-3.57153	0.000354898	0.00344651
SNORD116-19	11.6863	-6.2617	1.75322	-3.57153	0.000354898	0.00344651
PYCR1	218.89	-1.61758	0.453259	-3.56878	0.000358646	0.00348055
SERPINB3	283.306	5.84908	1.63939	3.56783	0.000359944	0.00349077
IL33	30.8106	6.41067	1.79903	3.56341	0.000366067	0.00354775
SAR1B	149.493	1.94544	0.546972	3.55675	0.000375466	0.00363638
SYT1	14.9582	-5.50038	1.54659	-3.55644	0.000375909	0.00363819
SPINT1	231.266	1.66519	0.468302	3.55581	0.000376819	0.00364454
BCAP29	131.569	2.1148	0.59491	3.55483	0.000378225	0.00365566
ZMYM3	25.0223	-3.84274	1.08117	-3.55424	0.00037908	0.00366145
NSUN5P2	637.291	-1.27939	0.360338	-3.55053	0.000384463	0.00371094
GGT6	31.2254	6.40115	1.80322	3.54984	0.000385462	0.00371807
APOBEC3C	374.224	1.42295	0.401074	3.54786	0.000388379	0.00374368
SPDL1	30.04	-3.62266	1.02115	-3.54761	0.000388745	0.00374468
TEAD2	30.5976	-3.43884	0.970527	-3.54328	0.000395188	0.00380418
LAMP3	29.2873	6.37043	1.79966	3.5398	0.000400425	0.00384941
USP40	47.3077	3.17082	0.895725	3.53994	0.000400213	0.00384941
ATXN1	29.0831	4.83445	1.36585	3.53952	0.000400848	0.00385089
SNX9	106.831	2.12642	0.600918	3.53861	0.000402234	0.0038616
ADI1	189.211	1.76056	0.497559	3.53839	0.000402582	0.00386236
TMCO1	227.311	1.68846	0.477435	3.53652	0.00040543	0.00388707
MYO6	311.519	1.48901	0.42108	3.53618	0.000405963	0.00388958
LIMCH1	65.1852	2.65929	0.752276	3.53499	0.000407787	0.00390443
NDRG2	159.221	2.22876	0.631022	3.53199	0.000412448	0.00394642
SIK1	35.4299	3.8737	1.09729	3.53024	0.000415187	0.00396996
ISG20	29.1834	4.83481	1.37021	3.52851	0.000417904	0.00399328
CADM2	11.3617	-6.21319	1.7618	-3.5266	0.000420925	0.00401142
KCNN2	11.3617	-6.21319	1.7618	-3.5266	0.000420925	0.00401142
LINC00698	11.3617	-6.21319	1.7618	-3.5266	0.000420925	0.00401142
RNF157	11.3617	-6.21319	1.7618	-3.5266	0.000420925	0.00401142
CHD7	106.7	-2.02276	0.573686	-3.5259	0.000422052	0.00401947
DUSP3	74.1688	2.4845	0.705032	3.52396	0.00042515	0.00404359
ZNF462	33.9207	-3.27181	0.928426	-3.52404	0.000425013	0.00404359
UFM1	266.425	1.54542	0.438639	3.52322	0.000426337	0.00405218
EFHD2	117.147	2.05231	0.582901	3.52085	0.000430159	0.00408579
SERPINB4	262.925	5.76766	1.63856	3.51995	0.000431635	0.0040971
PINK1-AS	43.8307	3.27183	0.92996	3.51824	0.000434413	0.00412073
COMMD3	38.9	3.63697	1.0339	3.51772	0.000435265	0.00412607
CTD-2501M5.1	14.6335	-5.46393	1.55345	-3.51729	0.000435983	0.0041274
TSPAN33	14.6335	-5.46393	1.55345	-3.51729	0.000435983	0.0041274
FRAT2	55.8571	-2.60272	0.740031	-3.51704	0.000436394	0.00412856
DTX3L	52.318	2.96793	0.843961	3.51667	0.000436997	0.00413152
CTSV	82.193	-2.25401	0.641641	-3.51288	0.000443286	0.00418821
ECI2	101.82	-2.04571	0.582567	-3.51154	0.000445523	0.00420658
COCH	16.9315	-4.9576	1.41358	-3.50712	0.000452993	0.00427428
RHBDL2	29.9315	6.34373	1.80923	3.50631	0.000454363	0.00428438
MAP3K1	41.0254	3.42028	0.975518	3.50612	0.000454697	0.0042847
RPSA	287.938	-1.46968	0.419537	-3.50309	0.00045989	0.00433078
TMBIM4	217.249	1.63212	0.465948	3.50279	0.000460409	0.00433281
CPM	28.7974	4.81288	1.37505	3.50014	0.000465009	0.00437323
NR3C1	38.0635	3.60745	1.03093	3.49923	0.000466604	0.00438534
CTH	24.9866	-3.84492	1.10003	-3.49528	0.00047357	0.00444694
KIFC2	37.6431	-3.20425	0.916767	-3.49516	0.000473781	0.00444694
EPS8	43.5093	3.26088	0.93324	3.49415	0.000475567	0.00446078
HDGFRP2	83.296	-2.26312	0.64778	-3.49366	0.000476447	0.0044661
STRBP	132.772	-1.86739	0.53534	-3.48823	0.000486231	0.00455483
ZNFX1	75.3011	2.42636	0.69631	3.4846	0.000492878	0.00461407
RAB22A	94.7358	2.19235	0.629186	3.48441	0.000493218	0.00461423
AC092651.1	86.936	-2.14462	0.615706	-3.4832	0.000495464	0.00463086
PKP1	27.7077	6.29594	1.80757	3.4831	0.000495643	0.00463086
RAB1A	494.552	1.38029	0.396375	3.48228	0.000497156	0.00464197
NCAPD2	48.7347	-2.79003	0.801523	-3.48091	0.000499707	0.0046597
UBE2J1	94.7001	2.19173	0.629614	3.48108	0.000499405	0.0046597
C9orf135	11.0371	-6.1631	1.77074	-3.48053	0.000500425	0.00466031
MAMDC2	11.0371	-6.1631	1.77074	-3.48053	0.000500425	0.00466031
IRF2	43.1947	3.2499	0.934635	3.47719	0.000506694	0.00470957
TMED9	291.148	1.48336	0.426561	3.47749	0.000506126	0.00470957
TWF1	114.354	2.09746	0.603206	3.47719	0.000506703	0.00470957
KIAA1217	105.434	2.15114	0.618782	3.47641	0.00050817	0.00472001
RHNO1	60.6916	-2.47159	0.710994	-3.47625	0.000508487	0.00472001
CASP7	61.1437	2.67147	0.769019	3.47387	0.000513001	0.00475883
FAM124A	19.148	-4.36898	1.25778	-3.47357	0.000513581	0.00476111
MTSS1	34.4286	3.82918	1.10274	3.47242	0.000515781	0.00477841
BSG	695.542	-1.22117	0.351757	-3.47163	0.000517303	0.00478941
CRIP2	30.8445	4.16841	1.20079	3.47138	0.000517789	0.00479081
VAMP5	37.0911	3.57096	1.02897	3.47042	0.000519651	0.00480492
PVRL4	28.1871	6.28817	1.81213	3.47005	0.000520362	0.00480839
NR4A2	27.4358	6.27741	1.80996	3.46826	0.000523837	0.00483737
FAM115D	27.2215	6.27271	1.80987	3.46583	0.000528602	0.00487822
HOTAIRM1	27.286	6.2728	1.81034	3.46498	0.000530271	0.00489047
NPIPB3	363.391	-1.37444	0.396721	-3.4645	0.000531224	0.0048961
HLA-DRA	27.4577	6.2737	1.81118	3.46387	0.000532454	0.00490427
FEN1	51.3729	-2.7218	0.785885	-3.46335	0.00053349	0.00490528
NPIPB4	344.631	-1.38939	0.401156	-3.46347	0.000533258	0.00490528
THEM6	27.6501	6.27452	1.81172	3.4633	0.000533593	0.00490528
GRB10	53.848	-2.58646	0.747827	-3.45863	0.000542932	0.00498792
SDR16C5	27.7247	4.75976	1.37796	3.4542	0.000551923	0.00506727
CREB3	142.983	1.84384	0.533828	3.45399	0.000552355	0.00506798
AMPD3	36.8837	3.56165	1.0313	3.45354	0.000553277	0.00507318
AC022596.2	26.8712	6.25532	1.81172	3.45271	0.000554995	0.00508568
POLR2L	331.021	1.42462	0.412681	3.45212	0.000556202	0.00509347
DSCC1	20.1475	-4.14782	1.20204	-3.45065	0.00055924	0.00511801
ZNF728	21.4716	-3.99139	1.15782	-3.44732	0.000566168	0.0051781
NAP1L3	13.9486	-5.42041	1.57263	-3.44671	0.00056746	0.0051866
CYP4F24P	26.7284	6.2474	1.81271	3.44644	0.000568017	0.00518837
TUBA4A	172.431	1.72224	0.499801	3.44585	0.000569271	0.00519651
GREB1L	17.2104	-4.56179	1.32393	-3.44564	0.000569699	0.0051971
ECT2	64.0536	-2.47735	0.719131	-3.44493	0.00057121	0.00520756
AC144568.4	33.6498	3.79885	1.103	3.44412	0.000572931	0.00521992
FAM46B	50.1746	-2.65957	0.772705	-3.44189	0.000577656	0.00525961
IL10RB	42.4654	3.2238	0.937169	3.43994	0.000581852	0.00529445
KRT121P	26.521	6.23772	1.81359	3.43944	0.000582919	0.00530078
HILPDA	37.7301	-3.03473	0.882428	-3.43907	0.000583711	0.00530461
CENPA	10.7125	-6.11133	1.78004	-3.43326	0.000596381	0.00539915
FREM2	10.7125	-6.11133	1.78004	-3.43326	0.000596381	0.00539915
GLB1L3	39.1971	-2.99384	0.871807	-3.43406	0.000594611	0.00539915
POLQ	10.7125	-6.11133	1.78004	-3.43326	0.000596381	0.00539915
PTN	10.7125	-6.11133	1.78004	-3.43326	0.000596381	0.00539915
RPS6KA3	95.3461	2.14763	0.625482	3.43356	0.000595713	0.00539915
TMEM50B	58.2601	2.71446	0.79099	3.43172	0.000599758	0.00542629
LAPTM4B	335.705	-1.4253	0.415465	-3.43061	0.000602217	0.0054451
ALPP	17.2461	-4.54051	1.32386	-3.42975	0.000604127	0.00545891
AZGP1	27.2604	4.73568	1.38206	3.42654	0.000611323	0.00552045
PDHB	162.933	-1.70647	0.498092	-3.42601	0.000612527	0.00552386
SH2D4A	40.5186	3.39822	0.991862	3.4261	0.000612308	0.00552386
UNC93B1	387.64	1.38205	0.403417	3.42586	0.00061286	0.00552386
ACOT7	80.0086	-2.26685	0.661897	-3.42478	0.000615293	0.0055388
COL9A3	69.2878	-5.11124	1.49238	-3.42489	0.00061505	0.0055388
DAPP1	26.2352	6.2169	1.81665	3.42218	0.000621201	0.00558144
ERAP1	93.099	2.27391	0.664423	3.42238	0.000620745	0.00558144
FBLN1	98.7143	-2.05303	0.599894	-3.42232	0.000620886	0.00558144
IL6R	33.7501	3.79955	1.11061	3.42113	0.000623609	0.00559955
TMSB4X	1786.76	-1.13113	0.330902	-3.41832	0.000630083	0.00565413
RP11-5P18.10	15.8862	-4.91142	1.43697	-3.41791	0.000631042	0.00565919
TMEM87A	156.531	1.76426	0.51629	3.41718	0.000632726	0.00567073
WNT7B	26.1638	6.20932	1.81793	3.4156	0.000636414	0.00570021
VAPA	419.539	1.36357	0.399517	3.41306	0.000642382	0.00575006
OLFM1	19.8229	-4.12085	1.20779	-3.4119	0.000645107	0.00576723
TRAPPC6A	30.659	-3.30938	0.969909	-3.41205	0.00064476	0.00576723
MUC1	33.1685	4.23785	1.24259	3.41049	0.000648467	0.00579365
C5orf56	25.6776	6.19155	1.81889	3.40402	0.00066402	0.0059289
AC125232.1	90.3003	-2.07023	0.608458	-3.40242	0.000667928	0.00596007
ADAMTS9	25.5773	6.18796	1.81897	3.4019	0.0006692	0.00596397
MPHOSPH9	23.1561	-3.86491	1.1361	-3.4019	0.00066919	0.00596397
KIF5C	21.5073	-3.97224	1.16807	-3.40068	0.000672183	0.00598683
TRIM69	52.709	3.12869	0.920553	3.39871	0.000677051	0.00602643
C14orf37	19.8586	-4.10502	1.2086	-3.39652	0.000682476	0.00607094
CD55	167.151	1.71928	0.506275	3.39594	0.000683943	0.00608021
PDIA4	556.68	1.26411	0.372271	3.39568	0.000684586	0.00608214
IL4R	54.7969	2.74731	0.80995	3.39196	0.000693955	0.00616155
SRRM2	461.362	-1.32667	0.391289	-3.39052	0.0006976	0.00619006
IL13RA1	63.5204	2.61766	0.772135	3.39015	0.000698536	0.00619452
WHAMM	29.5863	4.1051	1.21109	3.38959	0.000699967	0.00620336
PSG9	25.3273	6.17221	1.82107	3.38934	0.00070061	0.00620521
BNC2	16.9214	-4.50896	1.33056	-3.38878	0.000702053	0.0062103
KIAA0922	16.9214	-4.50896	1.33056	-3.38878	0.000702053	0.0062103
PTP4A1	511.098	1.27657	0.376899	3.38703	0.000706533	0.00624607
ZNF254	188.563	-1.61417	0.476623	-3.38668	0.000707437	0.00625019
ACOXL	10.3878	-6.05777	1.78973	-3.38473	0.000712489	0.00626001
DNM1	10.3878	-6.05777	1.78973	-3.38473	0.000712489	0.00626001
ECEL1P2	10.3878	-6.05777	1.78973	-3.38473	0.000712489	0.00626001
FAM111B	15.9577	-4.85768	1.4349	-3.38537	0.000710831	0.00626001
FYTTD1	144.712	1.80359	0.532729	3.38556	0.000710336	0.00626001
MSI1	10.3878	-6.05777	1.78973	-3.38473	0.000712489	0.00626001
PRTG	10.3878	-6.05777	1.78973	-3.38473	0.000712489	0.00626001
RP11-598D14.1	10.3878	-6.05777	1.78973	-3.38473	0.000712489	0.00626001
SIX3	10.3878	-6.05777	1.78973	-3.38473	0.000712489	0.00626001
DDX5	578.895	1.24046	0.366624	3.38346	0.000715787	0.00628512
UNC93B5	265.343	1.48317	0.438862	3.37958	0.000725966	0.00637059
KIAA1586	102.523	-2.1385	0.632929	-3.37874	0.000728179	0.00638609
RCC2	154.019	-1.77287	0.524817	-3.37808	0.000729935	0.00639756
GAREM	51.9133	2.804	0.830274	3.3772	0.000732269	0.00641409
CPEB2	24.9482	6.15345	1.82276	3.37589	0.000735774	0.00644084
UBE2B	93.8022	2.12179	0.628735	3.37469	0.000738982	0.00646496
RP1-68D18.4	24.9771	6.1525	1.8233	3.37438	0.00073983	0.00646842
NFIB	61.4683	2.56937	0.761752	3.37297	0.000743607	0.00649747
CAPG	189.718	1.65811	0.491949	3.37049	0.000750343	0.00655232
GRHL3	48.2426	3.38329	1.00445	3.36831	0.000756307	0.00659838
MAPK13	39.0172	3.34381	0.992753	3.36822	0.00075654	0.00659838
BEX2	251.219	-1.46098	0.433838	-3.36757	0.000758327	0.00660993
PEG10	26.1289	-3.68032	1.09293	-3.36739	0.000758845	0.00661041
ZWILCH	52.6086	-2.66242	0.79071	-3.36713	0.000759558	0.0066126
AUP1	241.442	1.51129	0.448893	3.3667	0.000760742	0.00661887
DHX32	85.6551	2.20738	0.655978	3.36503	0.000765361	0.00665501
ATP1B2	13.2993	-5.34181	1.58803	-3.36379	0.000768787	0.0066739
HRAS	68.49	2.4461	0.727196	3.36374	0.000768934	0.0066739
PRKG1	13.2993	-5.34181	1.58803	-3.36379	0.000768787	0.0066739
PIM2	18.5702	-4.27512	1.2713	-3.36279	0.000771604	0.00669301
PSPC1	382.753	-1.3611	0.405033	-3.36047	0.000778102	0.00674528
UBE2L6	191.597	1.63344	0.486553	3.35716	0.000787486	0.00682249
GINS4	20.7867	-3.9493	1.1767	-3.35625	0.000790064	0.00683654
SSH1	66.2204	2.4835	0.739953	3.3563	0.000789939	0.00683654
HDGF	389.811	1.34706	0.401629	3.35399	0.000796548	0.00688848
EIF2AK4	69.9133	-2.33262	0.695912	-3.35189	0.000802623	0.00692918
MAN1A1	38.2522	3.31633	0.989342	3.35205	0.000802143	0.00692918
RP4-781K5.2	29.0218	4.07656	1.21621	3.35186	0.000802709	0.00692918
CPNE3	148.566	1.7603	0.525221	3.35154	0.000803621	0.00693287
PML	65.6916	2.47206	0.73771	3.35099	0.000805244	0.00694268
LPCAT2	25.7948	4.65685	1.38989	3.35051	0.000806639	0.00695052
WWTR1	86.9879	2.17181	0.648248	3.35028	0.000807305	0.00695206
FAM102A	82.8836	2.28302	0.682688	3.34416	0.000825326	0.00710297
OLFM2	27.8779	-3.55224	1.06395	-3.33872	0.000841646	0.00723907
KCNN4	24.0334	6.10133	1.82837	3.33704	0.000846753	0.00727862
COL14A1	10.0632	-6.0023	1.79985	-3.33489	0.000853339	0.0073059
GNA11	67.7675	2.42875	0.728081	3.33582	0.000850467	0.0073059
MMP16	10.0632	-6.0023	1.79985	-3.33489	0.000853339	0.0073059
RMST	10.0632	-6.0023	1.79985	-3.33489	0.000853339	0.0073059
SEMA5B	10.0632	-6.0023	1.79985	-3.33489	0.000853339	0.0073059
SEMG1	10.0632	-6.0023	1.79985	-3.33489	0.000853339	0.0073059
TRIM14	177.243	1.65275	0.495603	3.33483	0.000853505	0.0073059
HCG4P11	23.8617	6.09339	1.82796	3.33344	0.000857782	0.00733812
CYP3A7	24.1694	6.09921	1.83011	3.33269	0.000860095	0.0073535
FGF2	71.8075	-2.20897	0.6629	-3.33229	0.000861356	0.00735989
AC025335.1	24.2546	6.09893	1.83035	3.33211	0.00086189	0.00736005
MGAT2	83.1644	2.22303	0.667461	3.33057	0.000866682	0.00739655
NRP2	24.0741	-3.59697	1.08016	-3.33004	0.000868346	0.00740633
JRK	30.285	4.80001	1.44184	3.32909	0.000871287	0.00742698
NFKBIE	61.1469	2.56039	0.769438	3.32761	0.000875956	0.00746176
RIMS4	14.6235	-4.773	1.43443	-3.32746	0.000876411	0.00746176
GDE1	167.875	1.77394	0.533207	3.32692	0.000878113	0.0074718
MT1JP	182.168	1.65451	0.497698	3.32432	0.000886344	0.00753735
SCAMP2	129.529	1.84238	0.554327	3.32363	0.000888525	0.00755141
ACHE	37.8662	3.30046	0.99335	3.32255	0.000891984	0.00757071
CCSER2	70.3009	2.3983	0.721881	3.32229	0.000892807	0.00757071
IFIT2	23.6831	6.08038	1.83022	3.32221	0.00089309	0.00757071
OSER1	108.325	2.05453	0.618382	3.32243	0.000892355	0.00757071
SERPINB11	123.169	5.79461	1.74427	3.32209	0.000893444	0.00757071
CPT1A	23.5829	6.07657	1.82934	3.32172	0.000894643	0.00757638
HESX1	12.9747	-5.30093	1.59613	-3.32112	0.000896577	0.00758826
MT-TL1	29.0863	4.07308	1.2268	3.3201	0.00089985	0.00761146
POF1B	28.8432	4.06353	1.22399	3.31991	0.000900469	0.00761218
CAP1	524.876	1.24074	0.37381	3.31917	0.000902849	0.0076278
2006-09-01	19.2094	-4.04942	1.2205	-3.31785	0.00090714	0.00765952
CCDC85B	84.1757	2.18058	0.657595	3.31599	0.0009132	0.00770613
GIPC1	140.014	1.83922	0.554923	3.31436	0.000918522	0.00774647
SLAIN2	82.3924	2.20873	0.666876	3.31206	0.000926126	0.007806
C1GALT1	69.1693	-2.23041	0.673527	-3.31154	0.000927824	0.0078157
CAPZA2	361.457	1.43962	0.435084	3.30882	0.000936893	0.00788745
ZFAND5	853.232	1.15898	0.350891	3.30298	0.000956633	0.0080489
CBLC	71.4839	2.34435	0.709818	3.30274	0.000957454	0.00805106
HNRNPA1P26	734.835	-1.24028	0.375606	-3.30208	0.000959694	0.00806256
QARS	103.998	-1.89699	0.574497	-3.30201	0.000959949	0.00806256
RP11-1415C14.3	25.4797	-3.63738	1.10171	-3.30158	0.000961429	0.00807024
IQGAP2	28.5785	-3.33397	1.01039	-3.29969	0.000967928	0.00812003
RPL36AL	470.403	1.25999	0.382096	3.29759	0.000975196	0.0081762
SLC39A6	200.191	1.58736	0.481549	3.29637	0.000979439	0.00820697
LURAP1L	23.2257	6.0473	1.83522	3.29514	0.00098373	0.00823318
MTRNR2L12	106.249	2.0686	0.627749	3.29526	0.000983295	0.00823318
NFIA	40.0493	3.13464	0.951339	3.29498	0.000984296	0.00823318
SEPW1	206.267	-1.51897	0.461201	-3.29351	0.000989454	0.00826692
SH3TC1	22.8824	6.03516	1.83245	3.2935	0.000989486	0.00826692
SOX9	83.4501	2.22664	0.676261	3.29258	0.000992729	0.00828917
OSTF1	37.7233	3.29281	1.00012	3.2924	0.000993348	0.0082895
MIR31HG	22.8466	6.03309	1.83263	3.29203	0.000994673	0.00829571
MINK1	92.9519	2.10647	0.640116	3.29076	0.000999179	0.00832594
SOX7	23.2038	6.04175	1.83611	3.29051	0.00100004	0.00832594
VIMP	122.372	1.85349	0.563264	3.29063	0.000999646	0.00832594
KLK11	28.2498	4.03404	1.22602	3.29035	0.00100063	0.00832595
IL15RA	28.0424	4.02497	1.22419	3.28787	0.00100948	0.0083947
CXCL17	83.8959	5.0789	1.54494	3.28745	0.00101101	0.00839766
DGKH	64.362	2.44001	0.742191	3.28758	0.00101051	0.00839766
ZNF761	350.673	-1.33791	0.407066	-3.28672	0.00101363	0.00841457
AP001065.15	9.7386	-5.94479	1.81041	-3.28367	0.00102464	0.00847151
FBN3	9.7386	-5.94479	1.81041	-3.28367	0.00102464	0.00847151
FIGN	9.7386	-5.94479	1.81041	-3.28367	0.00102464	0.00847151
RBFOX3	9.7386	-5.94479	1.81041	-3.28367	0.00102464	0.00847151
RHBDL3	9.7386	-5.94479	1.81041	-3.28367	0.00102464	0.00847151
SLCO3A1	50.2334	2.75315	0.838291	3.28425	0.00102256	0.00847151
ZNF134	44.5279	-2.7244	0.829671	-3.28371	0.0010245	0.00847151
MTHFD2	214.525	-1.51802	0.462427	-3.28273	0.00102808	0.00849504
SETD7	31.7199	3.70397	1.12943	3.27949	0.00103994	0.00858808
NEDD1	127.577	1.81755	0.554269	3.27918	0.00104111	0.00859272
KDSR	133.999	1.79983	0.548947	3.27868	0.00104292	0.00860275
FRZB	12.6501	-5.25892	1.60451	-3.27759	0.00104698	0.00862791
MOB3A	50.6977	2.76446	0.843458	3.27753	0.00104718	0.00862791
CXADR	312.023	-1.39994	0.427383	-3.27561	0.00105434	0.00868191
CDH3	416.915	1.28823	0.393342	3.27508	0.00105633	0.00869327
RNU2-63P	25.8882	4.63426	1.41635	3.27197	0.00106801	0.00878436
COL1A1	35.7824	-2.93978	0.898782	-3.27084	0.00107227	0.00881196
MGST2	50.5768	2.76234	0.844558	3.27076	0.0010726	0.00881196
ARHGEF19	31.0449	-3.20137	0.979246	-3.26922	0.00107843	0.00885479
LINC00665	206.561	-1.54287	0.471996	-3.26881	0.00108001	0.00886268
NR1D1	32.2061	3.7202	1.13887	3.26657	0.00108859	0.00892796
PICALM	93.2477	2.05903	0.630698	3.26468	0.00109589	0.00898264
CBR3-AS1	22.1461	5.98944	1.83626	3.26176	0.00110724	0.00906533
SDR42E1	22.1461	5.98944	1.83626	3.26176	0.00110724	0.00906533
TRAFD1	108.304	1.92602	0.590719	3.26047	0.00111226	0.00910118
MXD1	22.4895	5.9967	1.84146	3.2565	0.00112795	0.00922428
KIAA0247	27.8638	4.01168	1.23198	3.25628	0.00112882	0.00922609
FRAS1	29.0359	-3.21428	0.987905	-3.25363	0.00113939	0.00930718
MAGI2-AS3	22.0459	5.97937	1.83801	3.25317	0.00114125	0.00931709
CCDC112	18.5244	-4.00793	1.23218	-3.25271	0.00114311	0.00932695
PLP2	39.6702	3.11757	0.958632	3.25211	0.00114552	0.00934127
PLA2G16	52.1869	-2.70096	0.830838	-3.25089	0.00115046	0.00937619
CLDN7	272.064	1.41923	0.436595	3.25067	0.00115133	0.00937793
JHDM1D-AS1	22.0033	5.9768	1.83888	3.25025	0.00115305	0.00938661
DHRS7	126.734	1.80678	0.556038	3.24937	0.00115659	0.00940746
HNRNPA1P27	670.853	-1.22351	0.376547	-3.24929	0.00115693	0.00940746
TPGS2	97.5509	-1.91727	0.590254	-3.24821	0.00116134	0.00943792
RNU5B-1	22.6612	5.99014	1.84448	3.24761	0.00116379	0.00945251
SAMD9	22.175	5.97806	1.84256	3.24443	0.00117688	0.00955338
CIT	13.9742	-4.69765	1.45034	-3.239	0.00119948	0.00973128
KRT17P3	21.6599	5.95658	1.83926	3.23858	0.00120125	0.00974017
RPS3	810.597	-1.14017	0.352306	-3.23629	0.00121095	0.00981319
FKBP15	65.1133	2.45585	0.759002	3.23563	0.00121373	0.00982161
GCNT3	23.1117	5.98282	1.84898	3.23575	0.00121325	0.00982161
RIMS3	15.5873	-4.39806	1.35929	-3.23556	0.00121405	0.00982161
PIEZO1	73.9628	2.24431	0.694283	3.23255	0.0012269	0.00991996
CHD4	122.397	-1.79902	0.556575	-3.2323	0.00122797	0.009923
ADAMTS19	9.41398	-5.8851	1.82144	-3.23101	0.00123352	0.00993418
ATCAY	9.41398	-5.8851	1.82144	-3.23101	0.00123352	0.00993418
CRIP3	9.41398	-5.8851	1.82144	-3.23101	0.00123352	0.00993418
PNMA6B	9.41398	-5.8851	1.82144	-3.23101	0.00123352	0.00993418
PNMA6D	9.41398	-5.8851	1.82144	-3.23101	0.00123352	0.00993418
TUBB4A	9.41398	-5.8851	1.82144	-3.23101	0.00123352	0.00993418
CHIC2	52.4741	2.67909	0.830279	3.22673	0.00125213	0.0100784
FOXN3	49.3592	-2.50771	0.777494	-3.22538	0.00125806	0.0101204
CFHR1	21.3453	5.93551	1.84116	3.22378	0.00126509	0.0101655
RNVU1-4	36.2577	3.23454	1.00329	3.22393	0.00126446	0.0101655
ACSBG1	59.3956	2.51437	0.780028	3.22344	0.00126662	0.0101721
IFIT5	46.6562	2.79218	0.866485	3.22242	0.00127113	0.0102026
SLC38A2	694.865	1.15014	0.357181	3.22004	0.00128172	0.0102818
ALPPL2	15.623	-4.37586	1.35925	-3.21931	0.001285	0.0102979
FYN	46.325	-2.55511	0.793691	-3.21927	0.00128517	0.0102979
LRRC61	21.0953	5.9205	1.84234	3.21357	0.00131095	0.0104986
SMPDL3B	32.6813	-3.43858	1.07029	-3.21274	0.00131473	0.010523
CRB3	41.389	2.96806	0.924064	3.21196	0.00131833	0.0105459
RNVU1-13	21.267	5.92494	1.84481	3.21169	0.00131959	0.01055
MRPL42	268.499	-1.43101	0.445675	-3.21088	0.00132331	0.0105708
RP11-481A20.11	28.893	-3.23622	1.00792	-3.2108	0.00132366	0.0105708
NKX3-1	23.6287	4.52487	1.40938	3.21053	0.00132489	0.0105747
RP3-522D1.1	19.8842	-3.83994	1.19635	-3.20972	0.00132866	0.0105989
CRYAB	23.7358	4.52821	1.41113	3.20892	0.00133237	0.0106225
MGLL	21.0665	5.91483	1.84359	3.20832	0.00133511	0.0106385
DLK2	20.8879	5.90784	1.8427	3.20608	0.00134557	0.0107159
GGH	42.2011	-2.70545	0.844029	-3.2054	0.00134873	0.0107231
NAGK	151.945	1.68849	0.526761	3.20543	0.00134863	0.0107231
RAI1	26.9559	3.96385	1.23658	3.20549	0.00134833	0.0107231
CENPN	46.7568	-2.55683	0.798149	-3.20346	0.00135789	0.0107899
CST3	129.685	1.77827	0.555153	3.2032	0.00135909	0.0107935
ACTR10	169.693	1.64848	0.514841	3.20192	0.00136517	0.0108357
PRKCDBP	21.7147	-3.80155	1.18754	-3.20121	0.00136851	0.0108562
VCP	715.92	1.14073	0.356419	3.20055	0.00137167	0.0108752
ATP2A2	167.866	1.60805	0.50308	3.1964	0.00139152	0.0110238
SLC35E2	188.777	-1.50786	0.47175	-3.19631	0.00139196	0.0110238
RP1-283E3.8	60.4238	-2.26608	0.709206	-3.19523	0.00139719	0.0110592
ABLIM1	151.87	1.71225	0.535996	3.19451	0.00140067	0.0110806
FUT6	74.1893	6.16607	1.93041	3.19418	0.00140229	0.0110873
SGPP2	20.9168	5.90016	1.84745	3.19368	0.00140473	0.0111004
GATA2	30.0538	3.62435	1.13492	3.19349	0.00140566	0.0111016
CPT1C	22.8571	-3.6369	1.13917	-3.1926	0.00141	0.0111236
HSPA4L	54.0419	2.5952	0.812853	3.19271	0.00140945	0.0111236
KRT83	20.5734	5.88641	1.8445	3.19132	0.00141623	0.0111666
ZNF681	77.8255	-2.04503	0.641131	-3.18973	0.00142406	0.0112221
LEPROT	99.3716	1.96351	0.615721	3.18896	0.00142784	0.0112457
CSTB	304.184	1.45875	0.457623	3.18768	0.00143421	0.0112896
RP11-742N3.1	26.5411	3.942	1.2367	3.18751	0.00143503	0.0112899
ZNF850	32.3567	-3.42156	1.07368	-3.18677	0.00143873	0.0113128
G2E3	71.9558	-2.11025	0.662344	-3.18604	0.00144236	0.0113351
GUSBP3	27.0268	-3.22359	1.01205	-3.18521	0.0014465	0.0113614
HLA-DQB2	161.8	1.6409	0.515573	3.18267	0.00145923	0.0114537
TLR1	21.0885	5.89747	1.85306	3.18255	0.00145985	0.0114537
CTNNB1	371.166	1.28923	0.405286	3.18103	0.00146752	0.0115076
ANXA7	330.913	1.33017	0.418531	3.17818	0.00148202	0.0115987
C1orf233	9.08936	-5.82308	1.83298	-3.17684	0.00148889	0.0115987
COL2A1	9.08936	-5.82308	1.83298	-3.17684	0.00148889	0.0115987
CRYM	9.08936	-5.82308	1.83298	-3.17684	0.00148889	0.0115987
FEZF1-AS1	9.08936	-5.82308	1.83298	-3.17684	0.00148889	0.0115987
IFIH1	29.6609	3.60751	1.13516	3.17796	0.00148314	0.0115987
LPPR3	9.08936	-5.82308	1.83298	-3.17684	0.00148889	0.0115987
PHC1P1	9.08936	-5.82308	1.83298	-3.17684	0.00148889	0.0115987
PRKCG	9.08936	-5.82308	1.83298	-3.17684	0.00148889	0.0115987
PRRT2	9.08936	-5.82308	1.83298	-3.17684	0.00148889	0.0115987
RUNX1T1	9.08936	-5.82308	1.83298	-3.17684	0.00148889	0.0115987
ZNF521	9.08936	-5.82308	1.83298	-3.17684	0.00148889	0.0115987
SDF2L1	96.3946	1.962	0.6178	3.17579	0.00149427	0.0116343
HOXA10	20.4731	5.87019	1.84883	3.17509	0.0014979	0.0116563
MYD88	87.2086	2.05987	0.648972	3.17405	0.0015033	0.0116919
HERC3	286.446	1.39393	0.439187	3.17388	0.00150417	0.0116923
APOBEC3B	824.027	1.11984	0.353206	3.1705	0.00152177	0.0118226
AC040977.1	326.023	1.35598	0.427817	3.16953	0.00152688	0.0118559
PLXNA2	22.9996	4.48363	1.41609	3.16619	0.00154449	0.0119861
CTD-2369P2.8	29.4178	3.59554	1.13568	3.16598	0.00154559	0.0119882
ARID3B	44.0728	-2.56647	0.810816	-3.1653	0.00154923	0.0120099
LGALS7B	20.4951	5.86353	1.8536	3.16332	0.00155979	0.0120787
SIRPA	26.7773	3.94771	1.24796	3.16332	0.00155979	0.0120787
NUP210	26.0987	-3.27256	1.03536	-3.16079	0.00157343	0.0121777
RELB	68.0596	2.26701	0.71735	3.16025	0.00157633	0.0121936
BRD3	113.747	-1.88506	0.596606	-3.15965	0.00157961	0.0122123
HOXA-AS4	20.1586	5.84692	1.8513	3.15828	0.001587	0.0122628
CAD	59.5314	-2.26484	0.717216	-3.15782	0.00158951	0.0122756
FLNB	203.887	1.48969	0.471821	3.15733	0.00159223	0.0122899
UHRF1	17.9109	-3.93171	1.24622	-3.1549	0.00160551	0.0123857
JTB	200.793	1.49974	0.475695	3.15273	0.0016175	0.0124715
NECAB1	38.6023	-2.85824	0.907433	-3.1498	0.0016338	0.0125904
EHMT2	35.2302	-2.81614	0.894616	-3.14788	0.00164461	0.0126669
LRP1	52.3151	-2.46148	0.782609	-3.14522	0.00165962	0.0127756
CHST10	18.5958	-3.95953	1.25913	-3.14465	0.00166286	0.0127936
IGFBP4	160.387	1.60244	0.509724	3.14375	0.00166801	0.0128263
TBC1D2	37.6689	3.04074	0.967532	3.14278	0.0016735	0.0128617
UBA7	22.7207	4.46352	1.42035	3.14254	0.00167489	0.0128654
RUNX2	22.5779	4.45786	1.41886	3.14186	0.00167876	0.0128882
HAS2	26.7059	3.94	1.25422	3.14139	0.00168151	0.0129024
POM121	656.898	-1.17015	0.372679	-3.13984	0.00169038	0.0129635
CHPF2	43.4361	2.84768	0.907089	3.13936	0.00169317	0.012978
TACC1	73.8946	2.17156	0.69182	3.13891	0.00169576	0.0129908
AC005264.2	19.4869	5.80976	1.85132	3.13817	0.00170008	0.0130169
VIM	37.7612	-2.73446	0.871583	-3.13735	0.00170481	0.0130462
FLNA	280.352	1.4173	0.451894	3.13636	0.00171057	0.0130763
RP11-166D19.1	19.866	5.82194	1.85627	3.13636	0.00171057	0.0130763
REEP5	309.401	1.40725	0.448764	3.13583	0.0017137	0.0130932
BIRC2	185.1	1.55426	0.495699	3.13549	0.00171566	0.0130946
NUP93	107.878	-1.82219	0.58115	-3.13548	0.00171571	0.0130946
ATP9A	42.6929	2.82511	0.90117	3.13494	0.00171889	0.0131118
UBL3	52.6271	2.55628	0.815541	3.13447	0.00172168	0.0131261
TP73-AS1	54.593	-2.41113	0.769583	-3.13303	0.00173013	0.0131834
GSN	185.722	1.52111	0.48566	3.13205	0.00173589	0.0132203
VWDE	14.9737	-4.30474	1.37487	-3.13102	0.00174197	0.0132596
FBXL3	78.089	2.12319	0.678186	3.13068	0.001744	0.0132679
GAREML	11.712	-5.08971	1.62661	-3.12903	0.00175387	0.0133288
SGOL1-AS1	11.712	-5.08971	1.62661	-3.12903	0.00175387	0.0133288
ATOH8	19.3509	5.79736	1.85289	3.12881	0.00175513	0.0133314
KRT72	19.4223	5.79906	1.85387	3.12808	0.00175949	0.0133574
CSRP2	146.318	-1.66137	0.531171	-3.12774	0.00176156	0.0133589
TYMS	32.2317	-2.91655	0.932441	-3.12787	0.00176079	0.0133589
RAB7A	357.464	1.27001	0.406181	3.12672	0.00176766	0.0133981
PPIB	711.743	1.10483	0.353382	3.12645	0.00176929	0.0134033
STK33	14.0099	-4.63626	1.48359	-3.12503	0.00177788	0.0134612
HIGD1A	486.85	1.36545	0.437063	3.12414	0.00178327	0.0134949
LRIG1	66.4652	-2.1572	0.690671	-3.12334	0.00178814	0.0135245
MIR600HG	8.76474	-5.75853	1.84505	-3.12107	0.00180193	0.0136073
RP11-498P14.5	8.76474	-5.75853	1.84505	-3.12107	0.00180193	0.0136073
TDGF1P3	8.76474	-5.75853	1.84505	-3.12107	0.00180193	0.0136073
ARRDC2	42.5501	2.81988	0.903553	3.12088	0.00180313	0.0136092
H2AFV	180.242	-1.49083	0.477757	-3.12047	0.00180562	0.0136208
GCNT1	19.4525	-3.83882	1.23089	-3.11873	0.00181633	0.0136943
C19orf10	227.421	1.42569	0.457167	3.11854	0.00181751	0.013696
MYLK	76.4855	2.15655	0.691597	3.11822	0.00181945	0.0137034
CDC42EP1	87.0575	2.05429	0.658898	3.11776	0.00182231	0.0137177
JOSD2	19.1009	5.78024	1.85448	3.11691	0.00182755	0.0137427
NLRC5	19.1009	5.78024	1.85448	3.11691	0.00182755	0.0137427
IFITM3	750.419	1.09437	0.351478	3.11363	0.00184801	0.0138819
PROSER1	58.9637	-2.27353	0.73018	-3.11366	0.0018478	0.0138819
CIB1	69.0848	2.21181	0.710674	3.11227	0.00185652	0.0139312
LGALS17A	22.5353	4.44658	1.42867	3.11239	0.00185581	0.0139312
PTGES	20.002	5.80709	1.86621	3.1117	0.00186011	0.0139508
EZH2	32.9066	-2.86307	0.921282	-3.10771	0.00188545	0.0141334
ZNF813	186.595	-1.46604	0.471829	-3.10715	0.001889	0.0141526
PIGL	36.4728	-2.73996	0.882169	-3.10594	0.00189678	0.0142035
FAM84A	25.531	4.55791	1.46809	3.10466	0.001905	0.0142576
CASC15	14.6134	-4.29063	1.38316	-3.10205	0.00192187	0.0143763
SH3GLB1	143.018	1.64218	0.529654	3.10047	0.00193215	0.0144457
LAMTOR3	145.294	1.64123	0.529508	3.09955	0.00193818	0.0144831
TSG101	566.793	1.13729	0.366966	3.09916	0.00194068	0.0144942
MED31	58.5115	2.38717	0.770933	3.09646	0.00195845	0.0146117
PPP1R12B	84.9491	2.01715	0.651435	3.09647	0.00195841	0.0146117
CDO1	11.3516	-5.07829	1.64121	-3.09424	0.00197319	0.0147063
DPYSL5	11.3516	-5.07829	1.64121	-3.09424	0.00197319	0.0147063
HIAT1	137.783	1.66418	0.537911	3.09379	0.00197617	0.0147132
KRT32	18.7575	5.74941	1.85835	3.09383	0.00197593	0.0147132
FILIP1L	25.2472	3.866	1.24972	3.09349	0.00197814	0.0147202
EVPL	19.4086	5.77325	1.86637	3.0933	0.00197941	0.014722
CBWD5	2422.84	0.969779	0.313631	3.0921	0.00198747	0.0147742
HMHA1	20.7409	-3.72432	1.20473	-3.09142	0.00199199	0.0148002
PLCD3	54.2099	2.48296	0.804035	3.08812	0.00201424	0.0149577
HLA-DQA2	36.8324	3.00572	0.973561	3.08735	0.00201952	0.0149829
MICAL1	22.0906	-3.45863	1.12027	-3.08732	0.00201973	0.0149829
SDF4	176.95	1.54113	0.499208	3.08716	0.00202081	0.0149831
HLA-DQA1	44.3472	2.71357	0.879245	3.08625	0.00202699	0.0150211
SKP1	585.88	1.13134	0.366686	3.08531	0.00203342	0.015061
RAP2B	94.0142	1.92156	0.623067	3.08403	0.00204215	0.0151179
SERTAD2	44.6329	2.72147	0.882527	3.08372	0.0020443	0.0151259
CDH1	534.351	1.14612	0.371903	3.08176	0.00205778	0.0152178
CHEK2	40.4608	-2.58652	0.839343	-3.0816	0.00205888	0.0152181
DCAF6	90.1192	1.95196	0.633519	3.08114	0.0020621	0.0152182
F2R	11.3873	-5.04193	1.63628	-3.08133	0.00206081	0.0152182
ZBTB38	39.3231	2.88932	0.937703	3.08127	0.00206118	0.0152182
AF127936.7	18.8509	5.74404	1.8645	3.08075	0.00206482	0.0152305
USP31	70.7459	2.17322	0.70552	3.08031	0.00206788	0.0152452
MYO10	132.535	-1.946	0.632554	-3.07641	0.00209507	0.0154376
ZNF736	18.443	5.72409	1.86105	3.07574	0.00209984	0.0154648
HOPX	18.193	5.71272	1.85975	3.07178	0.00212789	0.0156633
EMC3	196.783	1.46625	0.477372	3.0715	0.00212988	0.0156699
TLR2	21.5628	4.3892	1.42926	3.07096	0.00213374	0.0156902
RP11-423O2.5	19.0432	5.74046	1.86946	3.07066	0.00213587	0.0156978
COX7C	1068.88	-1.07671	0.350819	-3.06914	0.00214675	0.0157697
RP11-667K14.4	62.0274	2.28979	0.746212	3.06855	0.00215098	0.0157927
SIRT2	39.2586	2.88525	0.940528	3.0677	0.00215716	0.0158299
TFCP2L1	18.5858	5.72193	1.86565	3.06699	0.00216225	0.0158591
CTD-3193O13.9	8.44012	-5.69127	1.85769	-3.06363	0.0021867	0.0159728
DRAXIN	8.44012	-5.69127	1.85769	-3.06363	0.0021867	0.0159728
GRIA4	8.44012	-5.69127	1.85769	-3.06363	0.0021867	0.0159728
INHBE	8.44012	-5.69127	1.85769	-3.06363	0.0021867	0.0159728
NTS	8.44012	-5.69127	1.85769	-3.06363	0.0021867	0.0159728
PSPHP1	8.44012	-5.69127	1.85769	-3.06363	0.0021867	0.0159728
RLTPR	8.44012	-5.69127	1.85769	-3.06363	0.0021867	0.0159728
WFIKKN1	8.44012	-5.69127	1.85769	-3.06363	0.0021867	0.0159728
FANCA	29.9081	-2.97591	0.971842	-3.06214	0.00219764	0.0160445
FAM126A	37.2549	-2.6844	0.876826	-3.0615	0.00220233	0.0160706
SELT	262.75	1.35969	0.444239	3.06072	0.00220802	0.0160957
WWC2	73.2612	-2.14392	0.700438	-3.06083	0.00220723	0.0160957
MAGI1	36.4014	-2.74541	0.897439	-3.05916	0.0022196	0.0161636
MAOA	63.758	2.33069	0.761849	3.05925	0.00221894	0.0161636
CDC25A	19.5953	-3.77873	1.23549	-3.0585	0.00222449	0.0161905
RP11-1L12.3	21.8375	-3.41616	1.11699	-3.05835	0.00222556	0.0161905
PAX9	21.42	4.37858	1.43205	3.05756	0.00223149	0.0162254
CORO1C	293.532	1.3065	0.42745	3.0565	0.0022394	0.0162746
BAG2	27.0882	-3.09156	1.01167	-3.0559	0.00224384	0.0162955
COTL1	460.289	1.16702	0.381903	3.05581	0.00224455	0.0162955
CRABP2	281.011	-1.5268	0.499785	-3.05491	0.00225131	0.0163363
SPTSSB	73.1514	2.15427	0.705287	3.05445	0.00225471	0.0163526
ADK	140.063	1.63519	0.53543	3.05397	0.00225832	0.016354
CAPN1	309.215	1.29719	0.42472	3.05422	0.00225646	0.016354
SERINC2	60.917	2.35196	0.770095	3.05412	0.00225722	0.016354
GPX8	58.2485	-2.58638	0.846956	-3.05374	0.00226011	0.0163586
CTD-2547E10.2	1386.61	-1.09248	0.357968	-3.0519	0.00227394	0.0164504
SPRED2	34.6273	3.15417	1.03542	3.04626	0.00231706	0.0167539
AC068134.8	11.027	-5.02961	1.65127	-3.0459	0.00231981	0.0167568
BEND4	11.027	-5.02961	1.65127	-3.0459	0.00231981	0.0167568
RNF217	36.1318	2.97643	0.978332	3.04235	0.00234739	0.0169474
GJB2	17.7356	5.67308	1.86488	3.04206	0.00234963	0.016955
ZNF667-AS1	17.671	5.669	1.86422	3.04095	0.00235836	0.0170094
COL6A2	33.1854	-2.8029	0.922792	-3.03741	0.00238618	0.0172015
RP11-132A1.3	91.4133	-4.97556	1.63863	-3.03642	0.0023941	0.0172498
SLITRK6	17.8496	5.67115	1.86798	3.03598	0.00239754	0.0172659
AC119673.1	69.9623	-2.02531	0.667171	-3.03567	0.00240001	0.017275
PROM2	25.6194	3.87009	1.27531	3.03462	0.00240843	0.0173269
KDM5B	160.002	-1.50957	0.497485	-3.03441	0.00241008	0.01733
SLC22A4	24.8324	3.83296	1.26399	3.03243	0.00242595	0.0174354
ATP5E	503.378	1.19232	0.393223	3.03216	0.00242806	0.0174418
LAMTOR4	111.387	-1.70275	0.561645	-3.03172	0.00243163	0.0174587
SLFN11	129.894	-1.60633	0.530121	-3.03011	0.00244461	0.017543
CECR1	15.9732	-4.0214	1.32738	-3.02957	0.00244903	0.0175659
HIST1H4A	16.937	-3.83714	1.2672	-3.02805	0.0024614	0.0176281
PSPC1P1	307.137	-1.30094	0.429619	-3.02813	0.00246073	0.0176281
ZNF800	44.1109	2.70111	0.892018	3.02809	0.00246103	0.0176281
PSMA5	304.65	1.31472	0.434406	3.02647	0.00247423	0.0177023
TOP3B	187.11	-1.45509	0.480766	-3.02661	0.00247314	0.0177023
DENND2C	30.4072	3.26847	1.0806	3.02467	0.00248901	0.0177902
[truncated: 53,765 more rows]

## Sheet: adj p-value <0.01
GeneID	Base mean	log2(FC)	StdErr	Wald-Stats	P-value	P-adj
ANXA8L2	6047.42	13.2298	1.36128	9.71861	2.51189e-22	3.3875e-20
ANXA8	4750.41	12.9167	1.37429	9.39881	5.51836e-21	6.68517e-19		1775 genes
KRT14	14507.1	12.4397	0.76215	16.3218	6.90732e-60	1.23425e-56
HCAR3	1693.26	11.5902	1.43344	8.0856	6.18599e-16	4.73254e-14
HCAR2	1692.02	11.5897	1.4334	8.0855	6.19087e-16	4.73254e-14
RP11-324E6.6	1237.78	11.1857	1.45371	7.69459	1.41951e-14	9.39439e-13
KRT6C	1087.35	11.0261	1.46094	7.54729	4.44407e-14	2.79859e-12
AREG	1089.6	11.022	1.46212	7.53842	4.75706e-14	2.96953e-12
AREGB	1081.65	11.0126	1.46262	7.52937	5.0984e-14	3.15505e-12
S100A2	2272.78	10.8963	1.05872	10.2919	7.66237e-25	1.33577e-22
SFN	862.405	10.7292	1.47651	7.26655	3.68786e-13	2.06737e-11
IL8	807.296	10.6455	1.48087	7.18869	6.5414e-13	3.54202e-11
AQP3	2690.84	10.5149	0.88148	11.9287	8.38756e-33	2.725e-30
TACSTD2	4270.89	10.3912	0.710486	14.6255	1.93123e-48	2.12361e-45
LAMB3	608.379	10.2829	1.50093	6.85101	7.33284e-12	3.33831e-10
SLC14A1	571.295	10.2039	1.50524	6.7789	1.21096e-11	5.39272e-10
KRT5	3420.83	10.0765	0.715035	14.0922	4.23875e-45	3.36628e-42
MMP10	461.769	9.92706	1.52193	6.52266	6.90713e-11	2.73206e-09
AC022596.6	450.512	9.89907	1.5231	6.4993	8.06963e-11	3.15179e-09
KRT42P	420.167	9.81106	1.5282	6.42001	1.36262e-10	5.19429e-09
FXYD3	422.402	9.80325	1.53083	6.40388	1.51474e-10	5.71326e-09
CHCHD2	400.373	9.75109	1.53159	6.36663	1.93225e-10	7.23078e-09
DKK1	1429.43	9.634	0.894718	10.7676	4.89438e-27	1.01399e-24
RARRES1	855.18	9.55445	1.0938	8.73511	2.43416e-18	2.46782e-16
MPZL2	823.921	9.51795	1.0862	8.76262	1.90765e-18	1.94785e-16
MUC20	867.68	9.51172	1.13016	8.41623	3.88801e-17	3.54007e-15
KRT17P1	327.65	9.48827	1.5487	6.12662	8.97637e-10	2.95662e-08
MMP3	318.835	9.4524	1.55109	6.09402	1.10109e-09	3.5773e-08
TRIM29	711.436	9.31828	1.09067	8.5436	1.30102e-17	1.23987e-15
LOXL4	273.702	9.26673	1.5617	5.93373	2.96132e-09	9.20264e-08
CYP3A5	273.117	9.26093	1.56255	5.92681	3.08881e-09	9.55726e-08
TNFSF10	259.251	9.17786	1.57034	5.84449	5.08114e-09	1.52594e-07
GBP4	255.772	9.17309	1.56873	5.84745	4.9917e-09	1.50224e-07
KRT7	4074.54	9.16021	0.529042	17.3147	3.64365e-67	8.68099e-64
FGFBP1	230.216	9.0421	1.57692	5.73402	9.80766e-09	2.86123e-07
AC069213.1	1582.27	9.0355	1.33861	6.74991	1.47934e-11	6.48686e-10
GPX2	223.943	9.00119	1.58059	5.69482	1.23502e-08	3.53093e-07
CXCL10	220.397	8.98789	1.58045	5.68692	1.29353e-08	3.69081e-07
GBP3	862.83	8.93283	0.904557	9.87536	5.32411e-23	7.76614e-21
SERPINB5	209.53	8.92595	1.58424	5.63422	1.75853e-08	4.91941e-07
APOL1	209.853	8.92127	1.58555	5.62662	1.83771e-08	5.11091e-07
KLF5	515.218	8.87654	1.10303	8.04739	8.45782e-16	6.26449e-14
KRT16P5	200.93	8.87306	1.58774	5.58849	2.29058e-08	6.33343e-07
CEACAM5	352.214	8.85065	1.67497	5.28406	1.26353e-07	3.03566e-06
ADIRF	194.7	8.80102	1.59728	5.51001	3.58815e-08	9.60535e-07
FOSL1	486.93	8.79871	1.10548	7.95919	1.73171e-15	1.25659e-13
FOXA1	188.956	8.79182	1.59366	5.51675	3.45333e-08	9.2792e-07
GBP1	1365.15	8.78516	0.721051	12.1838	3.79052e-34	1.38937e-31
KRT6A	1055.88	8.76102	0.801012	10.9374	7.63251e-28	1.73185e-25
TNC	1043.92	8.74749	0.797989	10.9619	5.82552e-28	1.36518e-25
GBP2	753.552	8.74398	0.908108	9.62879	6.04392e-22	7.9264e-20
GPRC5A	467.525	8.73977	1.10951	7.87713	3.34997e-15	2.39439e-13
CASP1	179.808	8.72592	1.59872	5.45807	4.81337e-08	1.25332e-06
RGCC	174.909	8.69603	1.59997	5.43514	5.47545e-08	1.40776e-06
MMP7	435.679	8.64137	1.11365	7.75952	8.52541e-15	5.80337e-13
PDK4	164.323	8.61513	1.60589	5.3647	8.1086e-08	2.0229e-06
PSG4	156.281	8.55189	1.61027	5.31084	1.0912e-07	2.66644e-06
AC025627.9	151.605	8.51363	1.61291	5.27844	1.30287e-07	3.11448e-06
EMP1	156.047	8.51336	1.61827	5.26079	1.43439e-07	3.40044e-06
CEACAM3	230.108	8.48903	1.68212	5.04662	4.49684e-07	9.52331e-06
CXCL1	147.61	8.47955	1.61539	5.24924	1.52728e-07	3.61465e-06
KRT16	6937.96	8.45678	0.397651	21.2668	2.3034e-100	3.2927e-96
HSPA6	376.857	8.44684	1.11664	7.5645	3.89365e-14	2.48481e-12
EHF	141.798	8.42784	1.61921	5.2049	1.94103e-07	4.50439e-06
TM4SF1	825.468	8.40961	0.812685	10.3479	4.27644e-25	7.64146e-23
CEACAM1	590.544	8.38439	0.934433	8.97271	2.89307e-19	3.04092e-17
CXCL11	138.225	8.37385	1.62626	5.14913	2.61698e-07	5.87279e-06
CASP4	135.758	8.36369	1.62518	5.1463	2.65669e-07	5.95258e-06
HSPA7	352.223	8.35406	1.11967	7.46118	8.57483e-14	5.1503e-12
GPR87	134.772	8.34971	1.62688	5.13234	2.86166e-07	6.38181e-06
NTN4	565.883	8.34334	0.917213	9.0964	9.33734e-20	1.02675e-17
TSPAN1	133.786	8.33462	1.62881	5.11701	3.10416e-07	6.85841e-06
NDRG1	131.877	8.32731	1.62777	5.11577	3.12467e-07	6.88247e-06
CARD16	130.998	8.31574	1.62907	5.1046	3.31487e-07	7.27896e-06
AKR1B10	127.437	8.28543	1.63061	5.08118	3.7509e-07	8.11181e-06
TP63	126.178	8.27707	1.6305	5.07641	3.84625e-07	8.29294e-06
KRT16P2	124.649	8.26158	1.63174	5.06305	4.12592e-07	8.84259e-06
IRAK2	122.983	8.24616	1.63259	5.05097	4.39574e-07	9.35076e-06
GALNT5	119.846	8.20642	1.63661	5.01428	5.32319e-07	1.10283e-05
KRT15	2360.49	8.1857	0.840399	9.74026	2.03036e-22	2.79078e-20
GPR110	208.519	8.17993	1.72183	4.75071	2.02707e-06	3.69133e-05
TNS4	114.276	8.1515	1.63983	4.97096	6.66233e-07	1.3586e-05
ANXA1	1241.71	8.13472	0.644614	12.6195	1.64807e-36	6.92918e-34
ALDH1A3	1587.55	8.11292	0.5769	14.063	6.41374e-45	4.68317e-42
COL17A1	290.669	8.09038	1.1288	7.16722	7.65374e-13	4.0673e-11
TMEM40	107.772	8.06664	1.64784	4.89528	9.81661e-07	1.93557e-05
HSPA1A	286.656	8.06229	1.13533	7.10126	1.23621e-12	6.35671e-11
APOL6	107.765	8.06013	1.64925	4.88713	1.02315e-06	1.99263e-05
HSPA1B	285.955	8.05912	1.13532	7.09853	1.26087e-12	6.43717e-11
AKR1B15	107.107	8.05855	1.64849	4.88844	1.01639e-06	1.99031e-05
PTGS2	106.805	8.05655	1.6482	4.88809	1.01818e-06	1.99108e-05
GJB4	104.083	8.03168	1.64913	4.87025	1.11455e-06	2.15595e-05
CEACAM8	280.685	8.03125	1.13859	7.05367	1.74262e-12	8.71005e-11
TYMP	275.6	8.01777	1.13093	7.08951	1.34587e-12	6.79833e-11
RP3-416H24.1	616.556	8.00554	0.811408	9.86623	5.83152e-23	8.33615e-21
GBP7	102.051	7.99344	1.65374	4.83356	1.34115e-06	2.51928e-05
AC004231.2	99.7434	7.97679	1.65346	4.8243	1.40497e-06	2.63225e-05
GJB3	96.7408	7.93825	1.65637	4.79256	1.64664e-06	3.04905e-05
CYP24A1	96.3548	7.93309	1.65679	4.78824	1.68253e-06	3.10346e-05
RNVU1-14	96.3122	7.93101	1.6572	4.78579	1.70318e-06	3.13346e-05
JUNB	746.639	7.93084	0.733955	10.8056	3.23788e-27	7.01296e-25
KRT17	1396.21	7.93034	0.577386	13.7349	6.27496e-43	3.73753e-40
KRT4	97.0566	7.91942	1.66117	4.76738	1.86641e-06	3.4118e-05
TMEM45B	91.4868	7.86569	1.66229	4.73184	2.22491e-06	3.9856e-05
CCL2	1330.55	7.85726	0.58709	13.3834	7.56041e-41	3.85986e-38
BHLHE40	244.866	7.84716	1.14222	6.87012	6.41469e-12	2.96757e-10
GJB5	88.7631	7.82749	1.66523	4.70054	2.5948e-06	4.55125e-05
TMEM173	88.6916	7.82637	1.66534	4.69955	2.60733e-06	4.56762e-05
KRT76	87.6546	7.8085	1.66708	4.68393	2.81424e-06	4.88817e-05
CTSS	84.4171	7.76115	1.67089	4.6449	3.40233e-06	5.81775e-05
CASP5	84.4459	7.75804	1.67167	4.64089	3.46904e-06	5.91765e-05
FOS	3538.69	7.75608	0.41839	18.5379	1.02048e-76	3.64694e-73
SPHK1	83.9239	7.75189	1.6719	4.63657	3.54241e-06	6.02843e-05
CFH	83.3663	7.74441	1.67235	4.63086	3.64158e-06	6.18248e-05
CLCA4	82.4734	7.71266	1.67747	4.59778	4.27014e-06	7.1376e-05
RNASE7	82.2303	7.7113	1.67725	4.59759	4.27407e-06	7.1376e-05
IL1RN	81.2509	7.69586	1.67852	4.58492	4.54159e-06	7.51126e-05
KRT79	79.3981	7.67999	1.67772	4.57764	4.70259e-06	7.70912e-05
CAV2	352.155	7.67888	0.934146	8.22022	2.03139e-16	1.67854e-14
RP1-66C13.3	79.9859	7.66631	1.68223	4.55723	5.18325e-06	8.41028e-05
AKR1C2	350.294	7.65771	0.949674	8.06351	7.41328e-16	5.60703e-14
ANKRD22	77.4901	7.65064	1.68001	4.55393	5.26521e-06	8.50465e-05
SLC40A1	75.7031	7.61894	1.68288	4.52731	5.97381e-06	9.49895e-05
ACSL5	76.2182	7.61877	1.68416	4.52377	6.07467e-06	9.63789e-05
PITX1	74.2306	7.59117	1.68556	4.50366	6.67934e-06	0.00010458
GDF15	595.899	7.58327	0.781711	9.70087	2.98952e-22	3.99395e-20
ARHGAP29	450.698	7.56112	0.823037	9.18685	4.04497e-20	4.55299e-18
MGP	72.9518	7.53895	1.69402	4.45033	8.57381e-06	0.000130109
SQRDL	70.2198	7.52478	1.69034	4.45164	8.5216e-06	0.000129454
CYP1B1	675.251	7.50627	0.688562	10.9014	1.13541e-27	2.53604e-25
ITGB6	189.552	7.49988	1.1524	6.50806	7.61296e-11	2.98157e-09
KRT78	69.154	7.49213	1.69469	4.42095	9.82691e-06	0.000146941
CYP4F11	68.154	7.48594	1.69369	4.41991	9.874e-06	0.000147183
AGR2	68.1828	7.4842	1.69419	4.41756	9.98222e-06	0.000148641
HMOX1	1374.79	7.4797	0.524579	14.2585	3.97101e-46	3.54785e-43
CEACAM6	195.695	7.46345	1.82109	4.09834	4.16126e-05	0.00053687
KRT16P3	67.132	7.46321	1.69612	4.40016	1.08169e-05	0.000160267
KRT13	2489.98	7.4468	1.10866	6.71692	1.85607e-11	8.06458e-10
LTBP2	66.2241	7.44663	1.69739	4.38711	1.14866e-05	0.000169279
RP11-66B24.4	760.304	7.44188	0.643803	11.5592	6.62872e-31	1.89515e-28
MIR22HG	65.7804	7.43945	1.6977	4.38207	1.17559e-05	0.000172892
KRT3	63.8217	7.39994	1.70116	4.34994	1.36177e-05	0.000197629
ARHGEF28	64.1143	7.39418	1.7031	4.34159	1.41453e-05	0.00020425
CYP4F12	63.7296	7.3855	1.70427	4.33353	1.46734e-05	0.000211022
TMPRSS4	111.827	7.375	1.78418	4.13356	3.57194e-05	0.000471476
NUPR1	285.377	7.37138	0.957312	7.70008	1.35983e-14	9.04127e-13
LCN2	174.5	7.36217	1.17567	6.2621	3.7983e-10	1.34398e-08
AKR1C5P	172.413	7.35296	1.17085	6.28001	3.3855e-10	1.20989e-08
MALL	61.2559	7.34495	1.70629	4.30462	1.6727e-05	0.000237215
RARB	58.9181	7.29672	1.71017	4.26666	1.98419e-05	0.000277534
S100A14	258.941	7.23755	0.958808	7.54848	4.40358e-14	2.78536e-12
TBX3	156.176	7.23019	1.1656	6.20297	5.54074e-10	1.8994e-08
AL603965.1	55.4649	7.21275	1.71824	4.19776	2.6957e-05	0.000365608
SEMA3C	152.81	7.19687	1.17012	6.15057	7.72074e-10	2.57869e-08
PPARG	54.6078	7.1942	1.71986	4.18301	2.8768e-05	0.000387596
ARID5B	247.645	7.18312	0.951275	7.55105	4.31769e-14	2.74317e-12
IL2RG	52.8991	7.15581	1.72287	4.15342	3.27538e-05	0.000436768
KRT71	52.5914	7.14681	1.72378	4.146	3.38332e-05	0.000449067
FBXO32	240.053	7.13921	0.952902	7.49207	6.77957e-14	4.14162e-12
DUSP1	1261.75	7.1251	0.509602	13.9817	2.01656e-44	1.3727e-41
CLEC2B	52.1779	7.1033	1.73229	4.10052	4.12216e-05	0.000532635
S100P	140.136	7.0948	1.84662	3.84204	0.000122017	0.00136588
INPP1	232.934	7.09371	0.958176	7.40334	1.32797e-13	7.81207e-12
NEDD9	322.283	7.08458	0.838067	8.45348	2.82738e-17	2.60757e-15
RP11-552F3.9	49.9679	7.07923	1.73004	4.09194	4.27773e-05	0.000551398
RP1-34M23.5	49.9033	7.07139	1.73149	4.08398	4.42704e-05	0.000569618
RNASE8	49.9115	7.06336	1.73359	4.07441	4.61311e-05	0.000588789
ZG16B	47.7454	7.01011	1.73787	4.03374	5.48968e-05	0.00068657
EDN1	304.027	7.00557	0.835614	8.38374	5.12716e-17	4.6096e-15
INPP4B	47.1094	6.97745	1.74288	4.0034	6.24375e-05	0.000764164
PLAT	534.989	6.97063	1.2514	5.57027	2.54342e-08	6.93858e-07
RP11-61L23.2	46.0147	6.9702	1.74028	4.00522	6.19592e-05	0.000759611
MTUS1	129.391	6.97015	1.17794	5.91722	3.27438e-09	1.00661e-07
HLA-DRB5	633.591	6.96876	0.63959	10.8957	1.20859e-27	2.65797e-25
GATA3	128.82	6.96178	1.18026	5.89851	3.66806e-09	1.12041e-07
UCA1	137.83	6.96019	1.24691	5.58196	2.37828e-08	6.55058e-07
CYP1B1-AS1	45.6287	6.96006	1.74113	3.99744	6.40316e-05	0.000781
MMP13	45.5354	6.93737	1.74566	3.97407	7.06559e-05	0.000853063
HLA-S	44.7496	6.93641	1.74317	3.9792	6.91476e-05	0.000837682
IL32	3217.26	6.93271	0.384797	18.0165	1.44496e-72	4.13113e-69
IL18	45.0147	6.92786	1.74622	3.96734	7.26778e-05	0.000873707
IL23A	44.3637	6.92502	1.74426	3.97017	7.18206e-05	0.000864933
TNFAIP3	284.826	6.91168	0.84024	8.22584	1.9382e-16	1.61085e-14
TNFRSF14	43.67	6.90154	1.74675	3.95108	7.77998e-05	0.00092989
MVP	202.731	6.90109	0.961569	7.17691	7.13048e-13	3.83205e-11
KRT23	281.203	6.89472	0.839839	8.20958	2.21972e-16	1.82361e-14
NFIX	44.8774	6.89454	1.75259	3.93391	8.35756e-05	0.000993111
OAS1	130.063	6.89434	1.86846	3.68985	0.00022439	0.00232607
ITGB8	279.702	6.88741	0.839628	8.20293	2.34594e-16	1.9163e-14
ZFP36	669.919	6.87939	0.594388	11.5739	5.58843e-31	1.6643e-28
LAMC2	830.429	6.8778	0.570444	12.0569	1.78284e-33	6.06801e-31
XAF1	42.7841	6.8744	1.74951	3.92934	8.51797e-05	0.00100715
HLA-U	42.7621	6.87167	1.74984	3.92702	8.60045e-05	0.00101606
MISP	42.1976	6.85834	1.75066	3.91758	8.9442e-05	0.0010463
DEFB1	44.0573	6.85102	1.7596	3.89352	9.87996e-05	0.00113807
CYP4B1	100.418	6.83411	1.85807	3.67807	0.000235004	0.00241335
KRT17P2	41.3899	6.83343	1.75302	3.8981	9.69499e-05	0.00112219
KRT81	41.1825	6.82633	1.75372	3.89248	9.9225e-05	0.00114205
HOXB13	41.2044	6.81625	1.75622	3.8812	0.000103943	0.00119347
LAYN	637.114	6.80768	0.595095	11.4396	2.64975e-30	7.01447e-28
FOSB	264.374	6.80753	0.841518	8.08958	5.98695e-16	4.62614e-14
LPAR6	188.885	6.79567	0.972541	6.98755	2.79738e-12	1.35554e-10
HPGD	419.544	6.78528	1.40394	4.83302	1.34476e-06	2.52274e-05
S100A6	1211.5	6.78178	0.476799	14.2236	6.54341e-46	5.50223e-43
RUNX1	39.7746	6.77685	1.75907	3.85251	0.000116913	0.00132116
AC114812.8	39.4957	6.76874	1.7597	3.84654	0.000119798	0.00134846
HLA-W	39.3955	6.76804	1.75936	3.84687	0.000119635	0.00134846
FZD1	39.2952	6.76279	1.76003	3.84242	0.000121825	0.00136481
RAET1L	38.9449	6.75122	1.76113	3.83346	0.000126355	0.00141224
CYP1A1	39.1743	6.74621	1.76343	3.82562	0.000130443	0.00145565
CD44	467.472	6.74613	0.659147	10.2346	1.38714e-24	2.33285e-22
NBL1	37.9944	6.71959	1.76419	3.80889	0.000139593	0.00154688
CXCL16	384.411	6.70298	0.705414	9.5022	2.05502e-21	2.57689e-19
TRADD	37.3296	6.6961	1.76651	3.79059	0.000150291	0.00165136
DUOXA1	38.3597	6.67992	1.77468	3.76401	0.000167208	0.0018163
MYOF	172.77	6.67288	0.973034	6.85781	6.99257e-12	3.21411e-10
GUCY1A3	36.3214	6.65783	1.77042	3.76059	0.000169514	0.00183437
PSMB10	36.4148	6.65747	1.77111	3.75892	0.000170645	0.00184243
F3	371.337	6.65405	0.706003	9.42496	4.30249e-21	5.30208e-19
AC019349.5	242.625	6.6533	1.3688	4.86068	1.16983e-06	2.23566e-05
TNFAIP2	371.264	6.65244	0.708133	9.39434	5.75795e-21	6.9168e-19
SERPINB8	36.0357	6.6494	1.7711	3.75438	0.000173768	0.0018719
FAM115C	36.0852	6.63062	1.77525	3.73503	0.000187693	0.00200529
RAET1G	34.5701	6.59347	1.77671	3.71106	0.000206393	0.00218224
TGM2	98.9664	6.59226	1.2016	5.48621	4.10646e-08	1.08306e-06
C8orf4	34.3558	6.58552	1.77754	3.70485	0.000211519	0.00222656
AC005549.3	34.2844	6.58175	1.77807	3.70164	0.000214213	0.00225043
C1S	34.1415	6.57244	1.77951	3.69341	0.00022127	0.00230207
KRT127P	34.3696	6.56773	1.78131	3.68702	0.000226895	0.00235033
MAFF	159.853	6.56352	0.977314	6.71588	1.86935e-11	8.09767e-10
RASSF6	33.6265	6.55561	1.78062	3.68166	0.000231725	0.00238653
GBP5	33.5839	6.55333	1.78105	3.67947	0.000233721	0.00240536
ARHGDIB	34.2706	6.54232	1.78688	3.66131	0.000250933	0.00254946
PSG5	33.1622	6.53376	1.78339	3.66367	0.000248631	0.00253508
ANO1	32.9974	6.52957	1.78334	3.66143	0.000250815	0.00254946
GADD45A	761.274	6.51124	0.526468	12.3678	3.90527e-35	1.55072e-32
MIR205HG	513.866	6.49903	0.601925	10.7971	3.5534e-27	7.58146e-25
TINAGL1	506.459	6.47818	0.602306	10.7556	5.57587e-27	1.13867e-24
DHRS9	33.6346	6.47453	1.79873	3.5995	0.000318834	0.00315632
HOXA9	31.382	6.46433	1.78989	3.61158	0.000304332	0.00302955
HBEGF	321.641	6.44765	0.713672	9.03448	1.64777e-19	1.77105e-17
ITGB4	88.53	6.43784	1.21022	5.31954	1.04028e-07	2.55511e-06
CASP1P2	30.5812	6.42926	1.79347	3.58481	0.000337325	0.00331185
CYP4F2	30.5812	6.42926	1.79347	3.58481	0.000337325	0.00331185
LYSMD2	30.5386	6.42345	1.79469	3.57914	0.000344725	0.00337062
UGT1A6	30.5386	6.42345	1.79469	3.57914	0.000344725	0.00337062
IL33	30.8106	6.41067	1.79903	3.56341	0.000366067	0.00354775
GGT6	31.2254	6.40115	1.80322	3.54984	0.000385462	0.00371807
LAMP3	29.2873	6.37043	1.79966	3.5398	0.000400425	0.00384941
RHBDL2	29.9315	6.34373	1.80923	3.50631	0.000454363	0.00428438
MECOM	81.3531	6.31839	1.21878	5.18417	2.16977e-07	4.97065e-06
TRAF1	133.654	6.30664	0.992967	6.35131	2.13493e-10	7.90642e-09
CSTA	134.121	6.29864	1.01017	6.23521	4.51169e-10	1.57689e-08
PKP1	27.7077	6.29594	1.80757	3.4831	0.000495643	0.00463086
PVRL4	28.1871	6.28817	1.81213	3.47005	0.000520362	0.00480839
HLA-DRB1	863.166	6.28331	0.516474	12.1658	4.72858e-34	1.68988e-31
NR4A2	27.4358	6.27741	1.80996	3.46826	0.000523837	0.00483737
C10orf54	79.3806	6.27739	1.22706	5.1158	3.1242e-07	6.88247e-06
THEM6	27.6501	6.27452	1.81172	3.4633	0.000533593	0.00490528
KLF4	130.782	6.27385	0.998238	6.28492	3.28014e-10	1.17518e-08
HLA-DRA	27.4577	6.2737	1.81118	3.46387	0.000532454	0.00490427
HOTAIRM1	27.286	6.2728	1.81034	3.46498	0.000530271	0.00489047
FAM115D	27.2215	6.27271	1.80987	3.46583	0.000528602	0.00487822
AC022596.2	26.8712	6.25532	1.81172	3.45271	0.000554995	0.00508568
CLDN1	840.8	6.2541	0.490271	12.7564	2.87091e-37	1.32386e-34
CYP4F24P	26.7284	6.2474	1.81271	3.44644	0.000568017	0.00518837
BHLHE41	78.6663	6.24693	1.24297	5.02579	5.01363e-07	1.04934e-05
PHLDA2	228.714	6.24464	0.780809	7.99766	1.26808e-15	9.2486e-14
KRT121P	26.521	6.23772	1.81359	3.43944	0.000582919	0.00530078
DAPP1	26.2352	6.2169	1.81665	3.42218	0.000621201	0.00558144
WNT7B	26.1638	6.20932	1.81793	3.4156	0.000636414	0.00570021
C5orf56	25.6776	6.19155	1.81889	3.40402	0.00066402	0.0059289
ADAMTS9	25.5773	6.18796	1.81897	3.4019	0.0006692	0.00596397
PSG9	25.3273	6.17221	1.82107	3.38934	0.00070061	0.00620521
BTG2	311.314	6.16213	0.677365	9.0972	9.26895e-20	1.02675e-17
CPEB2	24.9482	6.15345	1.82276	3.37589	0.000735774	0.00644084
RP1-68D18.4	24.9771	6.1525	1.8233	3.37438	0.00073983	0.00646842
EGFR	213.902	6.14717	0.786725	7.81361	5.55732e-15	3.83777e-13
CAV1	398.601	6.13067	0.61814	9.91793	3.47895e-23	5.34749e-21
KRT75	162.951	6.11357	0.874892	6.98781	2.79218e-12	1.35554e-10
TIPARP	162.259	6.10961	0.872821	6.99984	2.56262e-12	1.25026e-10
KCNN4	24.0334	6.10133	1.82837	3.33704	0.000846753	0.00727862
CYP3A7	24.1694	6.09921	1.83011	3.33269	0.000860095	0.0073535
AC025335.1	24.2546	6.09893	1.83035	3.33211	0.00086189	0.00736005
HCG4P11	23.8617	6.09339	1.82796	3.33344	0.000857782	0.00733812
C1orf116	114.661	6.08837	1.00615	6.05115	1.43817e-09	4.59924e-08
IFIT2	23.6831	6.08038	1.83022	3.32221	0.00089309	0.00757071
CPT1A	23.5829	6.07657	1.82934	3.32172	0.000894643	0.00757638
S100A16	873.127	6.06801	0.46936	12.9283	3.11794e-38	1.4857e-35
EVA1C	67.4923	6.05133	1.24096	4.87633	1.08075e-06	2.09341e-05
MPPED2	67.4923	6.05133	1.24096	4.87633	1.08075e-06	2.09341e-05
LURAP1L	23.2257	6.0473	1.83522	3.29514	0.00098373	0.00823318
SOX7	23.2038	6.04175	1.83611	3.29051	0.00100004	0.00832594
SH3TC1	22.8824	6.03516	1.83245	3.2935	0.000989486	0.00826692
MIR31HG	22.8466	6.03309	1.83263	3.29203	0.000994673	0.00829571
MET	417.51	6.03243	0.609576	9.89612	4.3276e-23	6.44406e-21
PXDC1	66.491	6.0314	1.2408	4.86092	1.16844e-06	2.23566e-05
BACE2	152.923	6.02478	0.87672	6.87195	6.33283e-12	2.93921e-10
LINC00511	65.6051	6.0119	1.24332	4.83536	1.32903e-06	2.50309e-05
AKR1C1	1530.03	6.01116	0.414732	14.4941	1.32027e-47	1.25822e-44
SP100	150.02	5.99724	0.878154	6.82938	8.52838e-12	3.84584e-10
MXD1	22.4895	5.9967	1.84146	3.2565	0.00112795	0.00922428
RNU5B-1	22.6612	5.99014	1.84448	3.24761	0.00116379	0.00945251
CBR3-AS1	22.1461	5.98944	1.83626	3.26176	0.00110724	0.00906533
SDR42E1	22.1461	5.98944	1.83626	3.26176	0.00110724	0.00906533
GCNT3	23.1117	5.98282	1.84898	3.23575	0.00121325	0.00982161
MAGI2-AS3	22.0459	5.97937	1.83801	3.25317	0.00114125	0.00931709
SAMD9	22.175	5.97806	1.84256	3.24443	0.00117688	0.00955338
JHDM1D-AS1	22.0033	5.9768	1.83888	3.25025	0.00115305	0.00938661
GPR56	63.8606	5.9748	1.24508	4.79874	1.59669e-06	2.96425e-05
PLK2	565.484	5.97162	0.52495	11.3756	5.53295e-30	1.41238e-27
CD59	1890	5.95714	0.399854	14.8983	3.38152e-50	4.39444e-47
KRT17P3	21.6599	5.95658	1.83926	3.23858	0.00120125	0.00974017
NRG1	103.287	5.93484	1.01919	5.82311	5.77633e-09	1.72026e-07
KRT2	61.4871	5.91999	1.24991	4.73633	2.17626e-06	3.91316e-05
KRT6B	343.703	5.91854	0.62224	9.51168	1.87612e-21	2.37337e-19
CDKN2B	60.9871	5.90782	1.25198	4.71879	2.37247e-06	4.20775e-05
SYNPO2	60.9871	5.90782	1.25198	4.71879	2.37247e-06	4.20775e-05
IGFBP3	380.421	5.90536	0.596508	9.89989	4.1675e-23	6.3377e-21
EPAS1	60.5366	5.89848	1.25153	4.71302	2.44075e-06	4.30215e-05
CEBPD	258.693	5.89497	0.68814	8.56652	1.06656e-17	1.03718e-15
CSRP1	574.63	5.89156	0.515116	11.4373	2.72098e-30	7.07207e-28
ITGA2	497.438	5.88937	0.563228	10.4565	1.36877e-25	2.57455e-23
SOD2	4106.82	5.8753	0.368508	15.9435	3.16367e-57	4.52246e-54
Z98256.1	58.6067	5.85012	1.25766	4.6516	3.29375e-06	5.65966e-05
SERPINB3	283.306	5.84908	1.63939	3.56783	0.000359944	0.00349077
BCL3	132.421	5.81745	0.888836	6.54502	5.94856e-11	2.39534e-09
FOXQ1	94.2871	5.80696	1.02461	5.66749	1.44908e-08	4.11005e-07
SERPINB11	123.169	5.79461	1.74427	3.32209	0.000893444	0.00757071
SERPINB4	262.925	5.76766	1.63856	3.51995	0.000431635	0.0040971
AKR1C3	1510.9	5.72767	0.42498	13.4775	2.12163e-41	1.12328e-38
KITLG	53.0877	5.71026	1.26813	4.50288	6.70385e-06	0.000104848
TNFSF15	53.0451	5.70775	1.26999	4.49432	6.97926e-06	0.000108394
APOL4	52.1372	5.68378	1.27145	4.4703	7.81096e-06	0.000120062
ALS2CL	51.3295	5.65959	1.27532	4.43779	9.0886e-06	0.000136904
LYST	51.107	5.64199	1.28412	4.39367	1.11455e-05	0.000164592
MIR24-2	83.9578	5.64163	1.03504	5.45064	5.01877e-08	1.30206e-06
MBNL2	83.7724	5.63767	1.03701	5.43644	5.43553e-08	1.40002e-06
ACTA2-AS1	50.6221	5.63027	1.28589	4.37849	1.19504e-05	0.000175031
LGALS3	846.951	5.62787	0.476065	11.8216	3.01756e-32	9.58579e-30
MEG3	50.0068	5.62453	1.27617	4.40734	1.04649e-05	0.000155505
GCLM	740.249	5.62329	0.455164	12.3544	4.61003e-35	1.78109e-32
IRF1	374.672	5.60749	0.566604	9.89665	4.30452e-23	6.44406e-21
C1R	143.933	5.57591	0.81733	6.8221	8.97169e-12	4.03303e-10
SDCBP2	112.478	5.56591	0.931144	5.9775	2.26591e-09	7.10333e-08
IRF6	235.692	5.55292	0.66753	8.31862	8.89952e-17	7.61788e-15
TRIM47	142.402	5.55265	0.830853	6.68308	2.33979e-11	9.98427e-10
GSAP	47.6552	5.55172	1.28654	4.31523	1.59434e-05	0.000227175
SECTM1	48.0562	5.52264	1.32172	4.17838	2.93591e-05	0.000394815
ANXA2P2	76.5735	5.50862	1.04571	5.26783	1.38048e-07	3.28353e-06
SULT2B1	47.3914	5.50116	1.32493	4.15204	3.2953e-05	0.000438606
HCG4P3	135.576	5.48967	0.821635	6.6814	2.36671e-11	1.00691e-09
HCG4P5	1596.57	5.45575	0.372237	14.6567	1.22149e-48	1.45509e-45
GNA15	102.118	5.4411	0.915202	5.94524	2.76048e-09	8.61595e-08
MAP3K5	43.8875	5.43511	1.2955	4.19539	2.72402e-05	0.000369099
CDKN1A	329.609	5.41853	0.583507	9.28614	1.59983e-20	1.87456e-18
CYP4F3	43.4095	5.39066	1.32406	4.0713	4.67518e-05	0.000595648
PDE4B	70.4117	5.38678	1.0567	5.09775	3.43721e-07	7.51299e-06
IFFO2	70.0257	5.3786	1.05777	5.08485	3.6792e-07	7.98091e-06
SP140	42.4301	5.35727	1.32789	4.03444	5.47332e-05	0.000685124
MT1B	41.4	5.3515	1.30388	4.10429	4.05564e-05	0.000525615
B2M	4847.03	5.33782	0.365981	14.585	3.50045e-48	3.57421e-45
SLC31A2	40.1061	5.30531	1.30886	4.05337	5.04846e-05	0.000639219
SP140L	67.5532	5.30391	1.09357	4.8501	1.234e-06	2.34263e-05
CDKN2A	39.7489	5.2888	1.3142	4.02435	5.71318e-05	0.000710791
KLF6	653.548	5.26048	0.449215	11.7104	1.12771e-31	3.42991e-29
FAS	192.608	5.2603	0.681384	7.72003	1.16305e-14	7.80552e-13
SLFN5	64.7003	5.25994	1.07379	4.89849	9.65741e-07	1.90944e-05
RP11-1020M18.10	64.3707	5.25334	1.07146	4.903	9.4386e-07	1.86876e-05
LAMA3	88.8221	5.2379	0.931801	5.62126	1.89573e-08	5.26202e-07
RNF144B	63.4559	5.23487	1.0707	4.88921	1.0124e-06	1.98914e-05
RNVU1-15	38.1762	5.23155	1.31925	3.96556	7.32241e-05	0.000878873
ACTA2	113.345	5.22553	0.847942	6.1626	7.15588e-10	2.4069e-08
HCG4P7	62.5837	5.21367	1.07374	4.85561	1.20014e-06	2.28442e-05
ANXA2	5586.31	5.1996	0.316408	16.4332	1.10691e-60	2.26047e-57
CYP3A4	135.515	5.19822	0.776173	6.69724	2.1239e-11	9.17257e-10
MRS2	37.3177	5.1875	1.33098	3.89752	9.71847e-05	0.00112399
NAV3	61.3117	5.18423	1.07719	4.81272	1.48889e-06	2.77854e-05
SNAI2	36.7394	5.17275	1.32846	3.89378	9.86925e-05	0.00113775
SPARCL1	61.2265	5.16722	1.09865	4.70324	2.5606e-06	4.50231e-05
AKR1C4	413.853	5.13244	0.545501	9.40867	5.02438e-21	6.13876e-19
ELF3	340.62	5.12931	0.552508	9.28369	1.63711e-20	1.90264e-18
TICAM1	34.7876	5.09784	1.33254	3.82565	0.000130425	0.00145565
ABCC3	57.1869	5.08341	1.08569	4.68221	2.83799e-06	4.92343e-05
CXCL17	83.8959	5.0789	1.54494	3.28745	0.00101101	0.00839766
KRT86	34.3302	5.07802	1.33559	3.80207	0.000143494	0.0015852
DENND2D	56.0578	5.04874	1.09717	4.6016	4.19263e-06	7.02621e-05
CFLAR-AS1	33.708	5.04823	1.34055	3.76578	0.000166029	0.00180605
TFPI2	167.884	5.04553	0.732443	6.88864	5.63295e-12	2.64878e-10
BMP2	120.224	5.02319	0.789347	6.36373	1.96911e-10	7.33033e-09
JUN	487.655	5.01367	0.481311	10.4167	2.08048e-25	3.81287e-23
PTPRH	54.8284	5.01008	1.10938	4.51611	6.29864e-06	9.94907e-05
PPP1R15A	823.302	4.99542	0.417097	11.9766	4.71043e-33	1.56594e-30
CAPN2	543.01	4.99055	0.456155	10.9405	7.38212e-28	1.70206e-25
CD97	53.0552	4.97243	1.09911	4.52403	6.06737e-06	9.63701e-05
SNORD3C	31.8495	4.96821	1.3484	3.68454	0.000229119	0.00236652
HLA-DRB6	199.422	4.95494	0.675352	7.33682	2.18721e-13	1.26073e-11
DUSP2	114.442	4.94872	0.800892	6.17901	6.45047e-10	2.17989e-08
AGPAT9	30.8701	4.92214	1.35427	3.63454	0.000278477	0.0028133
NCEH1	91.2978	4.9107	0.868557	5.65386	1.56886e-08	4.41474e-07
PLAU	853.255	4.90513	0.402303	12.1926	3.40281e-34	1.28008e-31
MBNL1	110.087	4.89443	0.798181	6.13198	8.67923e-10	2.87286e-08
IL6ST	207.872	4.88063	0.622022	7.84639	4.28184e-15	3.01522e-13
APOL3	168.022	4.87399	0.686551	7.09924	1.25441e-12	6.42718e-11
NEAT1	281.675	4.86613	1.19376	4.07629	4.57594e-05	0.000584568
C10orf55	185.844	4.86359	0.644904	7.54158	4.64305e-14	2.91107e-12
DRAM1	360.318	4.85632	0.522364	9.29681	1.44725e-20	1.70979e-18
PARP3	48.8589	4.85206	1.11125	4.3663	1.26367e-05	0.000183952
RP11-386I14.4	68.099	4.84247	0.980015	4.94122	7.7634e-07	1.56087e-05
OSMR	48.337	4.83666	1.11208	4.34919	1.36644e-05	0.000198106
ISG20	29.1834	4.83481	1.37021	3.52851	0.000417904	0.00399328
ATXN1	29.0831	4.83445	1.36585	3.53952	0.000400848	0.00385089
GPR126	48.2079	4.82603	1.12028	4.30787	1.64834e-05	0.000234225
ELF1	86.0507	4.82307	0.877672	5.4953	3.90037e-08	1.03635e-06
SNORD3B-2	47.7436	4.81833	1.11415	4.32465	1.52773e-05	0.000219047
CPM	28.7974	4.81288	1.37505	3.50014	0.000465009	0.00437323
NFKBIA	1136.08	4.80716	0.3781	12.714	4.94465e-37	2.14193e-34
JRK	30.285	4.80001	1.44184	3.32909	0.000871287	0.00742698
NFKB1	140.374	4.79765	0.711735	6.74078	1.57537e-11	6.86584e-10
PSMB9	65.5181	4.7909	0.975969	4.90886	9.16054e-07	1.8193e-05
ATP8B1	83.9849	4.78794	0.879928	5.44129	5.28969e-08	1.36491e-06
MAST4	175.716	4.78139	0.651399	7.34018	2.13305e-13	1.23449e-11
TLE2	64.4453	4.76759	0.975263	4.88852	1.01596e-06	1.99031e-05
SDR16C5	27.7247	4.75976	1.37796	3.4542	0.000551923	0.00506727
HLA-E	1693.55	4.75519	0.350276	13.5756	5.5919e-42	3.07447e-39
SQSTM1	2783.87	4.7459	0.341859	13.8826	8.07422e-44	5.24641e-41
AZGP1	27.2604	4.73568	1.38206	3.42654	0.000611323	0.00552045
ADIRF-AS1	63.1377	4.73562	0.983222	4.81643	1.46148e-06	2.73097e-05
CTSB	1223.95	4.73121	0.390803	12.1064	9.77009e-34	3.40643e-31
PKP3	151.108	4.72232	0.685288	6.891	5.5401e-12	2.61372e-10
LXN	272.124	4.7066	0.549252	8.5691	1.04293e-17	1.02114e-15
BIRC3	442.365	4.69043	0.467223	10.0389	1.02767e-23	1.61435e-21
PRRG4	95.4258	4.68452	0.816081	5.74026	9.45292e-09	2.77473e-07
LGALS9	61.3437	4.6842	1.00429	4.6642	3.09827e-06	5.33612e-05
MFSD1	181.947	4.6763	0.665357	7.02827	2.09111e-12	1.03077e-10
LPCAT2	25.7948	4.65685	1.38989	3.35051	0.000806639	0.00695052
RNU2-63P	25.8882	4.63426	1.41635	3.27197	0.00106801	0.00878436
CDH13	41.9457	4.61761	1.14869	4.01988	5.82284e-05	0.000723175
CD47	619.202	4.61592	0.438052	10.5374	5.80958e-26	1.1245e-23
NFIC	58.7615	4.61156	1.02186	4.51291	6.39439e-06	0.000100892
EGR1	756.948	4.59826	0.40129	11.4587	2.12694e-30	5.73671e-28
CXCL2	301.576	4.59816	0.521716	8.81353	1.21268e-18	1.24715e-16
TGFB2	73.8768	4.59642	0.903156	5.08928	3.59422e-07	7.83222e-06
IFI16	203.304	4.59273	0.603088	7.61536	2.62963e-14	1.71647e-12
CTC-518B2.12	40.4952	4.57346	1.14677	3.98813	6.65956e-05	0.000809847
HIST1H2BK	375.271	4.56877	0.483709	9.44529	3.54433e-21	4.40575e-19
PARP9	56.3179	4.56785	0.999834	4.56861	4.90969e-06	8.01187e-05
RARRES3	88.2063	4.56681	0.832246	5.48734	4.08037e-08	1.07817e-06
NCOA7	247.269	4.5646	0.562592	8.11352	4.91749e-16	3.86239e-14
TSLP	56.6544	4.56343	1.02346	4.45884	8.24048e-06	0.000125852
FOSL2	71.1392	4.54466	0.901696	5.04012	4.65228e-07	9.79445e-06
HCG4P8	257.779	4.53564	0.544621	8.32807	8.21704e-17	7.16235e-15
NGFR	133.114	4.53504	0.699469	6.48355	8.95871e-11	3.47059e-09
DUSP5	70.6392	4.53476	0.903099	5.02134	5.13128e-07	1.07083e-05
PDE4D	39.1725	4.52519	1.15051	3.93319	8.38257e-05	0.00099437
ANGPTL4	69.903	4.51889	0.905737	4.98919	6.0633e-07	1.24712e-05
PTPN3	54.4801	4.51526	1.0091	4.47454	7.65768e-06	0.00011796
C4orf32	38.8868	4.51378	1.15375	3.91226	9.14359e-05	0.00106526
IFIT3	38.8868	4.51378	1.15375	3.91226	9.14359e-05	0.00106526
ARAP2	53.9581	4.49796	1.0157	4.42842	9.49276e-06	0.000142541
HNMT	38.3222	4.48736	1.16405	3.85495	0.000115752	0.00131116
BMI1	38.1505	4.48428	1.15934	3.86794	0.000109758	0.00125219
TNS1	38.1643	4.48043	1.1629	3.85279	0.000116778	0.00132068
HLA-B	4017.25	4.47526	0.318265	14.0615	6.55217e-45	4.68317e-42
OAS3	37.836	4.4722	1.16059	3.85338	0.0001165	0.00131858
HIST1H2BJ	290.684	4.46563	0.523563	8.52931	1.47224e-17	1.39376e-15
FRMD6	199.71	4.45408	0.591153	7.53456	4.89993e-14	3.04542e-12
PLEK2	37.3429	4.449	1.16901	3.80579	0.000141351	0.00156449
TOB1	212.445	4.44082	0.575232	7.72005	1.16282e-14	7.80552e-13
HLA-F	124.629	4.43924	0.704975	6.29702	3.0343e-10	1.09811e-08
AHR	139.172	4.43813	0.675313	6.57196	4.96565e-11	2.02234e-09
LMNA	459.953	4.43619	0.455866	9.73134	2.21651e-22	3.01762e-20
TIMP3	225.515	4.4303	0.563594	7.8608	3.81702e-15	2.71464e-13
ANKH	65.1916	4.41512	0.916159	4.81917	1.4416e-06	2.69733e-05
ADAM8	35.9844	4.39894	1.16819	3.76562	0.000166139	0.00180605
ITPRIPL2	50.1767	4.39232	1.02519	4.28442	1.83219e-05	0.000258551
WLS	90.9827	4.36793	0.79426	5.49938	3.81138e-08	1.01649e-06
SGMS2	49.1904	4.3675	1.02159	4.27518	1.90984e-05	0.000268448
HLA-C	3661.94	4.36124	0.319072	13.6685	1.56581e-42	8.95333e-40
CX3CL1	34.6974	4.3418	1.17819	3.68514	0.000228574	0.00236473
SMAD3	197.868	4.33497	0.584737	7.41354	1.22976e-13	7.26419e-12
TNFRSF21	711.44	4.32678	0.408212	10.5993	3.00083e-26	5.9579e-24
MR1	47.4322	4.31308	1.03057	4.18515	2.84979e-05	0.000384318
CLIP4	33.9611	4.31112	1.18111	3.65007	0.00026217	0.00265232
FLRT3	87.4939	4.31077	0.796712	5.4107	6.27789e-08	1.58836e-06
C5orf45	1431.05	4.30086	0.365908	11.7539	6.73985e-32	2.09448e-29
LRP10	205.886	4.29518	0.577077	7.44298	9.8439e-14	5.88781e-12
IGFBP6	112.812	4.29173	0.717238	5.98369	2.18138e-09	6.86847e-08
LPAR1	45.9309	4.26613	1.03444	4.12411	3.72174e-05	0.000488094
SKAP2	45.8595	4.26346	1.03567	4.11663	3.84445e-05	0.000501885
ACSL1	45.8169	4.2563	1.0476	4.0629	4.84668e-05	0.000615852
CD82	174.334	4.25067	0.618014	6.87794	6.07227e-12	2.8367e-10
PHLDA1	661.91	4.25055	0.403385	10.5372	5.8211e-26	1.1245e-23
TFAP2A	58.1576	4.24583	0.935282	4.53962	5.63551e-06	9.05005e-05
CSF1	45.159	4.24018	1.03942	4.07938	4.51569e-05	0.00057946
LIMA1	580.549	4.23972	0.414933	10.2178	1.64964e-24	2.74204e-22
MUC1	33.1685	4.23785	1.24259	3.41049	0.000648467	0.00579365
ITGA3	232.029	4.21219	0.542453	7.76506	8.16039e-15	5.58147e-13
TRIM16	93.4735	4.19626	0.768652	5.45925	4.78145e-08	1.24728e-06
KLF10	360.604	4.17284	0.480183	8.6901	3.62126e-18	3.64549e-16
AC016683.6	214.261	4.17181	0.570646	7.31068	2.65799e-13	1.50778e-11
CRIP2	30.8445	4.16841	1.20079	3.47138	0.000517789	0.00479081
RP11-290L1.3	188.3	4.16418	0.580898	7.16852	7.58129e-13	4.04382e-11
PDLIM4	176.138	4.16248	0.600971	6.92626	4.32114e-12	2.05902e-10
INHBA	55.0547	4.15532	0.961867	4.32006	1.55989e-05	0.00022321
ZNF37A	66.8609	4.15316	0.883469	4.70097	2.58928e-06	4.54715e-05
AMIGO2	54.7483	4.15229	0.956618	4.34059	1.42099e-05	0.000204975
SPRYD3	77.2498	4.12403	0.819389	5.03306	4.82709e-07	1.01178e-05
BTG3	181.688	4.1112	0.584583	7.03272	2.02551e-12	1.00189e-10
LIPE-AS1	111.816	4.11037	0.717775	5.72655	1.02495e-08	2.97797e-07
WHAMM	29.5863	4.1051	1.21109	3.38959	0.000699967	0.00620336
CD74	839.385	4.09583	0.385212	10.6327	2.10027e-26	4.22864e-24
SLC44A4	52.7182	4.09478	0.966346	4.23739	2.26136e-05	0.000309935
PLEKHF1	75.3556	4.08838	0.820713	4.9815	6.3093e-07	1.29214e-05
CDCP1	143.749	4.08148	0.634586	6.43171	1.26176e-10	4.82269e-09
STEAP1	131.865	4.07701	0.655541	6.2193	4.99392e-10	1.72853e-08
RP4-781K5.2	29.0218	4.07656	1.21621	3.35186	0.000802709	0.00692918
MT-TL1	29.0863	4.07308	1.2268	3.3201	0.00089985	0.00761146
CXCL3	244.654	4.06725	0.528162	7.70077	1.35253e-14	9.03474e-13
TGFBR2	51.4737	4.06387	0.957824	4.24282	2.20731e-05	0.0003034
POF1B	28.8432	4.06353	1.22399	3.31991	0.000900469	0.00761218
EMP3	220.551	4.0588	0.542617	7.48004	7.43009e-14	4.51971e-12
ADAM15	186.066	4.05371	0.577423	7.02035	2.21312e-12	1.08717e-10
DST	1464.32	4.04978	0.352472	11.4897	1.48707e-30	4.08801e-28
LMO7	62.1853	4.04964	0.883282	4.58476	4.54511e-06	7.51126e-05
AFAP1L2	39.5974	4.0439	1.06577	3.79435	0.000148033	0.00163407
HES1	440.851	4.0396	0.449402	8.98884	2.49864e-19	2.66553e-17
RP11-512N21.3	85.0534	4.03933	0.830869	4.86157	1.16461e-06	2.2345e-05
TMBIM1	354.062	4.03458	0.549299	7.34497	2.05805e-13	1.19593e-11
KLK11	28.2498	4.03404	1.22602	3.29035	0.00100063	0.00832595
IL15RA	28.0424	4.02497	1.22419	3.28787	0.00100948	0.0083947
GLIPR1	192.595	4.01837	0.564774	7.115	1.11914e-12	5.79643e-11
KIAA0247	27.8638	4.01168	1.23198	3.25628	0.00112882	0.00922609
ICAM1	93.3187	4.01018	0.743882	5.39088	7.01142e-08	1.76458e-06
PYHIN1	60.298	4.00351	0.888695	4.50493	6.63954e-06	0.000104282
MFSD6	38.5535	4.00324	1.07119	3.73718	0.000186094	0.00198969
DUSP4	38.1249	3.98526	1.07802	3.69685	0.000218291	0.00227606
DNAJB9	188.514	3.98475	0.576335	6.91395	4.7133e-12	2.23101e-10
CFLAR	209.115	3.97971	0.550045	7.23524	4.64719e-13	2.56493e-11
SBDS	216.002	3.95212	0.550672	7.17691	7.13063e-13	3.83205e-11
APOL2	183.131	3.94231	0.576397	6.83958	7.94268e-12	3.60223e-10
SPR	46.7198	3.91596	0.982141	3.98716	6.68681e-05	0.000812132
AIFM2	35.8873	3.89525	1.08956	3.57508	0.000350125	0.00341641
STK17A	207.409	3.89328	0.546871	7.1192	1.08557e-12	5.6588e-11
SIK1	35.4299	3.8737	1.09729	3.53024	0.000415187	0.00396996
KLK10	105.521	3.87224	0.726056	5.33324	9.64731e-08	2.37364e-06
ITPKC	94.4084	3.86217	0.72806	5.30474	1.12832e-07	2.73842e-06
RAB32	104.248	3.86143	0.700764	5.51031	3.58198e-08	9.60535e-07
SDC1	311.218	3.85677	0.49383	7.80992	5.72264e-15	3.93294e-13
BAG3	123.49	3.85527	0.653881	5.89598	3.72457e-09	1.13524e-07
CHST2	63.5827	3.83072	0.863764	4.43492	9.21067e-06	0.000138451
DSC3	92.8989	3.83029	0.751222	5.09874	3.41915e-07	7.48548e-06
MTSS1	34.4286	3.82918	1.10274	3.47242	0.000515781	0.00477841
HIST1H2AC	92.3069	3.82814	0.733146	5.22153	1.7745e-07	4.15743e-06
ITGAV	207.154	3.82136	0.538631	7.09458	1.29747e-12	6.57704e-11
HLA-L	311.089	3.81258	0.473397	8.05367	8.03468e-16	5.98207e-14
IER5	138.987	3.81055	0.626994	6.07749	1.22076e-09	3.91765e-08
IL6R	33.7501	3.79955	1.11061	3.42113	0.000623609	0.00559955
AC144568.4	33.6498	3.79885	1.103	3.44412	0.000572931	0.00521992
DAZAP2	400.333	3.78956	0.440355	8.60569	7.586e-18	7.47875e-16
NABP1	51.4124	3.76412	0.920208	4.09051	4.3042e-05	0.000554311
SAT1	884.413	3.76194	0.395033	9.5231	1.68083e-21	2.14531e-19
TAGLN2	816.66	3.76016	0.372734	10.088	6.23995e-24	9.91112e-22
C9orf3	216.482	3.75472	0.526899	7.12607	1.03276e-12	5.40779e-11
ELOVL1	178.877	3.74566	0.573325	6.53322	6.43725e-11	2.56325e-09
GABRE	41.2942	3.73151	1.00648	3.70747	0.000209339	0.00220686
ZHX1	50.3836	3.72842	0.940714	3.96339	7.38931e-05	0.000885417
EHD2	158.367	3.72419	0.594852	6.2607	3.83245e-10	1.35271e-08
NR1D1	32.2061	3.7202	1.13887	3.26657	0.00108859	0.00892796
EFNA1	94.0394	3.70755	0.713899	5.19338	2.06509e-07	4.76136e-06
SETD7	31.7199	3.70397	1.12943	3.27949	0.00103994	0.00858808
MOB3C	40.5154	3.70385	1.01102	3.66348	0.000248809	0.00253508
CXCL6	66.9663	3.69934	0.818331	4.5206	6.16646e-06	9.77267e-05
NRIP1	181.965	3.69172	0.58402	6.32123	2.59486e-10	9.46263e-09
ADORA2B	66.6091	3.69102	0.821758	4.49162	7.06849e-06	0.000109355
HERPUD1	523.294	3.68808	0.406413	9.07472	1.13974e-19	1.2437e-17
PRNP	370.968	3.67542	0.448761	8.19017	2.60868e-16	2.11881e-14
SNORD3A	65.8372	3.67287	0.826252	4.44522	8.78016e-06	0.000132958
LGALS1	65.8015	3.6718	0.827245	4.43859	9.05484e-06	0.000136539
PRSS23	143.961	3.67141	0.60397	6.07881	1.21079e-09	3.90707e-08
SSFA2	57.0198	3.6709	0.871352	4.21288	2.52133e-05	0.000343589
DHRS3	264.532	3.66523	0.490571	7.47136	7.9371e-14	4.78738e-12
CTSH	375.291	3.65263	0.480156	7.60718	2.80148e-14	1.82033e-12
EFEMP1	175.755	3.64653	0.561317	6.49637	8.22788e-11	3.20484e-09
TAP1	201.176	3.644	0.537897	6.77454	1.24806e-11	5.5407e-10
COMMD3	38.9	3.63697	1.0339	3.51772	0.000435265	0.00412607
S100A10	869.433	3.63342	0.376606	9.64782	5.02129e-22	6.64623e-20
PTRF	715.1	3.62821	0.397446	9.1288	6.92602e-20	7.73496e-18
ST14	173.405	3.61868	0.601229	6.01882	1.75697e-09	5.59373e-08
MEIS2	46.7656	3.61757	0.94783	3.81668	0.000135258	0.00150468
ERRFI1	323.501	3.61553	0.47576	7.59949	2.97311e-14	1.9231e-12
CROT	172.045	3.61448	0.564235	6.40599	1.49398e-10	5.66483e-09
XXbac-BPG248L24.12	728.903	3.60755	0.37689	9.57189	1.04967e-21	1.35181e-19
NR3C1	38.0635	3.60745	1.03093	3.49923	0.000466604	0.00438534
COBLL1	70.9721	3.59783	0.794615	4.52776	5.96115e-06	9.48938e-05
SERTAD1	62.4623	3.59072	0.840585	4.27169	1.93994e-05	0.000271611
VAMP5	37.0911	3.57096	1.02897	3.47042	0.000519651	0.00480492
S100A11	1884.43	3.56493	0.349794	10.1915	2.1634e-24	3.51429e-22
AMPD3	36.8837	3.56165	1.0313	3.45354	0.000553277	0.00507318
SLC22A5	44.9786	3.56048	0.952635	3.73751	0.000185852	0.00198859
KRT19	3613.68	3.55855	0.314755	11.3058	1.22878e-29	3.02851e-27
C3	44.9291	3.55783	0.959481	3.70808	0.000208835	0.00220317
SNORD3B-1	52.9169	3.55668	0.893446	3.98086	6.86674e-05	0.00083257
GNG12	411.805	3.54435	0.435039	8.1472	3.72448e-16	2.99109e-14
THBS1	331.667	3.54232	0.461091	7.68248	1.56037e-14	1.02791e-12
TMEM43	163.523	3.53814	0.56889	6.21938	4.99137e-10	1.72853e-08
HLA-G	432.702	3.53443	0.424707	8.32204	8.6459e-17	7.46852e-15
IFNGR2	91.5757	3.52987	0.712041	4.9574	7.1444e-07	1.44749e-05
ELK3	60.1904	3.52681	0.878188	4.01601	5.91915e-05	0.000733861
ADAMTS1	92.1609	3.52463	0.760286	4.63593	3.5534e-06	6.03994e-05
RHOB	43.7135	3.51939	0.955472	3.68341	0.000230138	0.00237361
TES	341.975	3.51938	0.448092	7.85415	4.02498e-15	2.84837e-13
HSPB1	1174.67	3.49677	0.378854	9.22985	2.71005e-20	3.09921e-18
CD9	1068.56	3.48193	0.355058	9.80665	1.05405e-22	1.47722e-20
RASD1	42.6916	3.48148	0.968368	3.5952	0.000324142	0.00319967
GRAMD3	81.3805	3.47892	0.781326	4.45258	8.48434e-06	0.000129025
TRIM16L	85.6638	3.4286	0.725082	4.72857	2.26111e-06	4.04033e-05
FBXW5	180.92	3.42273	0.544033	6.29141	3.14602e-10	1.12996e-08
MAP3K1	41.0254	3.42028	0.975518	3.50612	0.000454697	0.0042847
MSRB3	48.4349	3.41973	0.922054	3.70882	0.000208229	0.00219984
RIPK4	84.7847	3.41432	0.72281	4.72368	2.31618e-06	4.12839e-05
CD58	62.5809	3.4009	0.847077	4.01486	5.94811e-05	0.000736176
HLA-A	5594.48	3.40071	0.306401	11.0989	1.2701e-28	3.02602e-26
GCLC	250.62	3.39975	0.488691	6.95684	3.47978e-12	1.66366e-10
SH2D4A	40.5186	3.39822	0.991862	3.4261	0.000612308	0.00552386
IGFBP7	119.549	3.39002	0.641264	5.28646	1.24709e-07	3.00627e-06
IFNGR1	493.662	3.38969	0.404945	8.37072	5.72656e-17	5.11633e-15
FHL2	500.199	3.38747	0.405797	8.3477	6.96041e-17	6.18006e-15
FAM129B	68.9314	3.38687	0.791645	4.27827	1.88353e-05	0.000265272
GRHL3	48.2426	3.38329	1.00445	3.36831	0.000756307	0.00659838
PSMB8	75.6321	3.37922	0.752243	4.4922	7.04927e-06	0.000109176
UGCG	275.287	3.37619	0.474677	7.11261	1.13869e-12	5.87637e-11
AIM1	61.2073	3.37498	0.821073	4.11045	3.94892e-05	0.000514115
C4B	147.795	3.37084	0.645697	5.22047	1.78469e-07	4.16866e-06
IMPAD1	95.9857	3.36177	0.684726	4.90966	9.12353e-07	1.81645e-05
PHLDA3	174.253	3.36063	0.581705	5.7772	7.59529e-09	2.23865e-07
GRHL1	46.6479	3.35952	0.940007	3.57393	0.000351665	0.00342909
RELA	102.829	3.35844	0.664387	5.05495	4.30513e-07	9.19907e-06
DNAJB4	53.4201	3.35771	0.866031	3.87712	0.000105699	0.00121168
SYNJ2	60.3997	3.3557	0.821751	4.0836	4.43431e-05	0.000570041
SH2D3A	95.5064	3.35423	0.683309	4.9088	9.16332e-07	1.8193e-05
ATF3	440.072	3.35416	0.416214	8.05875	7.70809e-16	5.79932e-14
STAP2	123.133	3.3474	0.625498	5.35158	8.71907e-08	2.16764e-06
MAPK13	39.0172	3.34381	0.992753	3.36822	0.00075654	0.00659838
JAK1	165.232	3.34221	0.58638	5.69973	1.19998e-08	3.43762e-07
MAN1A1	38.2522	3.31633	0.989342	3.35205	0.000802143	0.00692918
PHF11	52.2484	3.30945	0.917899	3.60547	0.000311594	0.00309537
PEA15	106.049	3.30498	0.653558	5.05691	4.26112e-07	9.11867e-06
ACHE	37.8662	3.30046	0.99335	3.32255	0.000891984	0.00757071
C4A	140.861	3.30019	0.643925	5.12512	2.97346e-07	6.60024e-06
HLA-H	2289.77	3.29576	0.32132	10.2569	1.10137e-24	1.8743e-22
OSTF1	37.7233	3.29281	1.00012	3.2924	0.000993348	0.0082895
PHLDB2	131.309	3.2785	0.616568	5.31733	1.05302e-07	2.58197e-06
MYO1B	531.999	3.27556	0.412257	7.94544	1.93506e-15	1.39705e-13
PINK1-AS	43.8307	3.27183	0.92996	3.51824	0.000434413	0.00412073
SYNGR2	495.708	3.26926	0.401761	8.13734	4.04041e-16	3.20876e-14
EPS8	43.5093	3.26088	0.93324	3.49415	0.000475567	0.00446078
EFNB1	115.491	3.2508	0.629562	5.16359	2.42259e-07	5.50572e-06
IRF2	43.1947	3.2499	0.934635	3.47719	0.000506694	0.00470957
FAM46A	49.7169	3.24856	0.87993	3.69183	0.000222642	0.00231272
GPC1	140.93	3.2421	0.583879	5.5527	2.81298e-08	7.63027e-07
TIMP1	373.712	3.23316	0.429536	7.5271	5.18792e-14	3.19661e-12
IL10RB	42.4654	3.2238	0.937169	3.43994	0.000581852	0.00529445
PCGF5	61.7751	3.22205	0.803915	4.00794	6.12496e-05	0.000752414
PALLD	408.256	3.21622	0.424094	7.58374	3.3574e-14	2.16189e-12
PHC2	93.4149	3.21307	0.679628	4.72768	2.27098e-06	4.05288e-05
DYNLT3	105.939	3.20628	0.663308	4.83378	1.33967e-06	2.51928e-05
NR4A1	67.4539	3.20462	0.774955	4.13523	3.54597e-05	0.000468606
ARSJ	61.124	3.19745	0.831587	3.84499	0.000120556	0.00135377
CYR61	1376.58	3.19414	0.343275	9.3049	1.34118e-20	1.59768e-18
TAPBP	154.428	3.18355	0.561981	5.66487	1.47135e-08	4.16493e-07
USP40	47.3077	3.17082	0.895725	3.53994	0.000400213	0.00384941
LTBR	159.085	3.16828	0.555509	5.70338	1.17457e-08	3.37159e-07
TSPO	176.701	3.15897	0.539383	5.85664	4.72335e-09	1.42448e-07
RND3	354.849	3.1544	0.437312	7.21316	5.46691e-13	2.9828e-11
RNF19B	65.2095	3.15393	0.78	4.0435	5.266e-05	0.000663237
NMI	58.8521	3.14391	0.834318	3.76824	0.0001644	0.00179123
TMEM9B	144.267	3.14334	0.573762	5.47848	4.28986e-08	1.12762e-06
PERP	775.001	3.14287	0.386093	8.14019	3.94668e-16	3.15183e-14
VAMP8	223.641	3.14037	0.51115	6.14373	8.06072e-10	2.67972e-08
NFKBIZ	94.8905	3.13613	0.671073	4.6733	2.964e-06	5.12338e-05
TNFRSF12A	818.977	3.13582	0.362406	8.65279	5.02564e-18	5.02388e-16
EFEMP2	64.4375	3.13579	0.782979	4.00495	6.20311e-05	0.000759841
NFIA	40.0493	3.13464	0.951339	3.29498	0.000984296	0.00823318
TXNRD1	1071.31	3.12906	0.365673	8.557	1.1584e-17	1.11887e-15
TRIM69	52.709	3.12869	0.920553	3.39871	0.000677051	0.00602643
GALNT3	142.924	3.12839	0.581026	5.38425	7.27478e-08	1.82765e-06
BCAR3	87.9247	3.12052	0.690826	4.51709	6.26965e-06	9.91423e-05
FSTL3	99.8757	3.11895	0.657471	4.74385	2.09693e-06	3.80401e-05
PLP2	39.6702	3.11757	0.958632	3.25211	0.00114552	0.00934127
EHD1	87.7393	3.11751	0.692824	4.49972	6.8044e-06	0.000105957
ZC3H12A	87.5319	3.1141	0.691794	4.50148	6.74822e-06	0.000105312
STAT6	135.465	3.113	0.589635	5.27954	1.29506e-07	3.10099e-06
TAP2	134.928	3.10646	0.588965	5.27444	1.33162e-07	3.17258e-06
TNIP1	116.734	3.10347	0.618526	5.01753	5.23403e-07	1.09068e-05
FAM210B	98.5173	3.0969	0.663809	4.66534	3.08109e-06	5.31292e-05
RCAN1	57.0005	3.09675	0.835007	3.70865	0.000208366	0.00219984
ARNTL2	139.357	3.09005	0.583522	5.29551	1.18682e-07	2.87552e-06
PDLIM5	338.808	3.08317	0.448467	6.87491	6.20269e-12	2.88819e-10
SPPL2A	132.177	3.07559	0.592914	5.18724	2.13438e-07	4.9053e-06
BAG1	213.832	3.07405	0.501897	6.12487	9.07552e-10	2.9824e-08
TNFAIP8	73.5645	3.07212	0.741993	4.14036	3.46765e-05	0.000458982
SNORD3D	66.8994	3.05507	0.764968	3.99372	6.50454e-05	0.000792014
HIST1H2BD	106.466	3.04324	0.636901	4.77819	1.76879e-06	3.23749e-05
USP53	202.805	3.03395	0.51495	5.89174	3.82147e-09	1.1623e-07
GADD45B	134.224	3.03336	0.58402	5.19393	2.05896e-07	4.75491e-06
GLTP	253.545	3.03215	0.47669	6.36085	2.00644e-10	7.44989e-09
PSTPIP2	65.6343	3.02575	0.770979	3.92455	8.68905e-05	0.00102412
ETS2	251.763	3.02112	0.47575	6.35023	2.14993e-10	7.9414e-09
GRB7	160.28	3.01033	0.548348	5.48981	4.0236e-08	1.06711e-06
SGK1	76.0126	3.007	0.724147	4.15247	3.28911e-05	0.00043819
PPP1R15B	126.393	3.00636	0.599842	5.01192	5.38902e-07	1.11324e-05
NEK7	74.8973	2.98413	0.726703	4.1064	4.01879e-05	0.00052226
STX12	58.218	2.979	0.807268	3.69023	0.000224051	0.00232424
DTX3L	52.318	2.96793	0.843961	3.51667	0.000436997	0.00413152
MT1M	56.8746	2.94352	0.815874	3.60782	0.000308785	0.0030696
APOBEC3G	222.454	2.93889	0.490808	5.98786	2.12623e-09	6.70959e-08
KLF3	183.595	2.92717	0.51938	5.63589	1.74155e-08	4.88145e-07
VPS13D	82.7097	2.92562	0.698722	4.18711	2.82532e-05	0.000381378
HLA-K	262.817	2.92387	0.475204	6.15287	7.60942e-10	2.54746e-08
IFNAR1	161.844	2.92124	0.545275	5.35737	8.44425e-08	2.10297e-06
PIM3	240.765	2.91959	0.476346	6.12913	8.83612e-10	2.91714e-08
ANXA11	319.894	2.91893	0.443002	6.58897	4.42877e-11	1.81923e-09
CLTB	182.309	2.9147	0.534444	5.4537	4.9332e-08	1.28218e-06
RNF149	160.194	2.90447	0.559051	5.19536	2.04325e-07	4.72626e-06
ERO1L	302.353	2.8841	0.447123	6.45036	1.11587e-10	4.27652e-09
ARHGEF12	122.12	2.88102	0.632355	4.55602	5.2132e-06	8.44928e-05
EPHA2	95.7353	2.8793	0.657532	4.37896	1.1925e-05	0.000175018
HSPA5	2384.86	2.87257	0.324457	8.85346	8.48493e-19	8.85344e-17
HSPB8	105.379	2.86713	0.655078	4.37677	1.20452e-05	0.000176239
ZFP36L1	513.214	2.8669	0.39129	7.32678	2.35743e-13	1.34798e-11
HAS3	94.9358	2.86399	0.678088	4.22362	2.40406e-05	0.000328547
CEBPB	191.51	2.86382	0.511789	5.59571	2.19725e-08	6.08716e-07
RP11-498C9.3	114.977	2.86233	0.60989	4.69319	2.68979e-06	4.6891e-05
NFKB2	89.3629	2.85678	0.680219	4.1998	2.67147e-05	0.000362666
TMEM30B	78.5491	2.84655	0.706377	4.0298	5.58251e-05	0.000696352
RAB14	224.021	2.84278	0.487326	5.83343	5.43004e-09	1.6239e-07
RNF19A	88.3052	2.84048	0.674502	4.21123	2.53984e-05	0.000345781
DNAJB1	373.577	2.83839	0.420065	6.75703	1.40853e-11	6.19534e-10
KCNK1	92.6763	2.83027	0.662411	4.27267	1.93142e-05	0.000270949
NDFIP2	182.151	2.82669	0.534818	5.28533	1.25478e-07	3.01972e-06
PLEKHF2	77.1193	2.81825	0.708462	3.97799	6.95012e-05	0.000841253
TMEM87B	62.2627	2.81581	0.77682	3.6248	0.00028919	0.00289981
PNRC1	184.598	2.80775	0.515602	5.44558	5.16376e-08	1.33483e-06
GAREM	51.9133	2.804	0.830274	3.3772	0.000732269	0.00641409
CSRNP1	95.1808	2.79043	0.652014	4.2797	1.87142e-05	0.000263826
C1GALT1C1	104.816	2.78971	0.628014	4.44211	8.90815e-06	0.000134611
CD40	118.479	2.77743	0.606014	4.58311	4.58111e-06	7.55328e-05
SH3BGRL3	1093.59	2.77486	0.342456	8.1028	5.37075e-16	4.19535e-14
DKK3	141.84	2.77037	0.561552	4.93341	8.08057e-07	1.62008e-05
STK39	69.7963	2.76655	0.73424	3.76791	0.000164622	0.00179228
MOB3A	50.6977	2.76446	0.843458	3.27753	0.00104718	0.00862791
ARRDC3	103.029	2.76314	0.631725	4.37395	1.22016e-05	0.000178346
MGST2	50.5768	2.76234	0.844558	3.27076	0.0010726	0.00881196
LAD1	154.544	2.75341	0.545057	5.05161	4.38102e-07	9.34727e-06
SLCO3A1	50.2334	2.75315	0.838291	3.28425	0.00102256	0.00847151
IL4R	54.7969	2.74731	0.80995	3.39196	0.000693955	0.00616155
IFNAR2	77.0579	2.72109	0.703568	3.86755	0.000109934	0.0012532
ODC1	460.496	2.7146	0.40236	6.74669	1.51257e-11	6.61227e-10
TMEM50B	58.2601	2.71446	0.79099	3.43172	0.000599758	0.00542629
CYLD	71.8077	2.70681	0.725896	3.72892	0.000192306	0.00204844
NAA20	301.279	2.70497	0.441129	6.13193	8.68188e-10	2.87286e-08
MFSD5	71.5865	2.70315	0.725106	3.72794	0.00019305	0.00205332
PISD	231.765	2.70045	0.476422	5.66818	1.44322e-08	4.10157e-07
ARHGDIA	213.282	2.69944	0.48788	5.533	3.14808e-08	8.47491e-07
CAST	284.672	2.68884	0.457004	5.88363	4.01372e-09	1.21818e-07
TRIB1	252.224	2.68492	0.468063	5.73624	9.68036e-09	2.82987e-07
CDC42EP3	111.115	2.67844	0.610449	4.38766	1.14576e-05	0.000169027
CASP7	61.1437	2.67147	0.769019	3.47387	0.000513001	0.00475883
KRT80	239.202	2.66045	0.469972	5.66087	1.50604e-08	4.24632e-07
LIMCH1	65.1852	2.65929	0.752276	3.53499	0.000407787	0.00390443
RIOK3	145.002	2.65418	0.562553	4.71809	2.38072e-06	4.21658e-05
FAM114A1	69.2418	2.65144	0.732514	3.61964	0.00029501	0.00294907
SVIL	117.676	2.64636	0.595958	4.44051	8.97465e-06	0.000135473
MYC	201.469	2.64298	0.505172	5.23185	1.67825e-07	3.94581e-06
INSIG2	99.7576	2.64285	0.633468	4.17203	3.01899e-05	0.000405606
KRT8	1926.77	2.63946	0.328021	8.04661	8.51168e-16	6.27188e-14
DUSP14	103.621	2.63406	0.626204	4.2064	2.59474e-05	0.000352584
ABHD2	90.1156	2.62889	0.657712	3.99703	6.41423e-05	0.000781684
SIRPB1	112.096	2.62293	0.643817	4.07402	4.62077e-05	0.00058924
PINK1	111.455	2.62088	0.615358	4.25912	2.05233e-05	0.000285417
ZNF812	176.801	2.62026	0.535229	4.8956	9.80076e-07	1.93511e-05
IL13RA1	63.5204	2.61766	0.772135	3.39015	0.000698536	0.00619452
BCL10	80.4666	2.61166	0.688408	3.79377	0.000148375	0.00163658
SLC5A3	123.53	2.60949	0.584382	4.46538	7.99253e-06	0.000122721
BTN3A3	165.971	2.60242	0.526381	4.94398	7.65416e-07	1.54107e-05
PSME2	761.34	2.58929	0.363204	7.12901	1.01093e-12	5.31295e-11
TVP23B	139.484	2.58807	0.608936	4.25015	2.13629e-05	0.000294771
MBD2	96.0544	2.58317	0.643332	4.0153	5.93714e-05	0.000735454
TM9SF1	83.2926	2.58175	0.683869	3.77521	0.000159873	0.00174723
SYPL1	473.459	2.58084	0.407204	6.33795	2.32839e-10	8.55637e-09
NFIB	61.4683	2.56937	0.761752	3.37297	0.000743607	0.00649747
GPD2	136.974	2.56656	0.560897	4.5758	4.74394e-06	7.76799e-05
RHOC	141.195	2.56539	0.568851	4.50978	6.4896e-06	0.000102168
CLIP1	140.843	2.56205	0.558651	4.58614	4.5152e-06	7.47913e-05
CBX6	124.011	2.56083	0.585781	4.37164	1.23316e-05	0.000179878
NFKBIE	61.1469	2.56039	0.769438	3.32761	0.000875956	0.00746176
HIST1H2BE	73.2577	2.55128	0.709561	3.59558	0.000323669	0.00319967
BTN3A1	135.658	2.55029	0.567464	4.49419	6.98365e-06	0.000108394
ANXA3	372.951	2.53477	0.415231	6.10447	1.03141e-09	3.3662e-08
CLK1	84.7188	2.53278	0.671758	3.77037	0.000163004	0.00177738
TRAM1	425.612	2.53143	0.408358	6.19904	5.68069e-10	1.93346e-08
CYB5R1	96.9367	2.53034	0.637297	3.97043	7.17425e-05	0.000864721
AC107016.1	234.832	2.51983	0.469178	5.37073	7.84196e-08	1.96324e-06
AXL	157.286	2.51885	0.533656	4.71999	2.35851e-06	4.1934e-05
FAM3C	173.297	2.51544	0.526001	4.7822	1.73391e-06	3.18469e-05
IDH3A	124.122	2.51099	0.580951	4.32221	1.54477e-05	0.000221267
ETV6	83.6254	2.51081	0.686389	3.65799	0.000254198	0.00257531
COMT	159.62	2.50062	0.543672	4.59949	4.23518e-06	7.08921e-05
ZFP36L2	613.498	2.49758	0.380595	6.56231	5.29791e-11	2.14543e-09
TSC22D1	1014.02	2.49595	0.343635	7.26337	3.77575e-13	2.10837e-11
TMEM109	106.468	2.49054	0.614834	4.05075	5.10534e-05	0.000644708
CTC-250I14.6	350.447	2.49037	0.419734	5.9332	2.97079e-09	9.21201e-08
DUSP3	74.1688	2.4845	0.705032	3.52396	0.00042515	0.00404359
SSH1	66.2204	2.4835	0.739953	3.3563	0.000789939	0.00683654
PPA1	880.45	2.47787	0.374647	6.61387	3.74403e-11	1.56038e-09
KLHL21	97.4976	2.47526	0.631937	3.91694	8.96814e-05	0.00104824
PML	65.6916	2.47206	0.73771	3.35099	0.000805244	0.00694268
BTN3A2	182.772	2.4591	0.505721	4.86256	1.15877e-06	2.22642e-05
ACADVL	605.818	2.45804	0.374108	6.57042	5.0175e-11	2.03765e-09
JUND	303.951	2.45607	0.44294	5.54492	2.94087e-08	7.93201e-07
FKBP15	65.1133	2.45585	0.759002	3.23563	0.00121373	0.00982161
SLC20A2	154.336	2.44857	0.536905	4.56052	5.10264e-06	8.30778e-05
VEGFA	399.699	2.44698	0.420847	5.81441	6.08486e-09	1.80838e-07
HRAS	68.49	2.4461	0.727196	3.36374	0.000768934	0.0066739
CD63	1652.89	2.44398	0.328833	7.43229	1.06731e-13	6.35718e-12
DGKH	64.362	2.44001	0.742191	3.28758	0.00101051	0.00839766
ABI1	215.254	2.43717	0.498857	4.88551	1.03161e-06	2.00637e-05
C11orf68	83.4349	2.43481	0.670845	3.62948	0.000283998	0.00285898
GNA11	67.7675	2.42875	0.728081	3.33582	0.000850467	0.0073059
ZNFX1	75.3011	2.42636	0.69631	3.4846	0.000492878	0.00461407
MAP3K13	167.116	2.42247	0.528125	4.58692	4.49842e-06	7.45997e-05
FTH1	5643.31	2.40616	0.307066	7.83596	4.65282e-15	3.22874e-13
KRT10	294.418	2.4051	0.462787	5.197	2.02528e-07	4.69228e-06
CCSER2	70.3009	2.3983	0.721881	3.32229	0.000892807	0.00757071
RNH1	217.189	2.39745	0.479041	5.00469	5.59522e-07	1.1525e-05
CDC42EP4	103.676	2.39076	0.619887	3.85677	0.000114894	0.00130454
CRELD2	182.42	2.38925	0.509029	4.69373	2.68269e-06	4.68242e-05
IER2	617.657	2.38045	0.37105	6.41544	1.40414e-10	5.33834e-09
PITRM1	117.72	2.37817	0.585725	4.06022	4.90261e-05	0.000621853
ITM2B	1138.32	2.37793	0.347691	6.83921	7.96295e-12	3.60223e-10
ATF6	95.0627	2.3728	0.634062	3.74222	0.000182402	0.00196048
JUP	175.627	2.36301	0.514022	4.59711	4.28394e-06	7.14573e-05
MAP2K3	126.607	2.34969	0.570371	4.11958	3.79568e-05	0.00049688
NFE2L2	375.175	2.34932	0.411587	5.70796	1.14338e-08	3.28865e-07
BTG1	173.597	2.34464	0.516114	4.54288	5.54915e-06	8.93301e-05
CBLC	71.4839	2.34435	0.709818	3.30274	0.000957454	0.00805106
CD151	247.288	2.32669	0.458084	5.07918	3.79077e-07	8.18565e-06
PKM	2263.08	2.32497	0.317482	7.32315	2.42225e-13	1.37952e-11
MAX	138.121	2.31458	0.551733	4.19511	2.72735e-05	0.0003692
UBXN11	319.885	2.31149	0.426549	5.41905	5.99155e-08	1.53084e-06
MACC1	137.95	2.31074	0.573326	4.0304	5.5681e-05	0.000695162
C19orf70	105.347	2.30618	0.608232	3.79161	0.000149675	0.00164838
RP11-638I2.8	115.771	2.30271	0.586778	3.92433	8.69723e-05	0.00102412
TXN	1316.53	2.29942	0.335124	6.8614	6.81885e-12	3.14437e-10
BEST1	4261.16	2.29717	0.307415	7.47254	7.86616e-14	4.76469e-12
FAM102A	82.8836	2.28302	0.682688	3.34416	0.000825326	0.00710297
ERAP1	93.099	2.27391	0.664423	3.42238	0.000620745	0.00558144
TM7SF3	234.254	2.26422	0.466058	4.85823	1.18442e-06	2.26051e-05
ADAM9	216.017	2.25759	0.475855	4.74429	2.0924e-06	3.80061e-05
WARS	1011.64	2.25535	0.344982	6.53761	6.251e-11	2.50303e-09
TMEM123	562.917	2.25321	0.375892	5.99429	2.04374e-09	6.49227e-08
KRT18	1456.06	2.25171	0.328589	6.85267	7.24823e-12	3.31271e-10
PLIN2	353.246	2.25128	0.449738	5.00577	5.56391e-07	1.14771e-05
MGAT4B	142.862	2.24978	0.544876	4.12898	3.64373e-05	0.000479183
PIEZO1	73.9628	2.24431	0.694283	3.23255	0.0012269	0.00991996
NDRG2	159.221	2.22876	0.631022	3.53199	0.000412448	0.00394642
SOX9	83.4501	2.22664	0.676261	3.29258	0.000992729	0.00828917
MGAT2	83.1644	2.22303	0.667461	3.33057	0.000866682	0.00739655
YPEL5	181.358	2.22264	0.539778	4.11769	3.82687e-05	0.000500047
TMEM59	348.465	2.21651	0.425461	5.20966	1.89188e-07	4.39746e-06
SLAIN2	82.3924	2.20873	0.666876	3.31206	0.000926126	0.007806
DHX32	85.6551	2.20738	0.655978	3.36503	0.000765361	0.00665501
SDCBP	663.923	2.20654	0.377618	5.84333	5.11669e-09	1.5334e-07
TANK	128.67	2.20243	0.56205	3.91857	8.90752e-05	0.00104286
STAT1	271.668	2.20008	0.45398	4.84622	1.25836e-06	2.3772e-05
MRPS6	348.247	2.19936	0.435954	5.04495	4.5365e-07	9.59309e-06
ARL8B	175.3	2.19919	0.539372	4.07732	4.55576e-05	0.00058251
FOXP1	131.44	2.19571	0.558279	3.93301	8.38902e-05	0.00099437
RAB22A	94.7358	2.19235	0.629186	3.48441	0.000493218	0.00461423
UBE2J1	94.7001	2.19173	0.629614	3.48108	0.000499405	0.0046597
FNDC3B	121.123	2.19096	0.575118	3.80958	0.000139202	0.00154375
DBNL	141.071	2.19068	0.560557	3.90804	9.30465e-05	0.00108226
DNAJC3	164.18	2.18828	0.536651	4.07765	4.54927e-05	0.000582201
SPG20	134.08	2.1875	0.553758	3.95028	7.80608e-05	0.00093223
SEC11C	249.018	2.18345	0.459775	4.74894	2.04484e-06	3.71896e-05
CCDC85B	84.1757	2.18058	0.657595	3.31599	0.0009132	0.00770613
ACTN4	199.262	2.17999	0.490123	4.44785	8.67353e-06	0.000131483
LRRC8A	238.422	2.17864	0.465922	4.67596	2.92577e-06	5.06955e-05
NPTN	257.877	2.1759	0.47005	4.62909	3.6727e-06	6.22791e-05
LGALS8	129.746	2.17418	0.5713	3.80567	0.000141419	0.00156449
WWTR1	86.9879	2.17181	0.648248	3.35028	0.000807305	0.00695206
HTATIP2	132.315	2.16625	0.561464	3.85821	0.000114219	0.0013008
KIAA1217	105.434	2.15114	0.618782	3.47641	0.00050817	0.00472001
KRR1	166.568	2.15111	0.519522	4.14056	3.46457e-05	0.000458982
RPS6KA3	95.3461	2.14763	0.625482	3.43356	0.000595713	0.00539915
BZW1	523.285	2.13699	0.379437	5.632	1.78135e-08	4.96382e-07
NUCB2	235.144	2.13475	0.466675	4.57439	4.776e-06	7.80262e-05
SNX9	106.831	2.12642	0.600918	3.53861	0.000402234	0.0038616
CMPK1	173.647	2.12572	0.529815	4.01219	6.01588e-05	0.000742634
RRAGA	125.742	2.12492	0.564572	3.76377	0.000167368	0.00181664
MCL1	388.924	2.12342	0.410777	5.16927	2.35011e-07	5.35802e-06
UBE2B	93.8022	2.12179	0.628735	3.37469	0.000738982	0.00646496
BCAP29	131.569	2.1148	0.59491	3.55483	0.000378225	0.00365566
NDFIP1	194.198	2.11332	0.494673	4.27215	1.93601e-05	0.000271327
SERINC1	219.313	2.11181	0.486229	4.34324	1.40399e-05	0.000202933
MINK1	92.9519	2.10647	0.640116	3.29076	0.000999179	0.00832594
TWF1	114.354	2.09746	0.603206	3.47719	0.000506703	0.00470957
EIF1	1788.42	2.09327	0.324138	6.45797	1.06113e-10	4.08866e-09
CAB39	175.511	2.08716	0.505085	4.1323	3.59144e-05	0.00047356
MTRNR2L12	106.249	2.0686	0.627749	3.29526	0.000983295	0.00823318
TRAPPC3	154.647	2.06367	0.524664	3.93332	8.37812e-05	0.00099437
PICALM	93.2477	2.05903	0.630698	3.26468	0.00109589	0.00898264
OSER1	108.325	2.05453	0.618382	3.32243	0.000892355	0.00757071
EFHD2	117.147	2.05231	0.582901	3.52085	0.000430159	0.00408579
CD164	501.483	2.04836	0.396973	5.15994	2.47032e-07	5.60527e-06
ALDH3A2	192.008	2.04371	0.490568	4.16601	3.09978e-05	0.000414512
ELL2	185.846	2.04105	0.507411	4.02249	5.75869e-05	0.00071583
LDLR	273.371	2.04091	0.460934	4.42777	9.52118e-06	0.000142818
ANXA4	137.363	2.04001	0.555368	3.67325	0.000239486	0.00245057
HOOK2	235.716	2.03324	0.465313	4.36963	1.2446e-05	0.000181361
SPOP	121.728	2.03296	0.568644	3.5751	0.00035009	0.00341641
ERP44	256.324	2.03096	0.452609	4.48723	7.21546e-06	0.000111508
WBP2	162.716	2.02322	0.518883	3.89919	9.65142e-05	0.00111986
ATP6V0E1	299.644	2.02222	0.431293	4.68874	2.74887e-06	4.78626e-05
HM13	265.75	2.01575	0.444352	4.53638	5.7229e-06	9.1714e-05
ARF6	138.101	2.01348	0.547371	3.67846	0.000234644	0.00241311
SERINC3	239.956	2.00191	0.457199	4.37864	1.19419e-05	0.000175031
STOM	322.096	2.00093	0.422687	4.73384	2.20315e-06	3.95158e-05
HLA-J	766.128	1.99531	0.35419	5.63344	1.76652e-08	4.9321e-07
CALCOCO2	156.509	1.99001	0.529285	3.7598	0.000170049	0.00183876
ZNF562	391.926	1.98512	0.417249	4.75764	1.95874e-06	3.57146e-05
RTN4	670.597	1.97584	0.380702	5.18998	2.10316e-07	4.84133e-06
ANXA5	1098.17	1.97089	0.345278	5.70813	1.14224e-08	3.28865e-07
ADM	243.897	1.96981	0.456892	4.31133	1.62272e-05	0.000230814
LRRFIP1	281.294	1.96834	0.453938	4.33615	1.45003e-05	0.000208953
SELK	221.959	1.95696	0.470994	4.15495	3.25353e-05	0.00043426
DNAJB11	300.716	1.94928	0.433014	4.50166	6.74253e-06	0.000105312
STAT3	312.036	1.94815	0.436479	4.46333	8.0694e-06	0.000123503
SAR1B	149.493	1.94544	0.546972	3.55675	0.000375466	0.00363638
ACTR3	590.807	1.94114	0.371393	5.22665	1.7261e-07	4.05166e-06
ARPC2	982.09	1.9408	0.361236	5.37267	7.75813e-08	1.94566e-06
TSPAN3	768.226	1.93887	0.358192	5.41293	6.20027e-08	1.5715e-06
ITGB1	663.657	1.93238	0.361724	5.34215	9.18492e-08	2.27554e-06
TRAFD1	108.304	1.92602	0.590719	3.26047	0.00111226	0.00910118
NAMPT	266.813	1.91523	0.472672	4.05193	5.07975e-05	0.000642043
WTAP	315.511	1.90924	0.427746	4.46349	8.06372e-06	0.000123503
MPZL1	328.621	1.90559	0.419547	4.54202	5.5718e-06	8.95938e-05
PILRA	239.9	1.90525	0.455853	4.17952	2.92127e-05	0.000393216
POLB	228.737	1.90307	0.485268	3.9217	8.79279e-05	0.00103281
TNFRSF1A	175.666	1.90001	0.501224	3.79074	0.000150197	0.00165136
PSME1	847.073	1.89526	0.355044	5.33809	9.39294e-08	2.32305e-06
CCNL1	260.032	1.89259	0.444376	4.25899	2.05351e-05	0.000285417
PLXNB2	193.868	1.86767	0.485362	3.848	0.000119088	0.00134362
MYH9	660.478	1.8621	0.378572	4.91876	8.70958e-07	1.73645e-05
VIMP	122.372	1.85349	0.563264	3.29063	0.000999646	0.00832594
NEDD4L	178.299	1.84959	0.499126	3.70567	0.000210835	0.00222099
EBNA1BP2	348.751	1.84541	0.412717	4.47137	7.77196e-06	0.000119591
CREB3	142.983	1.84384	0.533828	3.45399	0.000552355	0.00506798
SCAMP2	129.529	1.84238	0.554327	3.32363	0.000888525	0.00755141
GIPC1	140.014	1.83922	0.554923	3.31436	0.000918522	0.00774647
TAGLN	501.492	1.83828	0.384415	4.78201	1.73548e-06	3.18469e-05
ARL1	213.432	1.83173	0.469325	3.90291	9.50431e-05	0.00110459
GUK1	312.509	1.82323	0.431109	4.22917	2.34552e-05	0.000321161
RP13-270P17.1	3874.79	1.82122	0.307378	5.92501	3.12274e-09	9.64138e-08
H2AFY	243.627	1.82111	0.453968	4.01154	6.03239e-05	0.000744029
NEDD1	127.577	1.81755	0.554269	3.27918	0.00104111	0.00859272
2015-09-01	445.452	1.8086	0.391555	4.61902	3.85566e-06	6.50728e-05
DHRS7	126.734	1.80678	0.556038	3.24937	0.00115659	0.00940746
FYTTD1	144.712	1.80359	0.532729	3.38556	0.000710336	0.00626001
KDSR	133.999	1.79983	0.548947	3.27868	0.00104292	0.00860275
CAPNS1	184.898	1.79066	0.490005	3.65438	0.000257801	0.00260996
MYL12B	10122.6	1.7851	0.300342	5.94355	2.7891e-09	8.68631e-08
SEC61A1	263.171	1.77907	0.443646	4.01011	6.06899e-05	0.000747898
UBXN4	267.782	1.77632	0.441098	4.02703	5.64847e-05	0.000703353
GDE1	167.875	1.77394	0.533207	3.32692	0.000878113	0.0074718
TMEM87A	156.531	1.76426	0.51629	3.41718	0.000632726	0.00567073
ADI1	189.211	1.76056	0.497559	3.53839	0.000402582	0.00386236
CPNE3	148.566	1.7603	0.525221	3.35154	0.000803621	0.00693287
ARPC5	305.296	1.75622	0.452324	3.88265	0.000103323	0.00118826
CD46P1	763.2	1.75084	0.369242	4.74172	2.11914e-06	3.82971e-05
LY6E	315.725	1.74588	0.429663	4.06337	4.83685e-05	0.00061515
DRAP1	378.26	1.7446	0.404029	4.31802	1.57438e-05	0.000224832
CHMP2B	279.92	1.74136	0.457588	3.80551	0.00014151	0.00156449
MT1E	396.893	1.73838	0.408614	4.25432	2.09685e-05	0.000290169
HADHB	208.338	1.73193	0.476985	3.63099	0.000282333	0.00284623
TM9SF2	507.078	1.72943	0.40587	4.26104	2.03478e-05	0.000284055
HLA-DQB1	210.021	1.72534	0.480137	3.59343	0.000326356	0.0032152
TUBA4A	172.431	1.72224	0.499801	3.44585	0.000569271	0.00519651
CD46	1276.81	1.72054	0.347852	4.94619	7.56797e-07	1.52587e-05
SC5D	281.026	1.71988	0.434368	3.95951	7.51042e-05	0.000898422
CD55	167.151	1.71928	0.506275	3.39594	0.000683943	0.00608021
MYL12A	9950.22	1.71416	0.300094	5.71206	1.11616e-08	3.22334e-07
GHITM	646.656	1.70583	0.364161	4.68427	2.80956e-06	4.88597e-05
UGDH	366.035	1.68962	0.414239	4.07884	4.52605e-05	0.000580267
TMCO1	227.311	1.68846	0.477435	3.53652	0.00040543	0.00388707
TMBIM6	1738.16	1.68706	0.3222	5.23607	1.64033e-07	3.8694e-06
COPB1	220.92	1.67796	0.462469	3.62826	0.000285336	0.00286841
HSPH1	332.446	1.66847	0.415423	4.01631	5.91166e-05	0.00073357
SPINT1	231.266	1.66519	0.468302	3.55581	0.000376819	0.00364454
SDC4	239.905	1.65918	0.451156	3.67761	0.000235433	0.00241601
ID4	254.155	1.6588	0.446323	3.7166	0.000201921	0.0021397
CAPG	189.718	1.65811	0.491949	3.37049	0.000750343	0.00655232
MT1JP	182.168	1.65451	0.497698	3.32432	0.000886344	0.00753735
TRIM14	177.243	1.65275	0.495603	3.33483	0.000853505	0.0073059
RAP1B	281.642	1.65143	0.448159	3.68491	0.00022878	0.00236473
ACTG1	1210.43	1.64558	0.334321	4.92215	8.55994e-07	1.71139e-05
UBE2L6	191.597	1.63344	0.486553	3.35716	0.000787486	0.00682249
CLIC1	243.073	1.63219	0.4506	3.62226	0.000292042	0.00292144
TMBIM4	217.249	1.63212	0.465948	3.50279	0.000460409	0.00433281
CCDC47	313.409	1.63118	0.424405	3.84346	0.000121313	0.00136119
ARF4	793.565	1.62974	0.357798	4.55491	5.24092e-06	8.4846e-05
YBX3	982.885	1.60934	0.340131	4.73153	2.22838e-06	3.98682e-05
UBC	45322.9	1.59837	0.299024	5.34528	9.02787e-08	2.24051e-06
DSTN	676.12	1.59489	0.363911	4.38263	1.17253e-05	0.000172619
SLC39A6	200.191	1.58736	0.481549	3.29637	0.000979439	0.00820697
TXNL1	309.271	1.58419	0.436456	3.62966	0.000283798	0.00285898
MSN	415.547	1.58	0.403425	3.91647	8.98554e-05	0.00104941
DAD1	411.401	1.57324	0.400177	3.93137	8.4463e-05	0.000999503
ZNF561	392.812	1.57122	0.40544	3.87535	0.000106471	0.00121858
DNAJA1	709.518	1.5658	0.355918	4.39934	1.0858e-05	0.000160512
APOBEC3A	533.674	1.55004	0.412014	3.7621	0.000168494	0.00182471
MT2A	1631.57	1.54862	0.335457	4.61646	3.90349e-06	6.58023e-05
UFM1	266.425	1.54542	0.438639	3.52322	0.000426337	0.00405218
TM9SF3	467.958	1.54094	0.38442	4.00847	6.11146e-05	0.000751836
AUP1	241.442	1.51129	0.448893	3.3667	0.000760742	0.00661887
PTP4A2	634.529	1.50548	0.367157	4.10038	4.1247e-05	0.000532635
HSPA8	1443.88	1.5053	0.326353	4.6125	3.97848e-06	6.69875e-05
KDELR2	340.505	1.50398	0.414885	3.62505	0.000288909	0.00289981
MYO6	311.519	1.48901	0.42108	3.53618	0.000405963	0.00388958
TMED9	291.148	1.48336	0.426561	3.47749	0.000506126	0.00470957
UNC93B5	265.343	1.48317	0.438862	3.37958	0.000725966	0.00637059
HSP90B1	2052.87	1.46771	0.31983	4.58903	4.45314e-06	7.40204e-05
CAPZA2	361.457	1.43962	0.435084	3.30882	0.000936893	0.00788745
POLR2L	331.021	1.42462	0.412681	3.45212	0.000556202	0.00509347
APOBEC3C	374.224	1.42295	0.401074	3.54786	0.000388379	0.00374368
LDHA	2080.02	1.41938	0.319897	4.43699	9.12252e-06	0.00013727
CLDN7	272.064	1.41923	0.436595	3.25067	0.00115133	0.00937793
GSPT1	412.849	1.41123	0.39204	3.59971	0.00031857	0.0031559
TUBB4B	684.721	1.40133	0.357073	3.92449	8.69136e-05	0.00102412
UNC93B1	387.64	1.38205	0.403417	3.42586	0.00061286	0.00552386
RAB1A	494.552	1.38029	0.396375	3.48228	0.000497156	0.00464197
MT1X	555.614	1.36974	0.370821	3.6938	0.000220925	0.00230017
VAPA	419.539	1.36357	0.399517	3.41306	0.000642382	0.00575006
ACTN1	573.017	1.34907	0.376548	3.58273	0.000340019	0.00333373
HDGF	389.811	1.34706	0.401629	3.35399	0.000796548	0.00688848
HINT1	650.513	1.34467	0.361021	3.72464	0.000195593	0.00207881
CLU	1123.43	1.34117	0.334562	4.00873	6.10474e-05	0.000751656
MYL6	1630.93	1.33042	0.322725	4.12245	3.74864e-05	0.000491172
TMED2	766.485	1.32937	0.351603	3.78089	0.000156266	0.0017126
TPM4	1206.99	1.31673	0.334369	3.93797	8.21734e-05	0.000977262
CDH3	416.915	1.28823	0.393342	3.27508	0.00105633	0.00869327
PTP4A1	511.098	1.27657	0.376899	3.38703	0.000706533	0.00624607
PDIA4	556.68	1.26411	0.372271	3.39568	0.000684586	0.00608214
ATP1B3	905.394	1.2626	0.343706	3.6735	0.000239251	0.00244992
RPL36AL	470.403	1.25999	0.382096	3.29759	0.000975196	0.0081762
MALAT1	11812.5	1.25698	0.334389	3.75905	0.000170562	0.00184243
CAP1	524.876	1.24074	0.37381	3.31917	0.000902849	0.0076278
DDX5	578.895	1.24046	0.366624	3.38346	0.000715787	0.00628512
UBE2D3	1082.37	1.2257	0.340385	3.60091	0.0003171	0.00314351
H3F3B	2924.48	1.19026	0.311597	3.81988	0.000133518	0.00148843
ZFAND5	853.232	1.15898	0.350891	3.30298	0.000956633	0.0080489
RP11-15J10.1	2230.19	1.13236	0.315301	3.59136	0.000328958	0.00323861
TMSB4X	1786.76	-1.13113	0.330902	-3.41832	0.000630083	0.00565413
RPS3	810.597	-1.14017	0.352306	-3.23629	0.00121095	0.00981319
BSG	695.542	-1.22117	0.351757	-3.47163	0.000517303	0.00478941
HNRNPA1P27	670.853	-1.22351	0.376547	-3.24929	0.00115693	0.00940746
HNRNPA1P26	734.835	-1.24028	0.375606	-3.30208	0.000959694	0.00806256
NSUN5P2	637.291	-1.27939	0.360338	-3.55053	0.000384463	0.00371094
NSUN5	683.398	-1.29861	0.358405	-3.6233	0.000290864	0.00291374
SRRM2	461.362	-1.32667	0.391289	-3.39052	0.0006976	0.00619006
ZNF761	350.673	-1.33791	0.407066	-3.28672	0.00101363	0.00841457
SLC35E2B	706.009	-1.35866	0.361652	-3.75683	0.000172079	0.0018551
RPL13A	676.444	-1.35956	0.353769	-3.84307	0.000121503	0.00136226
PSPC1	382.753	-1.3611	0.405033	-3.36047	0.000778102	0.00674528
TPM1	805.862	-1.36992	0.346967	-3.94829	7.87126e-05	0.000938446
NPIPB3	363.391	-1.37444	0.396721	-3.4645	0.000531224	0.0048961
NPIPB4	344.631	-1.38939	0.401156	-3.46347	0.000533258	0.00490528
CXADR	312.023	-1.39994	0.427383	-3.27561	0.00105434	0.00868191
LAPTM4B	335.705	-1.4253	0.415465	-3.43061	0.000602217	0.0054451
SET	887.501	-1.42786	0.340705	-4.1909	2.77853e-05	0.000375772
H3F3A	503.923	-1.45045	0.372062	-3.89842	9.68229e-05	0.00112162
BEX2	251.219	-1.46098	0.433838	-3.36757	0.000758327	0.00660993
RPSA	287.938	-1.46968	0.419537	-3.50309	0.00045989	0.00433078
NAP1L1	445.961	-1.47235	0.388156	-3.79318	0.000148732	0.00163926
LDHB	1223.74	-1.49757	0.333152	-4.49515	6.95225e-06	0.000108142
MTHFD2	214.525	-1.51802	0.462427	-3.28273	0.00102808	0.00849504
SEPW1	206.267	-1.51897	0.461201	-3.29351	0.000989454	0.00826692
RANBP1	288.729	-1.52023	0.418624	-3.63148	0.000281799	0.00284285
CD276	544.737	-1.5256	0.366773	-4.15953	3.18908e-05	0.000426056
RP11-206L10.1	311.148	-1.528	0.411426	-3.71391	0.000204083	0.00215942
LINC00665	206.561	-1.54287	0.471996	-3.26881	0.00108001	0.00886268
FSTL1	242.437	-1.59232	0.442633	-3.59737	0.000321451	0.00318003
ZNF254	188.563	-1.61417	0.476623	-3.38668	0.000707437	0.00625019
PYCR1	218.89	-1.61758	0.453259	-3.56878	0.000358646	0.00348055
ATP5G2	314.766	-1.65365	0.410234	-4.03099	5.55422e-05	0.000694034
GAS5	297.691	-1.66013	0.426112	-3.89601	9.77919e-05	0.00112976
SUPT16H	281.534	-1.67106	0.463853	-3.60256	0.000315097	0.003128
MSH6	190.366	-1.68169	0.469812	-3.57949	0.000344264	0.00337062
PDHB	162.933	-1.70647	0.498092	-3.42601	0.000612527	0.00552386
PARP1	342.119	-1.71345	0.415194	-4.12687	3.6774e-05	0.000483166
OAZ2	272.369	-1.74079	0.426417	-4.08237	4.45791e-05	0.000572559
RP11-34P13.13	232.185	-1.75243	0.489522	-3.57987	0.000343769	0.00336818
RCC2	154.019	-1.77287	0.524817	-3.37808	0.000729935	0.00639756
CHD4	122.397	-1.79902	0.556575	-3.2323	0.00122797	0.009923
LSM4	287.691	-1.8128	0.420108	-4.31507	1.59555e-05	0.000227175
FAM60A	395.262	-1.81515	0.399864	-4.53942	5.64085e-06	9.05005e-05
SMARCC1	306.402	-1.81716	0.482832	-3.76355	0.000167521	0.00181693
KDM1A	223.572	-1.84059	0.475445	-3.8713	0.000108257	0.00123704
SERPINH1	189.635	-1.84396	0.474999	-3.88203	0.000103588	0.00119035
AL627309.1	166.913	-1.84426	0.501998	-3.67383	0.00023894	0.00244849
MARCKSL1	468.585	-1.85191	0.381828	-4.85011	1.23395e-06	2.34263e-05
ADH5	190.466	-1.85824	0.471488	-3.94122	8.1068e-05	0.000964919
STRBP	132.772	-1.86739	0.53534	-3.48823	0.000486231	0.00455483
QARS	103.998	-1.89699	0.574497	-3.30201	0.000959949	0.00806256
RBPMS	185.933	-1.9016	0.474465	-4.00788	6.12669e-05	0.000752414
PSAT1	614.043	-1.91237	0.362151	-5.28058	1.28777e-07	3.08871e-06
TPGS2	97.5509	-1.91727	0.590254	-3.24821	0.00116134	0.00943792
HN1	163.4	-1.91881	0.497681	-3.85551	0.000115488	0.0013092
TUBB	142.742	-1.92891	0.518705	-3.71871	0.000200246	0.00212353
BASP1	154.233	-1.94581	0.537067	-3.62303	0.000291168	0.00291474
H2AFZ	759.15	-1.96271	0.352154	-5.57344	2.49759e-08	6.83966e-07
AKIRIN1	252.148	-1.98112	0.443841	-4.46358	8.06012e-06	0.000123503
TCOF1	138.174	-1.99155	0.521871	-3.81617	0.000135539	0.00150663
ILF3	374.054	-1.99355	0.429523	-4.64131	3.46204e-06	5.91276e-05
PAICS	457.508	-2.00161	0.379242	-5.27791	1.30664e-07	3.11826e-06
MDK	258.925	-2.00598	0.443019	-4.52798	5.95488e-06	9.48938e-05
ZNF69	141.732	-2.01758	0.521157	-3.87135	0.000108234	0.00123704
CHD7	106.7	-2.02276	0.573686	-3.5259	0.000422052	0.00401947
ECI2	101.82	-2.04571	0.582567	-3.51154	0.000445523	0.00420658
BEX1	231.529	-2.04919	0.446587	-4.58856	4.46317e-06	7.41011e-05
FBLN1	98.7143	-2.05303	0.599894	-3.42232	0.000620886	0.00558144
ITSN1	109.943	-2.06892	0.567434	-3.6461	0.000266252	0.0026917
AC125232.1	90.3003	-2.07023	0.608458	-3.40242	0.000667928	0.00596007
SLFN13	146.565	-2.09007	0.514802	-4.05994	4.90855e-05	0.000622054
RCN2	182.639	-2.09241	0.477604	-4.38105	1.18107e-05	0.000173519
ZNF431	365.812	-2.1039	0.401944	-5.23432	1.65597e-07	3.89986e-06
DBN1	157.804	-2.10763	0.531514	-3.96534	7.32902e-05	0.000878929
DNMT1	140.956	-2.13184	0.53973	-3.94983	7.82064e-05	0.000933189
GPT2	106.443	-2.13562	0.581957	-3.66971	0.000242823	0.00248117
KIAA1586	102.523	-2.1385	0.632929	-3.37874	0.000728179	0.00638609
AC092651.1	86.936	-2.14462	0.615706	-3.4832	0.000495464	0.00463086
NUCKS1	293.087	-2.15097	0.41929	-5.13003	2.89696e-07	6.45048e-06
PPM1B	120.605	-2.17071	0.547857	-3.96218	7.42691e-05	0.000889176
IDH1	191.957	-2.18157	0.505094	-4.31914	1.56641e-05	0.000223919
FAHD2CP	469.104	-2.18522	0.391797	-5.57744	2.44084e-08	6.70995e-07
HMGN2	212.001	-2.19853	0.463582	-4.74248	2.11117e-06	3.82014e-05
FGF2	71.8075	-2.20897	0.6629	-3.33229	0.000861356	0.00735989
MEST	87.1022	-2.20929	0.617821	-3.57593	0.000348979	0.00340988
FAHD2A	494.503	-2.21455	0.386373	-5.73163	9.94688e-09	2.89594e-07
TUBB2A	2160.55	-2.21478	0.317165	-6.98305	2.88847e-12	1.39026e-10
CKS1B	110.549	-2.21803	0.568897	-3.89883	9.66588e-05	0.00112063
CBX5	239.366	-2.21816	0.458222	-4.84079	1.29323e-06	2.43888e-05
RDX	115.981	-2.22154	0.566612	-3.92074	8.82787e-05	0.00103608
C1GALT1	69.1693	-2.23041	0.673527	-3.31154	0.000927824	0.0078157
MCM7	226.255	-2.2314	0.452277	-4.93369	8.06885e-07	1.62e-05
SAE1	194.595	-2.23752	0.473907	-4.72143	2.34192e-06	4.16909e-05
CTSV	82.193	-2.25401	0.641641	-3.51288	0.000443286	0.00418821
HDGFRP2	83.296	-2.26312	0.64778	-3.49366	0.000476447	0.0044661
MTF2	123.226	-2.26513	0.55	-4.11841	3.81491e-05	0.00049894
ACOT7	80.0086	-2.26685	0.661897	-3.42478	0.000615293	0.0055388
ZNF675	128.921	-2.2902	0.554244	-4.13212	3.59435e-05	0.00047356
ATF7IP	115.575	-2.29653	0.613963	-3.74051	0.000183651	0.00196651
HMGN3	219.361	-2.32057	0.462107	-5.02171	5.12126e-07	1.0703e-05
TUBB2B	2223.97	-2.32457	0.31555	-7.36673	1.74859e-13	1.02443e-11
FGFR1	300.9	-2.3315	0.418109	-5.57629	2.45709e-08	6.74166e-07
EIF2AK4	69.9133	-2.33262	0.695912	-3.35189	0.000802623	0.00692918
CCND2	116.156	-2.33475	0.565252	-4.13045	3.62047e-05	0.000476562
PCK2	121.845	-2.35786	0.556272	-4.23868	2.24834e-05	0.000308721
NLN	105.665	-2.38255	0.584235	-4.07807	4.54106e-05	0.00058167
FST	80.0301	-2.4169	0.63903	-3.78214	0.000155486	0.00170581
ZNF43	103.465	-2.4416	0.601215	-4.06111	4.8841e-05	0.000620055
TCF3	104.539	-2.44734	0.636341	-3.84597	0.000120078	0.00134946
SLC29A1	82.4096	-2.46482	0.63929	-3.85556	0.000115467	0.0013092
CKAP5	94.7159	-2.4675	0.600869	-4.10656	4.01603e-05	0.00052226
RHNO1	60.6916	-2.47159	0.710994	-3.47625	0.000508487	0.00472001
ECT2	64.0536	-2.47735	0.719131	-3.44493	0.00057121	0.00520756
ZNF726	64.7098	-2.50568	0.697865	-3.59049	0.00033006	0.00324721
ZNF615	68.6853	-2.53261	0.688557	-3.67814	0.000234944	0.00241335
PFAS	65.9368	-2.54931	0.689773	-3.69587	0.000219136	0.0022832
RP11-15B17.1	70.2695	-2.55111	0.678023	-3.76258	0.000168172	0.00182261
ZMYND8	113.936	-2.56191	0.563009	-4.55039	5.35471e-06	8.63945e-05
HLTF	61.4324	-2.56454	0.713368	-3.59498	0.000324415	0.00319967
NT5DC2	99.3132	-2.57635	0.638265	-4.03648	5.42586e-05	0.000680576
GRB10	53.848	-2.58646	0.747827	-3.45863	0.000542932	0.00498792
PLTP	103	-2.59142	0.594919	-4.35593	1.32505e-05	0.000192495
OSBPL1A	65.3366	-2.59194	0.717528	-3.61232	0.000303466	0.00302303
IGFBP2	174.119	-2.59279	0.489696	-5.29468	1.19222e-07	2.88372e-06
PAIP2B	84.2735	-2.5965	0.64326	-4.03647	5.42626e-05	0.000680576
FRAT2	55.8571	-2.60272	0.740031	-3.51704	0.000436394	0.00412856
HAUS1	68.9944	-2.61447	0.68961	-3.79123	0.000149901	0.0016496
UBE2S	122.95	-2.62641	0.548565	-4.78777	1.68641e-06	3.10661e-05
ZNF273	87.1562	-2.64077	0.62197	-4.24582	2.17797e-05	0.000299654
GJA1	375.826	-2.64739	0.410373	-6.45119	1.10973e-10	4.2644e-09
UNG	68.2192	-2.65028	0.682913	-3.88084	0.000104096	0.00119427
QSER1	64.7501	-2.65528	0.709071	-3.74472	0.000180592	0.00194248
FAM46B	50.1746	-2.65957	0.772705	-3.44189	0.000577656	0.00525961
IGF2BP2	62.5336	-2.66165	0.733497	-3.62872	0.000284834	0.00286538
ZWILCH	52.6086	-2.66242	0.79071	-3.36713	0.000759558	0.0066126
PHGDH	341.77	-2.66251	0.407085	-6.54043	6.13432e-11	2.4632e-09
CHAC1	93.7186	-2.68029	0.618323	-4.33477	1.45913e-05	0.000210053
PLA2G16	52.1869	-2.70096	0.830838	-3.25089	0.00115046	0.00937619
MED14	54.842	-2.71222	0.746351	-3.63397	0.000279093	0.00281754
FEN1	51.3729	-2.7218	0.785885	-3.46335	0.00053349	0.00490528
ZNF134	44.5279	-2.7244	0.829671	-3.28371	0.0010245	0.00847151
KLHL23	52.5184	-2.73619	0.758317	-3.60825	0.000308273	0.00306664
RFC4	63.5207	-2.77036	0.705946	-3.92432	8.69734e-05	0.00102412
PSPH	131.582	-2.7802	0.542349	-5.12621	2.95631e-07	6.57238e-06
ZNF532	55.4656	-2.78461	0.74353	-3.74512	0.00018031	0.00194091
NCAPD2	48.7347	-2.79003	0.801523	-3.48091	0.000499707	0.0046597
UGP2	627.895	-2.82351	0.380052	-7.42929	1.09181e-13	6.47608e-12
CCNG1	215.459	-2.85067	0.460994	-6.18373	6.26041e-10	2.12068e-08
TFDP2	64.3687	-2.85705	0.713216	-4.00588	6.17877e-05	0.000758159
SEPHS1	147.246	-2.86516	0.521151	-5.49776	3.84649e-08	1.02394e-06
KIF22	78.1652	-2.87611	0.653671	-4.39993	1.08286e-05	0.000160267
MIS18A	48.8551	-2.88336	0.785552	-3.67049	0.000242087	0.00247542
FABP5	48.0342	-2.88645	0.801374	-3.60187	0.000315933	0.00313412
GYLTL1B	57.0274	-2.89184	0.737229	-3.92259	8.7603e-05	0.00102984
PHC1	107.249	-2.91523	0.608519	-4.79069	1.66211e-06	3.06975e-05
USP9X	260.792	-2.9193	0.465844	-6.26669	3.68815e-10	1.30824e-08
MCM3	215.138	-2.92445	0.498946	-5.86126	4.59355e-09	1.38826e-07
NQO2	82.0506	-2.92954	0.64386	-4.54996	5.36571e-06	8.64745e-05
PRIM1	45.6748	-2.93151	0.808755	-3.62472	0.000289271	0.00289981
COL1A1	35.7824	-2.93978	0.898782	-3.27084	0.00107227	0.00881196
GPR176	91.6285	-2.95081	0.614981	-4.79821	1.60094e-06	2.96828e-05
ZNF85	75.3228	-2.97252	0.704662	-4.21836	2.46087e-05	0.000335669
FEZ1	85.2222	-2.97554	0.641418	-4.63901	3.50084e-06	5.96479e-05
DNMT3A	59.1637	-2.98017	0.7497	-3.97515	7.03338e-05	0.000849891
GLB1L3	39.1971	-2.99384	0.871807	-3.43406	0.000594611	0.00539915
LPCAT1	73.9411	-3.00157	0.710473	-4.22475	2.39204e-05	0.000327218
RNASEH2A	65.3013	-3.02108	0.710815	-4.25016	2.13622e-05	0.000294771
ZNF253	178.348	-3.02191	0.511208	-5.91132	3.39384e-09	1.04109e-07
ALDH7A1	90.6491	-3.02837	0.619412	-4.88909	1.01301e-06	1.98914e-05
HILPDA	37.7301	-3.03473	0.882428	-3.43907	0.000583711	0.00530461
TTF2	46.7403	-3.08119	0.827652	-3.7228	0.000197023	0.00209246
LRRC37A4P	153.897	-3.0903	0.545666	-5.66335	1.48447e-08	4.19377e-07
GMNN	82.9219	-3.09903	0.654364	-4.73594	2.18041e-06	3.9157e-05
RABGAP1L	121.155	-3.1111	0.55916	-5.56389	2.63825e-08	7.18357e-07
TUBB2BP1	193.243	-3.11757	0.478909	-6.50973	7.52852e-11	2.9566e-09
MT1G	93.6911	-3.13496	0.621601	-5.04337	4.57406e-07	9.65822e-06
ZNF92	80.1088	-3.14403	0.693277	-4.53502	5.75984e-06	9.22026e-05
ZNF66	63.783	-3.14765	0.714887	-4.403	1.06766e-05	0.000158487
ZNF775	46.6789	-3.15931	0.816376	-3.86992	0.000108873	0.00124308
PPP1R3B	69.46	-3.18455	0.691541	-4.60501	4.12454e-06	6.92836e-05
CTC-429C10.2	65.4419	-3.18925	0.705913	-4.5179	6.24551e-06	9.887e-05
SCD	166.602	-3.19018	0.505151	-6.3153	2.69638e-10	9.80782e-09
ARHGEF19	31.0449	-3.20137	0.979246	-3.26922	0.00107843	0.00885479
SMC4	94.9351	-3.20374	0.618975	-5.17588	2.26845e-07	5.18011e-06
KIFC2	37.6431	-3.20425	0.916767	-3.49516	0.000473781	0.00444694
FRAS1	29.0359	-3.21428	0.987905	-3.25363	0.00113939	0.00930718
BST2	66.7403	-3.2236	0.70137	-4.59615	4.30366e-06	7.17026e-05
ZNF462	33.9207	-3.27181	0.928426	-3.52404	0.000425013	0.00404359
KPNA2	156.243	-3.2781	0.524353	-6.25171	4.05994e-10	1.42948e-08
AC078899.3	42.7523	-3.30448	0.852565	-3.87592	0.000106222	0.0012167
TRAPPC6A	30.659	-3.30938	0.969909	-3.41205	0.00064476	0.00576723
UBE2T	52.3691	-3.31835	0.779	-4.25976	2.0465e-05	0.000285412
SNRNP25	62.8138	-3.32809	0.721724	-4.61131	4.00144e-06	6.72947e-05
ZNF714	371.259	-3.33101	0.40436	-8.23772	1.75519e-16	1.46728e-14
IQGAP2	28.5785	-3.33397	1.01039	-3.29969	0.000967928	0.00812003
SLC39A10	95.6535	-3.3435	0.617272	-5.41658	6.07515e-08	1.54527e-06
NASP	408.498	-3.34942	0.395955	-8.45909	2.69481e-17	2.50144e-15
SPARC	157.997	-3.35246	0.514316	-6.51829	7.11131e-11	2.80045e-09
WDR54	40.0684	-3.37967	0.866432	-3.90067	9.59249e-05	0.00111393
RP11-1415C14.4	41.5097	-3.39814	0.898969	-3.78004	0.000156805	0.00171502
CDCA7L	65.2679	-3.40487	0.74132	-4.59299	4.36946e-06	7.27142e-05
PXDN	45.7096	-3.41015	0.845151	-4.03496	5.46125e-05	0.000684211
PKMYT1	36.7709	-3.42839	0.899928	-3.80963	0.000139177	0.00154375
TEAD2	30.5976	-3.43884	0.970527	-3.54328	0.000395188	0.00380418
CENPW	53.8237	-3.44101	0.833894	-4.12643	3.68436e-05	0.000483635
TIMELESS	54.5801	-3.46116	0.782962	-4.42059	9.84302e-06	0.000147028
CGNL1	63.7363	-3.47045	0.726276	-4.77842	1.76681e-06	3.23749e-05
LIG1	45.3951	-3.47377	0.858888	-4.0445	5.2434e-05	0.000660973
DZIP3	38.8258	-3.49407	0.896862	-3.89588	9.78413e-05	0.00112976
MAP1B	196.947	-3.50513	0.482103	-7.27051	3.58138e-13	2.01558e-11
TYRO3	34.1941	-3.50801	0.930309	-3.7708	0.000162724	0.00177568
MSH2	102.773	-3.5125	0.695893	-5.04747	4.47697e-07	9.49529e-06
ACAA2	71.1078	-3.5153	0.706252	-4.9774	6.44437e-07	1.31603e-05
CTD-2561J22.5	32.2564	-3.51939	0.955533	-3.68317	0.000230352	0.00237411
RFC3	50.1014	-3.52259	0.796939	-4.42016	9.86301e-06	0.000147173
SLC7A8	48.0566	-3.53936	0.833111	-4.24836	2.15341e-05	0.00029656
OLFM2	27.8779	-3.55224	1.06395	-3.33872	0.000841646	0.00723907
NRP2	24.0741	-3.59697	1.08016	-3.33004	0.000868346	0.00740633
CTSC	173.333	-3.60996	0.511118	-7.06288	1.6309e-12	8.18023e-11
AKAP12	87.2596	-3.61612	0.728788	-4.96183	6.98331e-07	1.42001e-05
SPDL1	30.04	-3.62266	1.02115	-3.54761	0.000388745	0.00374468
GRTP1	31.5101	-3.62393	0.9785	-3.70355	0.000212602	0.00223631
ZNF486	51.0853	-3.63095	0.793626	-4.57514	4.75908e-06	7.78388e-05
RP11-1415C14.3	25.4797	-3.63738	1.10171	-3.30158	0.000961429	0.00807024
MCM5	108.847	-3.65369	0.600002	-6.08946	1.13289e-09	3.66397e-08
PEG10	26.1289	-3.68032	1.09293	-3.36739	0.000758845	0.00661041
VRK1	85.6855	-3.68444	0.653131	-5.6412	1.68874e-08	4.74274e-07
PTTG1	113.021	-3.68493	0.587399	-6.27331	3.53462e-10	1.2569e-08
RARRES2	124.118	-3.68552	0.585439	-6.29531	3.06795e-10	1.10748e-08
HMGN5	36.1876	-3.70238	0.928712	-3.98658	6.70333e-05	0.000813447
CACHD1	40.6407	-3.70294	0.87774	-4.21871	2.45699e-05	0.00033546
GOLM1	78.3598	-3.70609	0.676487	-5.47843	4.29117e-08	1.12762e-06
CCDC88A	60.7937	-3.70658	0.74761	-4.9579	7.12581e-07	1.44692e-05
KIF23	61.0469	-3.71892	0.765004	-4.86131	1.1661e-06	2.2345e-05
ZNF649	157.726	-3.72797	0.533568	-6.98687	2.81083e-12	1.35746e-10
SLC16A1	389.089	-3.73694	0.405803	-9.20876	3.29919e-20	3.74301e-18
MCM4	170.596	-3.73734	0.548028	-6.81961	9.12865e-12	4.09072e-10
ZNF788	59.4696	-3.74217	0.759607	-4.92645	8.37352e-07	1.67646e-05
AIF1L	72.8426	-3.74618	0.76958	-4.86782	1.12835e-06	2.17969e-05
COL6A1	78.081	-3.74952	0.674376	-5.55999	2.69793e-08	7.33211e-07
PHF17	69.6454	-3.79177	0.706211	-5.36918	7.90958e-08	1.9767e-06
CYYR1	36.1977	-3.81672	0.943044	-4.04723	5.18266e-05	0.000653893
ZMYM3	25.0223	-3.84274	1.08117	-3.55424	0.00037908	0.00366145
CTH	24.9866	-3.84492	1.10003	-3.49528	0.00047357	0.00444694
MPHOSPH9	23.1561	-3.86491	1.1361	-3.4019	0.00066919	0.00596397
PTBP2	28.2941	-3.86912	1.02568	-3.77225	0.000161779	0.00176672
ZNF738	59.0937	-3.8839	0.780228	-4.9779	6.42764e-07	1.31449e-05
AP1S2	165.797	-3.89435	0.592545	-6.57225	4.95607e-11	2.02234e-09
MTA3	169.211	-3.89837	0.545332	-7.14862	8.7654e-13	4.64079e-11
CDCA7	37.785	-3.90255	0.917488	-4.25352	2.10438e-05	0.00029093
JARID2	68.9806	-3.90722	0.713264	-5.47794	4.30294e-08	1.12863e-06
CDC7	34.8021	-3.91308	0.943553	-4.14718	3.36593e-05	0.0004473
FANCI	59.6426	-3.94305	0.77477	-5.08932	3.59348e-07	7.83222e-06
ZNF93	342.253	-3.94375	0.435333	-9.05916	1.3146e-19	1.42365e-17
GINS4	20.7867	-3.9493	1.1767	-3.35625	0.000790064	0.00683654
CYP2S1	145.904	-3.94984	0.554845	-7.11881	1.08861e-12	5.6588e-11
CDC6	57.3447	-3.96587	0.783211	-5.0636	4.11411e-07	8.8305e-06
KIF5C	21.5073	-3.97224	1.16807	-3.40068	0.000672183	0.00598683
ZNF728	21.4716	-3.99139	1.15782	-3.44732	0.000566168	0.0051781
RPL39L	70.0003	-3.99201	0.716358	-5.57266	2.50885e-08	6.85737e-07
MCM2	66.5924	-4.00381	0.807664	-4.95728	7.14886e-07	1.44749e-05
MAD2L2	143.191	-4.00614	0.546757	-7.32709	2.35199e-13	1.34798e-11
CCDC112	18.5244	-4.00793	1.23218	-3.25271	0.00114311	0.00932695
CCNF	24.7077	-4.01163	1.09473	-3.66449	0.000247831	0.00252873
ZNF519	25.0681	-4.02101	1.09164	-3.68346	0.000230093	0.00237361
CKAP2	63.9698	-4.02117	0.812222	-4.95083	7.38974e-07	1.49415e-05
NME4	242.206	-4.03463	0.467829	-8.62415	6.45701e-18	6.40993e-16
ITM2C	127.202	-4.03776	0.569997	-7.08382	1.40234e-12	7.05859e-11
EDIL3	25.753	-4.04332	1.0995	-3.67742	0.000235601	0.00241601
MIS18BP1	54.0829	-4.04875	0.807156	-5.01607	5.27404e-07	1.09582e-05
2006-09-01	19.2094	-4.04942	1.2205	-3.31785	0.00090714	0.00765952
CKS2	249.737	-4.0763	0.461331	-8.83594	9.92613e-19	1.02822e-16
ENO2	22.7701	-4.08917	1.1375	-3.59487	0.000324556	0.00319967
FZD7	73.8243	-4.08954	0.701962	-5.82587	5.68143e-09	1.69553e-07
ZNF90	48.8377	-4.09351	0.834552	-4.90504	9.34103e-07	1.85201e-05
C14orf37	19.8586	-4.10502	1.2086	-3.39652	0.000682476	0.00607094
LARP7	692.61	-4.11414	0.381615	-10.7809	4.23815e-27	8.90947e-25
OLFM1	19.8229	-4.12085	1.20779	-3.4119	0.000645107	0.00576723
CHTF18	39.996	-4.14196	0.903548	-4.5841	4.5594e-06	7.52617e-05
DSCC1	20.1475	-4.14782	1.20204	-3.45065	0.00055924	0.00511801
HMGA2	23.7082	-4.16747	1.13094	-3.68495	0.000228752	0.00236473
GPM6B	44.9624	-4.17554	0.881448	-4.73714	2.16755e-06	3.90241e-05
KNSTRN	38.0941	-4.18659	0.931735	-4.49333	7.01186e-06	0.000108714
KIAA1324L	24.0329	-4.18987	1.12636	-3.71982	0.000199364	0.00211575
SYNGR3	24.7535	-4.2067	1.11973	-3.75689	0.000172039	0.0018551
NGFRAP1	250.917	-4.21311	0.468894	-8.98519	2.58283e-19	2.73493e-17
ZNF589	76.7916	-4.217	0.698145	-6.04028	1.53844e-09	4.90891e-08
ZNF724P	170.763	-4.22548	0.52035	-8.12045	4.64463e-16	3.66823e-14
STMN1	623.117	-4.23877	0.372694	-11.3733	5.67769e-30	1.4239e-27
RP11-31F15.1	29.3239	-4.25872	1.05707	-4.0288	5.60629e-05	0.000698709
TRIM24	175.957	-4.27329	0.516578	-8.2723	1.31402e-16	1.11147e-14
PIM2	18.5702	-4.27512	1.2713	-3.36279	0.000771604	0.00669301
NR6A1	55.7261	-4.2838	0.827618	-5.17606	2.26624e-07	5.18011e-06
HMGB2	269.154	-4.28542	0.462109	-9.2736	1.79959e-20	2.0746e-18
AC034193.5	72.8092	-4.29399	0.716567	-5.99245	2.06706e-09	6.55181e-08
CCNB1	116.691	-4.30097	0.599537	-7.17382	7.29362e-13	3.90495e-11
MFGE8	176.256	-4.30994	0.517334	-8.33105	8.01259e-17	7.02699e-15
DBNDD1	42.0252	-4.33065	0.919315	-4.71073	2.46827e-06	4.3453e-05
RAD54L	22.7802	-4.33279	1.16122	-3.73125	0.000190535	0.00203413
CENPV	78.7137	-4.33378	0.695425	-6.23184	4.60991e-10	1.60729e-08
SOX2	93.5702	-4.34361	0.657562	-6.60563	3.95841e-11	1.64493e-09
SKP2	30.9112	-4.36615	1.02505	-4.25946	2.04922e-05	0.000285417
FAM124A	19.148	-4.36898	1.25778	-3.47357	0.000513581	0.00476111
RP11-132A1.4	99.4102	-4.38481	0.696776	-6.293	3.11386e-10	1.12123e-08
DHFR	27.6751	-4.39057	1.0835	-4.05221	5.07356e-05	0.000641827
RIMS3	15.5873	-4.39806	1.35929	-3.23556	0.00121405	0.00982161
PODXL2	19.833	-4.41547	1.23226	-3.58322	0.000339386	0.0033298
HIST1H4C	368.682	-4.41844	0.420784	-10.5005	8.59308e-26	1.63784e-23
KRT31	40.3765	-4.42578	0.933077	-4.7432	2.10365e-06	3.81137e-05
DIAPH2	39.5844	-4.4278	0.952717	-4.64755	3.35906e-06	5.75063e-05
CDKN3	27.9283	-4.43545	1.07765	-4.11585	3.85763e-05	0.000503146
LRRN1	110.787	-4.43958	0.667367	-6.65238	2.88396e-11	1.21611e-09
ESPL1	20.1219	-4.45056	1.24036	-3.58813	0.000333059	0.00327447
UGT8	28.2529	-4.45421	1.07405	-4.14712	3.36687e-05	0.0004473
FADS1	92.9411	-4.46237	0.660094	-6.76019	1.37808e-11	6.09897e-10
ZNF883	24.3318	-4.46279	1.1587	-3.85155	0.000117373	0.00132532
DHTKD1	64.6268	-4.46288	0.769588	-5.79905	6.66901e-09	1.97378e-07
ARID3A	25.0525	-4.48893	1.13008	-3.97221	7.12076e-05	0.000858998
TCF7L1	53.62	-4.48978	0.821936	-5.46244	4.69631e-08	1.22731e-06
COL18A1	53.9803	-4.49356	0.818758	-5.48827	4.05896e-08	1.0745e-06
CCNA2	58.5506	-4.50147	0.794161	-5.66821	1.44296e-08	4.10157e-07
CAMKV	20.7711	-4.50261	1.2294	-3.66245	0.00024981	0.00254348
BRCA2	25.0168	-4.50347	1.12924	-3.98803	6.66233e-05	0.000809847
BNC2	16.9214	-4.50896	1.33056	-3.38878	0.000702053	0.0062103
KIAA0922	16.9214	-4.50896	1.33056	-3.38878	0.000702053	0.0062103
CKB	323.338	-4.52899	0.443302	-10.2165	1.67282e-24	2.74861e-22
ALPP	17.2461	-4.54051	1.32386	-3.42975	0.000604127	0.00545891
GREB1L	17.2104	-4.56179	1.32393	-3.44564	0.000569699	0.0051971
USP44	108.25	-4.56802	0.625046	-7.3083	2.70543e-13	1.52862e-11
CHAF1A	75.5435	-4.57696	0.744494	-6.14774	7.85964e-10	2.61897e-08
MYEF2	32.1484	-4.66258	1.03516	-4.5042	6.66225e-06	0.000104426
OIP5	23.0792	-4.66366	1.18205	-3.94539	7.96698e-05	0.000949067
FANCD2	87.3915	-4.66658	0.687564	-6.78712	1.14393e-11	5.11013e-10
UCHL1	295.588	-4.66662	0.452498	-10.313	6.15361e-25	1.086e-22
ZFR2	18.8692	-4.68922	1.29286	-3.62701	0.000286728	0.00288037
CIT	13.9742	-4.69765	1.45034	-3.239	0.00119948	0.00973128
CHEK1	34.2032	-4.70667	1.04565	-4.50118	6.75774e-06	0.000105346
B3GNT7	19.1938	-4.7173	1.28712	-3.66501	0.000247327	0.00252538
MELK	28.5519	-4.72179	1.10708	-4.26509	1.99819e-05	0.00027922
ZNF826P	258.113	-4.72418	1.03493	-4.56474	5.0011e-06	8.15173e-05
RIMS4	14.6235	-4.773	1.43443	-3.32746	0.000876411	0.00746176
ATAD5	39.6403	-4.77911	0.953449	-5.01245	5.37425e-07	1.11179e-05
POLR3G	70.9576	-4.78509	0.771889	-6.19919	5.67535e-10	1.93346e-08
CDT1	25.3158	-4.82388	1.16451	-4.14241	3.43682e-05	0.000455746
TERF1	452.426	-4.84636	0.430973	-11.2451	2.44688e-29	5.92849e-27
ULK4P3	61.9987	-4.85127	0.813174	-5.96584	2.43377e-09	7.61284e-08
FAM111B	15.9577	-4.85768	1.4349	-3.38537	0.000710831	0.00626001
CBS	239.11	-4.85931	0.491348	-9.88975	4.61176e-23	6.7964e-21
MMP23A	36.3684	-4.85951	1.00039	-4.85759	1.18823e-06	2.26476e-05
PSIP1	406.402	-4.87255	0.421852	-11.5504	7.34951e-31	2.06002e-28
RND2	43.9675	-4.88877	0.968088	-5.04992	4.42001e-07	9.38841e-06
ROR1	48.106	-4.89368	0.888328	-5.50887	3.61149e-08	9.64978e-07
NIPSNAP1	120.109	-4.89475	0.653318	-7.49213	6.77626e-14	4.14162e-12
RP11-5P18.10	15.8862	-4.91142	1.43697	-3.41791	0.000631042	0.00565919
COCH	16.9315	-4.9576	1.41358	-3.50712	0.000452993	0.00427428
ARHGAP11A	22.0797	-4.96798	1.24126	-4.00236	6.27129e-05	0.000766271
SBK1	27.9485	-4.97276	1.12364	-4.42559	9.61804e-06	0.000143969
SGOL2	28.2731	-4.99126	1.12029	-4.45532	8.37698e-06	0.000127664
VASH2	41.6338	-5.04888	0.966983	-5.22127	1.77698e-07	4.15743e-06
DDX25	17.545	-5.07219	1.3738	-3.69208	0.000222431	0.00231247
ULK4P2	59.7108	-5.07798	0.847886	-5.98899	2.11152e-09	6.67792e-08
CA11	18.23	-5.0815	1.38775	-3.66168	0.000250568	0.00254937
LOXL2	17.8697	-5.10208	1.36796	-3.72971	0.000191703	0.00204354
RP11-217C7.1	17.8697	-5.10208	1.36796	-3.72971	0.000191703	0.00204354
COL9A3	69.2878	-5.11124	1.49238	-3.42489	0.00061505	0.0055388
ZNF423	18.1586	-5.13146	1.39001	-3.69168	0.000222779	0.00231272
AUNIP	18.4832	-5.16043	1.38399	-3.72866	0.000192497	0.00204895
TK1	38.3262	-5.18576	1.00697	-5.14986	2.60687e-07	5.8593e-06
NSUN7	18.8435	-5.18834	1.35129	-3.83953	0.000123269	0.00137881
MMP23B	38.6151	-5.20194	1.02024	-5.09873	3.41939e-07	7.48548e-06
CENPH	58.7471	-5.21727	0.858421	-6.07775	1.21877e-09	3.91765e-08
MCM6	59.3963	-5.23432	0.855995	-6.1149	9.66184e-10	3.1678e-08
PPP2R2B	19.4928	-5.24322	1.34087	-3.91032	9.21724e-05	0.00107297
GPC3	80.2489	-5.24462	0.745051	-7.03928	1.93237e-12	9.59138e-11
CTC-210G5.1	66.5279	-5.24575	0.824179	-6.36482	1.95517e-10	7.29741e-09
CD200	26.2997	-5.2485	1.18874	-4.41519	1.00921e-05	0.000150122
FRZB	12.6501	-5.25892	1.60451	-3.27759	0.00104698	0.00862791
HESX1	12.9747	-5.30093	1.59613	-3.32112	0.000896577	0.00758826
WDHD1	83.4951	-5.30571	0.737936	-7.18994	6.48189e-13	3.52314e-11
C16orf59	20.4666	-5.32196	1.32615	-4.01311	5.99249e-05	0.000740385
RP13-98N21.3	35.4504	-5.32899	1.06873	-4.98629	6.15487e-07	1.26414e-05
AC140481.1	212.691	-5.33611	0.53508	-9.97255	2.01e-23	3.12315e-21
ATP1B2	13.2993	-5.34181	1.58803	-3.36379	0.000768787	0.0066739
PRKG1	13.2993	-5.34181	1.58803	-3.36379	0.000768787	0.0066739
CHN1	21.4762	-5.35334	1.33357	-4.0143	5.96228e-05	0.000737291
RP13-98N21.2	36.0997	-5.35782	1.06396	-5.03575	4.75971e-07	1.00059e-05
GNG4	35.7393	-5.36325	1.05672	-5.07536	3.86762e-07	8.32645e-06
KIF20B	58.8643	-5.37474	0.871932	-6.16418	7.08499e-10	2.38868e-08
RAB3B	57.7833	-5.37527	0.873061	-6.15681	7.42265e-10	2.49077e-08
RP11-402D21.2	21.4405	-5.39677	1.31243	-4.11206	3.92146e-05	0.000511005
SNHG14	388.628	-5.41619	0.468221	-11.5676	6.0156e-31	1.75496e-28
NAP1L3	13.9486	-5.42041	1.57263	-3.44671	0.00056746	0.0051866
NCAPG2	52.5994	-5.43807	0.909719	-5.97775	2.26238e-09	7.10333e-08
MIAT	22.054	-5.4469	1.32669	-4.10563	4.03214e-05	0.000523043
CTD-2501M5.1	14.6335	-5.46393	1.55345	-3.51729	0.000435983	0.0041274
TSPAN33	14.6335	-5.46393	1.55345	-3.51729	0.000435983	0.0041274
CDCA8	22.4143	-5.46801	1.29961	-4.20744	2.58278e-05	0.000351293
AC018865.8	123.961	-5.4749	0.676425	-8.09388	5.77951e-16	4.49012e-14
PLK4	22.739	-5.49102	1.29552	-4.23848	2.25035e-05	0.000308721
ZWINT	55.2678	-5.49374	0.900538	-6.1005	1.05736e-09	3.44305e-08
SYT1	14.9582	-5.50038	1.54659	-3.55644	0.000375909	0.00363819
STC2	54.8718	-5.50348	0.900551	-6.11123	9.88653e-10	3.23405e-08
AURKA	47.7402	-5.52885	0.954512	-5.79233	6.94169e-09	2.05024e-07
KIT	15.2828	-5.53597	1.53995	-3.5949	0.000324512	0.00319967
AASS	236.002	-5.54601	0.539675	-10.2766	8.98657e-25	1.54775e-22
TACC3	40.284	-5.55089	1.02736	-5.40304	6.55196e-08	1.65186e-06
RP11-499F3.2	23.7128	-5.55799	1.28376	-4.32946	1.49472e-05	0.000214745
FADS2	98.7522	-5.56269	0.709846	-7.83647	4.63371e-15	3.22874e-13
ZNF730	32.5032	-5.56638	1.13107	-4.92133	8.59602e-07	1.7162e-05
LEFTY2	91.981	-5.57755	0.735942	-7.57879	3.48796e-14	2.23589e-12
CDC20	82.7946	-5.57997	0.768456	-7.26127	3.8347e-13	2.13296e-11
TCN2	24.0017	-5.58263	1.30102	-4.29098	1.77886e-05	0.00025202
MIR302B	629.261	-5.58922	0.422643	-13.2244	6.3416e-40	3.12597e-37
MYH10	215.588	-5.59669	0.566962	-9.87136	5.541e-23	8.00087e-21
GINS1	33.1167	-5.61273	1.12649	-4.9825	6.27674e-07	1.28732e-05
MFAP2	77.9353	-5.64906	0.791137	-7.14043	9.3039e-13	4.90772e-11
DPYSL3	104.956	-5.64927	0.701361	-8.05473	7.96556e-16	5.96166e-14
DGCR6	16.2209	-5.6671	1.52584	-3.71408	0.000203948	0.00215942
GPR98	25.9852	-5.70339	1.25898	-4.53017	5.8935e-06	9.41617e-05
AE000658.22	16.8702	-5.7307	1.51418	-3.78469	0.000153899	0.00168969
JPH4	17.2305	-5.7335	1.50399	-3.81219	0.00013774	0.00152991
HMGB3	66.016	-5.75018	0.880047	-6.53395	6.40587e-11	2.55787e-09
CCNE1	17.5551	-5.76403	1.49857	-3.84634	0.000119894	0.00134846
PIPOX	17.5551	-5.76403	1.49857	-3.84634	0.000119894	0.00134846
MLF1IP	103.921	-5.77647	0.714809	-8.08113	6.41672e-16	4.8791e-14
GINS2	37.0122	-5.78639	1.09923	-5.26405	1.4092e-07	3.34626e-06
SERPINB9	117.002	-5.80637	0.690798	-8.40531	4.26723e-17	3.86076e-15
RMI2	37.6614	-5.81343	1.09513	-5.30846	1.10558e-07	2.69697e-06
RP11-11N9.4	18.2044	-5.82328	1.48818	-3.91303	9.11454e-05	0.00106361
CENPM	18.1686	-5.85027	1.49272	-3.91922	8.88372e-05	0.00104092
NELL2	18.1686	-5.85027	1.49272	-3.91922	8.88372e-05	0.00104092
TOX3	18.8536	-5.88026	1.47832	-3.97767	6.95949e-05	0.000841674
ADAMTS19	9.41398	-5.8851	1.82144	-3.23101	0.00123352	0.00993418
ATCAY	9.41398	-5.8851	1.82144	-3.23101	0.00123352	0.00993418
CRIP3	9.41398	-5.8851	1.82144	-3.23101	0.00123352	0.00993418
PNMA6B	9.41398	-5.8851	1.82144	-3.23101	0.00123352	0.00993418
PNMA6D	9.41398	-5.8851	1.82144	-3.23101	0.00123352	0.00993418
TUBB4A	9.41398	-5.8851	1.82144	-3.23101	0.00123352	0.00993418
PSRC1	29.2314	-5.88901	1.22885	-4.79228	1.64898e-06	3.04944e-05
PTPRZ1	72.0409	-5.92263	0.860258	-6.88471	5.79053e-12	2.71395e-10
GDPD2	19.5028	-5.93514	1.46896	-4.04037	5.33677e-05	0.00067156
XRCC2	30.2052	-5.9404	1.22081	-4.86594	1.13915e-06	2.1976e-05
AP001065.15	9.7386	-5.94479	1.81041	-3.28367	0.00102464	0.00847151
FBN3	9.7386	-5.94479	1.81041	-3.28367	0.00102464	0.00847151
FIGN	9.7386	-5.94479	1.81041	-3.28367	0.00102464	0.00847151
RBFOX3	9.7386	-5.94479	1.81041	-3.28367	0.00102464	0.00847151
RHBDL3	9.7386	-5.94479	1.81041	-3.28367	0.00102464	0.00847151
PKDCC	63.3577	-5.95406	0.896943	-6.63816	3.17614e-11	1.33146e-09
RP11-453F18__B.1	30.5298	-5.95714	1.21822	-4.89002	1.00824e-06	1.98523e-05
FOXH1	63.6823	-5.96188	0.895989	-6.65396	2.85304e-11	1.20663e-09
KIAA0101	53.5934	-5.99257	0.965416	-6.20724	5.39239e-10	1.86194e-08
COL14A1	10.0632	-6.0023	1.79985	-3.33489	0.000853339	0.0073059
MMP16	10.0632	-6.0023	1.79985	-3.33489	0.000853339	0.0073059
RMST	10.0632	-6.0023	1.79985	-3.33489	0.000853339	0.0073059
SEMA5B	10.0632	-6.0023	1.79985	-3.33489	0.000853339	0.0073059
SEMG1	10.0632	-6.0023	1.79985	-3.33489	0.000853339	0.0073059
FGFR4	20.1164	-6.01322	1.46447	-4.10606	4.02461e-05	0.000522541
ACOXL	10.3878	-6.05777	1.78973	-3.38473	0.000712489	0.00626001
DNM1	10.3878	-6.05777	1.78973	-3.38473	0.000712489	0.00626001
ECEL1P2	10.3878	-6.05777	1.78973	-3.38473	0.000712489	0.00626001
MSI1	10.3878	-6.05777	1.78973	-3.38473	0.000712489	0.00626001
PRTG	10.3878	-6.05777	1.78973	-3.38473	0.000712489	0.00626001
RP11-598D14.1	10.3878	-6.05777	1.78973	-3.38473	0.000712489	0.00626001
SIX3	10.3878	-6.05777	1.78973	-3.38473	0.000712489	0.00626001
HIF3A	21.1259	-6.06402	1.4475	-4.18931	2.79807e-05	0.000378056
MAD2L1	80.2278	-6.07753	0.825149	-7.36537	1.76658e-13	1.03075e-11
PRC1	33.0911	-6.08931	1.21394	-5.01617	5.2713e-07	1.09582e-05
GPC4	112.761	-6.08993	1.3701	-4.44487	8.79447e-06	0.000133034
CENPA	10.7125	-6.11133	1.78004	-3.43326	0.000596381	0.00539915
FREM2	10.7125	-6.11133	1.78004	-3.43326	0.000596381	0.00539915
POLQ	10.7125	-6.11133	1.78004	-3.43326	0.000596381	0.00539915
PTN	10.7125	-6.11133	1.78004	-3.43326	0.000596381	0.00539915
CDCA5	34.0649	-6.13446	1.20686	-5.08299	3.71547e-07	8.04738e-06
DNA2	22.0998	-6.13626	1.4358	-4.27377	1.92196e-05	0.000269887
KIF18B	21.7395	-6.1364	1.44392	-4.24984	2.13926e-05	0.000294896
CLCNKA	22.0641	-6.15984	1.44008	-4.27742	1.8907e-05	0.00026602
SFRP1	361.987	-6.16	0.496658	-12.4029	2.5207e-35	1.02953e-32
C9orf135	11.0371	-6.1631	1.77074	-3.48053	0.000500425	0.00466031
MAMDC2	11.0371	-6.1631	1.77074	-3.48053	0.000500425	0.00466031
CTB-175P5.4	22.749	-6.18251	1.42842	-4.3282	1.50333e-05	0.000215764
ASF1B	22.3887	-6.18291	1.43634	-4.30464	1.67258e-05	0.000237215
CADM2	11.3617	-6.21319	1.7618	-3.5266	0.000420925	0.00401142
KCNN2	11.3617	-6.21319	1.7618	-3.5266	0.000420925	0.00401142
LINC00698	11.3617	-6.21319	1.7618	-3.5266	0.000420925	0.00401142
RNF157	11.3617	-6.21319	1.7618	-3.5266	0.000420925	0.00401142
CECR2	36.0127	-6.22073	1.19365	-5.21153	1.87293e-07	4.36051e-06
CLCNKB	23.0379	-6.22797	1.42909	-4.35801	1.31253e-05	0.000190871
CTD-2306M5.1	11.6863	-6.2617	1.75322	-3.57153	0.000354898	0.00344651
NUF2	11.6863	-6.2617	1.75322	-3.57153	0.000354898	0.00344651
PALD1	11.6863	-6.2617	1.75322	-3.57153	0.000354898	0.00344651
RGL3	11.6863	-6.2617	1.75322	-3.57153	0.000354898	0.00344651
RIMS2	11.6863	-6.2617	1.75322	-3.57153	0.000354898	0.00344651
SNORD116-19	11.6863	-6.2617	1.75322	-3.57153	0.000354898	0.00344651
PKIB	63.9455	-6.26903	0.937959	-6.68369	2.32993e-11	9.97198e-10
SKA3	37.6358	-6.28889	1.1835	-5.31381	1.07357e-07	2.62785e-06
KDR	24.3721	-6.2921	1.41135	-4.45823	8.26409e-06	0.000126078
GUCA1A	12.0109	-6.30872	1.74498	-3.61536	0.000299926	0.00298985
SHISA3	12.0109	-6.30872	1.74498	-3.61536	0.000299926	0.00298985
SLC6A15	12.0109	-6.30872	1.74498	-3.61536	0.000299926	0.00298985
SPC25	12.0109	-6.30872	1.74498	-3.61536	0.000299926	0.00298985
RECQL4	24.3364	-6.31409	1.41549	-4.4607	8.16914e-06	0.000124896
SALL4	53.2789	-6.3344	1.02137	-6.20186	5.57998e-10	1.90827e-08
ORC6	68.237	-6.34707	0.926232	-6.85257	7.25342e-12	3.31271e-10
GTSE1	12.3356	-6.35434	1.73704	-3.65814	0.000254051	0.00257531
NEFL	12.3356	-6.35434	1.73704	-3.65814	0.000254051	0.00257531
TAC3	12.3356	-6.35434	1.73704	-3.65814	0.000254051	0.00257531
KIF15	24.9857	-6.35531	1.40911	-4.51015	6.47805e-06	0.000102099
HELLS	154.561	-6.37227	0.662763	-9.6147	6.93094e-22	9.00707e-20
SNORD116-20	39.9081	-6.3792	1.17044	-5.45026	5.02973e-08	1.30254e-06
ANLN	25.6349	-6.39538	1.40298	-4.55842	5.15406e-06	8.37242e-05
FXYD6	25.6349	-6.39538	1.40298	-4.55842	5.15406e-06	8.37242e-05
CRYGD	12.6602	-6.39862	1.7294	-3.69991	0.000215676	0.00225043
GLI2	12.6602	-6.39862	1.7294	-3.69991	0.000215676	0.00225043
KIFC1	12.6602	-6.39862	1.7294	-3.69991	0.000215676	0.00225043
LINC00599	12.6602	-6.39862	1.7294	-3.69991	0.000215676	0.00225043
MND1	12.6602	-6.39862	1.7294	-3.69991	0.000215676	0.00225043
ORC1	12.6602	-6.39862	1.7294	-3.69991	0.000215676	0.00225043
PTGIS	12.6602	-6.39862	1.7294	-3.69991	0.000215676	0.00225043
RP11-1038A11.3	12.6602	-6.39862	1.7294	-3.69991	0.000215676	0.00225043
RP11-728F11.4	12.6602	-6.39862	1.7294	-3.69991	0.000215676	0.00225043
TNIK	12.6602	-6.39862	1.7294	-3.69991	0.000215676	0.00225043
KIF1A	114.988	-6.40918	0.74923	-8.55436	1.18525e-17	1.13712e-15
FSD1	25.9595	-6.415	1.40001	-4.58212	4.60289e-06	7.58045e-05
ATP1A4	12.9848	-6.44165	1.72204	-3.74071	0.000183501	0.00196638
ESCO2	12.9848	-6.44165	1.72204	-3.74071	0.000183501	0.00196638
PCDH11X	12.9848	-6.44165	1.72204	-3.74071	0.000183501	0.00196638
SCAMP5	12.9848	-6.44165	1.72204	-3.74071	0.000183501	0.00196638
GLDC	26.9334	-6.47232	1.39143	-4.65158	3.29404e-06	5.65966e-05
PBK	13.3094	-6.48348	1.71494	-3.78058	0.000156464	0.0017126
WDR62	13.3094	-6.48348	1.71494	-3.78058	0.000156464	0.0017126
LEFTY1	27.258	-6.49093	1.38867	-4.6742	2.95098e-06	5.10706e-05
SEMA6A	108.505	-6.52314	0.783873	-8.32168	8.67279e-17	7.46852e-15
KCNMB4	13.634	-6.52418	1.7081	-3.81955	0.000133693	0.00148843
RP11-551L14.1	13.634	-6.52418	1.7081	-3.81955	0.000133693	0.00148843
CALB1	13.9587	-6.56381	1.7015	-3.85767	0.000114474	0.0013008
CHGA	13.9587	-6.56381	1.7015	-3.85767	0.000114474	0.0013008
SCGB3A2	13.9587	-6.56381	1.7015	-3.85767	0.000114474	0.0013008
APOE	345.119	-6.59298	0.518344	-12.7193	4.61928e-37	2.06352e-34
PPP1R1A	14.2833	-6.60241	1.69512	-3.89495	9.82171e-05	0.00113318
CASC5	29.8907	-6.61276	1.36454	-4.84614	1.25886e-06	2.3772e-05
DLK1	29.855	-6.63171	1.36837	-4.84643	1.25705e-06	2.3772e-05
FOXM1	29.855	-6.63171	1.36837	-4.84643	1.25705e-06	2.3772e-05
RP11-82C23.2	14.6079	-6.64004	1.68896	-3.93144	8.44371e-05	0.000999503
CRMP1	30.5399	-6.64619	1.35993	-4.88714	1.0231e-06	1.99263e-05
KIF11	30.5399	-6.64619	1.35993	-4.88714	1.0231e-06	1.99263e-05
APOC1P1	65.5787	-6.66095	0.985438	-6.75938	1.38586e-11	6.11446e-10
CRYGEP	14.9325	-6.67674	1.683	-3.96717	7.27325e-05	0.000873707
PLEKHB1	14.9325	-6.67674	1.683	-3.96717	7.27325e-05	0.000873707
LMNB1	31.5138	-6.69491	1.35331	-4.94707	7.53376e-07	1.52112e-05
LINC00371	15.2571	-6.71256	1.67724	-4.00215	6.27705e-05	0.000766271
NEK2	15.2571	-6.71256	1.67724	-4.00215	6.27705e-05	0.000766271
CPVL	31.8027	-6.72888	1.3549	-4.96633	6.82318e-07	1.38942e-05
CKAP2L	15.5818	-6.74752	1.67166	-4.03641	5.42747e-05	0.000680576
TMEM132B	15.5818	-6.74752	1.67166	-4.03641	5.42747e-05	0.000680576
RAD51AP1	33.1369	-6.7726	1.34297	-5.04302	4.58253e-07	9.66183e-06
KAL1	15.9064	-6.78168	1.66626	-4.06999	4.70151e-05	0.00059847
AC024592.9	16.231	-6.81506	1.66104	-4.1029	4.08001e-05	0.000527816
NKAIN1	16.231	-6.81506	1.66104	-4.1029	4.08001e-05	0.000527816
PIF1	34.76	-6.84628	1.33341	-5.1344	2.83039e-07	6.32195e-06
CDCA2	16.5556	-6.84771	1.65597	-4.13517	3.54691e-05	0.000468606
SPAG5	34.3996	-6.84891	1.33887	-5.11546	3.12978e-07	6.88311e-06
GJC1	35.0846	-6.86057	1.33159	-5.15217	2.57489e-07	5.79655e-06
CDH2	16.8802	-6.87963	1.65105	-4.16682	3.08882e-05	0.000413433
E2F1	16.8802	-6.87963	1.65105	-4.16682	3.08882e-05	0.000413433
GPC2	16.8802	-6.87963	1.65105	-4.16682	3.08882e-05	0.000413433
LCK	16.8802	-6.87963	1.65105	-4.16682	3.08882e-05	0.000413433
APOC1	78.5635	-6.93156	0.957716	-7.2376	4.56704e-13	2.53046e-11
TNNT1	58.4472	-6.95216	1.08893	-6.38442	1.72052e-10	6.47233e-09
AC007952.5	17.8541	-6.97143	1.63717	-4.25823	2.06052e-05	0.000285417
EXO1	17.8541	-6.97143	1.63717	-4.25823	2.06052e-05	0.000285417
IGDCC3	17.8541	-6.97143	1.63717	-4.25823	2.06052e-05	0.000285417
NLGN4X	17.8541	-6.97143	1.63717	-4.25823	2.06052e-05	0.000285417
COL26A1	18.1787	-7.00079	1.6328	-4.28759	1.80624e-05	0.00025514
FEZF1	18.1787	-7.00079	1.6328	-4.28759	1.80624e-05	0.00025514
SOX11	18.1787	-7.00079	1.6328	-4.28759	1.80624e-05	0.00025514
CDC45	18.5033	-7.02957	1.62856	-4.31642	1.58582e-05	0.000226241
CA14	18.828	-7.05778	1.62444	-4.34473	1.39444e-05	0.000201756
CTD-2142D14.1	18.828	-7.05778	1.62444	-4.34473	1.39444e-05	0.000201756
ASPM	40.2785	-7.07156	1.3057	-5.4159	6.09827e-08	1.5484e-06
ACTN3	19.1526	-7.08545	1.62044	-4.37256	1.228e-05	0.000179308
C4orf21	19.4772	-7.1126	1.61654	-4.3999	1.08302e-05	0.000160267
PLK1	65.5888	-7.12479	1.0712	-6.65124	2.90626e-11	1.22191e-09
FILIP1	19.8018	-7.13925	1.61274	-4.42677	9.56536e-06	0.00014333
RP11-181K12.2	116.57	-7.1611	0.846473	-8.45993	2.67547e-17	2.49973e-15
NEFM	20.1264	-7.16542	1.60905	-4.45319	8.46023e-06	0.000128796
CLSPN	20.4511	-7.19112	1.60546	-4.47918	7.49318e-06	0.00011555
HJURP	20.4511	-7.19112	1.60546	-4.47918	7.49318e-06	0.00011555
TMSB15A	20.7757	-7.21636	1.60195	-4.50473	6.64572e-06	0.000104282
TTYH1	20.7757	-7.21636	1.60195	-4.50473	6.64572e-06	0.000104282
HEPH	21.1003	-7.24117	1.59854	-4.52987	5.90198e-06	9.41617e-05
PALM3	21.1003	-7.24117	1.59854	-4.52987	5.90198e-06	9.41617e-05
SYN3	21.4249	-7.26555	1.59521	-4.55461	5.24836e-06	8.48702e-05
ANKRD18CP	21.7495	-7.28952	1.59196	-4.57895	4.67312e-06	7.66961e-05
COL9A1	21.7495	-7.28952	1.59196	-4.57895	4.67312e-06	7.66961e-05
DEPDC1B	21.7495	-7.28952	1.59196	-4.57895	4.67312e-06	7.66961e-05
KCNQ2	22.0742	-7.3131	1.5888	-4.60291	4.16618e-06	6.99009e-05
DIAPH3	22.3988	-7.3363	1.58571	-4.62651	3.71884e-06	6.28378e-05
DTL	22.3988	-7.3363	1.58571	-4.62651	3.71884e-06	6.28378e-05
RASL11B	22.3988	-7.3363	1.58571	-4.62651	3.71884e-06	6.28378e-05
DEPDC1	22.7234	-7.35912	1.58269	-4.64974	3.32356e-06	5.69668e-05
JAKMIP2	22.7234	-7.35912	1.58269	-4.64974	3.32356e-06	5.69668e-05
POLE2	23.048	-7.38158	1.57975	-4.67262	2.97384e-06	5.13419e-05
HMMR	49.6568	-7.4014	1.27346	-5.81204	6.17144e-09	1.8303e-07
PNMA6A	23.3726	-7.40369	1.57688	-4.69516	2.66404e-06	4.65555e-05
PNMA6C	23.3726	-7.40369	1.57688	-4.69516	2.66404e-06	4.65555e-05
CPXM1	23.6973	-7.42546	1.57407	-4.71736	2.38925e-06	4.21658e-05
KIF14	23.6973	-7.42546	1.57407	-4.71736	2.38925e-06	4.21658e-05
LINC00617	23.6973	-7.42546	1.57407	-4.71736	2.38925e-06	4.21658e-05
PRDM14	24.0219	-7.4469	1.57133	-4.73924	2.14522e-06	3.86707e-05
VAT1L	24.0219	-7.4469	1.57133	-4.73924	2.14522e-06	3.86707e-05
NCAPH	24.3465	-7.46802	1.56865	-4.7608	1.92825e-06	3.52034e-05
L1TD1	299.675	-7.50082	1.91212	-3.92278	8.75325e-05	0.00102984
BLM	24.9957	-7.50933	1.56346	-4.80301	1.56297e-06	2.90542e-05
NMRK2	24.9957	-7.50933	1.56346	-4.80301	1.56297e-06	2.90542e-05
PROM1	24.9957	-7.50933	1.56346	-4.80301	1.56297e-06	2.90542e-05
POU5F1	85.3549	-7.52108	1.0411	-7.22413	5.04308e-13	2.7621e-11
LINGO1	25.9696	-7.56911	1.55611	-4.86414	1.14955e-06	2.21169e-05
UGT3A1	25.9696	-7.56911	1.55611	-4.86414	1.14955e-06	2.21169e-05
SALL1	26.2942	-7.58849	1.55376	-4.88396	1.03975e-06	2.01946e-05
RP11-69I8.2	57.4834	-7.60542	1.24869	-6.09074	1.12392e-09	3.64318e-08
PODXL	441.901	-7.66149	0.55625	-13.7735	3.681e-43	2.28782e-40
ZIC2	28.5666	-7.7171	1.53862	-5.0156	5.28681e-07	1.09688e-05
KIF4A	28.8912	-7.73454	1.53663	-5.03346	4.81712e-07	1.01117e-05
SALL2	62.3169	-7.7367	1.24008	-6.23889	4.40673e-10	1.54398e-08
PLP1	29.2158	-7.75177	1.53467	-5.05109	4.3929e-07	9.35076e-06
RP11-334E6.12	29.5404	-7.76879	1.53275	-5.06851	4.00939e-07	8.61867e-06
CENPK	29.865	-7.7856	1.53087	-5.08572	3.66237e-07	7.95647e-06
SGOL1	29.865	-7.7856	1.53087	-5.08572	3.66237e-07	7.95647e-06
TROAP	30.5143	-7.81862	1.52722	-5.11951	3.06324e-07	6.77848e-06
ZIC3	30.5143	-7.81862	1.52722	-5.11951	3.06324e-07	6.77848e-06
PRR11	30.8389	-7.83484	1.52544	-5.13611	2.80481e-07	6.27461e-06
FLT1	31.1635	-7.85088	1.5237	-5.15251	2.57016e-07	5.79503e-06
MCM10	31.1635	-7.85088	1.5237	-5.15251	2.57016e-07	5.79503e-06
RGS5	31.1635	-7.85088	1.5237	-5.15251	2.57016e-07	5.79503e-06
RP4-792G4.2	31.1635	-7.85088	1.5237	-5.15251	2.57016e-07	5.79503e-06
KIF20A	31.4881	-7.86673	1.52199	-5.16873	2.35694e-07	5.36503e-06
ACTC1	31.8127	-7.8824	1.5203	-5.18475	2.16302e-07	4.96313e-06
PMEL	70.4682	-7.9056	1.22155	-6.47178	9.6856e-11	3.74204e-09
CYP26A1	32.462	-7.91322	1.51703	-5.21626	1.82573e-07	4.25754e-06
IGF2BP3	111.649	-7.91406	1.00995	-7.83606	4.64901e-15	3.22874e-13
AC074289.1	33.1112	-7.94337	1.51387	-5.24706	1.54543e-07	3.65155e-06
FGFBP3	72.4159	-7.94552	1.21819	-6.52241	6.91855e-11	2.73206e-09
CENPF	115.22	-7.95986	1.0067	-7.90692	2.6384e-15	1.89527e-13
NCAPG	34.0851	-7.9874	1.50933	-5.29201	1.20978e-07	2.92126e-06
COL1A2	34.4097	-8.00177	1.50787	-5.30667	1.11645e-07	2.71423e-06
SCG3	34.4097	-8.00177	1.50787	-5.30667	1.11645e-07	2.71423e-06
KIF2C	35.0589	-8.03006	1.50502	-5.33553	9.52676e-08	2.34802e-06
NDC80	35.0589	-8.03006	1.50502	-5.33553	9.52676e-08	2.34802e-06
CDK1	76.6002	-8.03773	1.21377	-6.62214	3.54041e-11	1.47983e-09
AURKB	78.5479	-8.07414	1.2108	-6.66842	2.58571e-11	1.09682e-09
PRODH	36.682	-8.09835	1.49829	-5.40508	6.47788e-08	1.63607e-06
MYCN	37.0067	-8.11161	1.497	-5.41857	6.00771e-08	1.53084e-06
SYT6	37.0067	-8.11161	1.497	-5.41857	6.00771e-08	1.53084e-06
ZIC5	37.0067	-8.11161	1.497	-5.41857	6.00771e-08	1.53084e-06
ATP1A2	37.3313	-8.12475	1.49574	-5.43193	5.57489e-08	1.43075e-06
RP11-562F9.2	38.3051	-8.16341	1.49207	-5.47121	4.46979e-08	1.17025e-06
UBE2C	133.723	-8.17578	0.992279	-8.2394	1.73078e-16	1.45538e-14
CLDN6	237.004	-8.19811	0.784439	-10.4509	1.45118e-25	2.69411e-23
TOP2A	138.304	-8.21985	0.985788	-8.33835	7.53356e-17	6.64767e-15
AC068134.5	40.2529	-8.2376	1.48521	-5.54644	2.91542e-08	7.87826e-07
GYG2	40.2529	-8.2376	1.48521	-5.54644	2.91542e-08	7.87826e-07
GNAS-AS1	41.2267	-8.27324	1.482	-5.5825	2.37081e-08	6.5426e-07
BCAT1	209.71	-8.36887	0.857808	-9.7561	1.73703e-22	2.41076e-20
ECEL1	45.1222	-8.40715	1.47042	-5.71751	1.08099e-08	3.12809e-07
ZSCAN10	45.1222	-8.40715	1.47042	-5.71751	1.08099e-08	3.12809e-07
ALPL	99.3236	-8.41242	1.18534	-7.09705	1.27449e-12	6.48359e-11
SCG5	45.7714	-8.42825	1.46867	-5.73869	9.54115e-09	2.79489e-07
CENPE	46.096	-8.43867	1.46781	-5.74915	8.96919e-09	2.63816e-07
LIN28B	49.9915	-8.55788	1.4583	-5.86839	4.40047e-09	1.33273e-07
OLFML3	51.2899	-8.59539	1.45543	-5.90575	3.5105e-09	1.07457e-07
LRRC2	51.9392	-8.61377	1.45404	-5.92402	3.14173e-09	9.67911e-08
UGT3A2	57.7823	-8.76875	1.44287	-6.07729	1.2223e-09	3.91765e-08
RP11-20D14.6	929.743	-8.8589	0.543233	-16.3077	8.69501e-60	1.38106e-56
RP11-256I9.3	136.98	-8.87057	1.15619	-7.67227	1.68978e-14	1.10805e-12
ABHD12B	62.6516	-8.88553	1.43506	-6.19176	5.94952e-10	2.02015e-08
CNTNAP2	63.3009	-8.90036	1.4341	-6.20623	5.42693e-10	1.86485e-08
FAM64A	63.3009	-8.90036	1.4341	-6.20623	5.42693e-10	1.86485e-08
NNAT	141.849	-8.92004	1.15336	-7.73396	1.04255e-14	7.06317e-13
RRM2	64.2747	-8.92231	1.4327	-6.22762	4.73578e-10	1.64715e-08
AC087645.1	64.924	-8.93674	1.43179	-6.24167	4.32937e-10	1.5206e-08
RBPMS2	66.5471	-8.97215	1.42958	-6.27607	3.47234e-10	1.23783e-08
MYBL2	68.1702	-9.00665	1.42747	-6.30951	2.79925e-10	1.01562e-08
TPX2	68.8194	-9.02021	1.42666	-6.32262	2.57164e-10	9.40193e-09
GFPT2	69.144	-9.02694	1.42625	-6.32912	2.46558e-10	9.03729e-09
VRTN	70.1179	-9.04692	1.42507	-6.34842	2.1754e-10	8.01479e-09
RP11-366M4.3	71.4164	-9.0731	1.42353	-6.37366	1.84569e-10	6.92497e-09
SFRP2	73.0395	-9.10512	1.42168	-6.40447	1.50896e-10	5.7065e-09
BUB1	77.5842	-9.19091	1.4169	-6.48662	8.77817e-11	3.40989e-09
IGF2BP1	79.8565	-9.23182	1.41471	-6.52561	6.77248e-11	2.68924e-09
NANOGP1	281.101	-9.23866	0.940308	-9.82513	8.77566e-23	1.24206e-20
TRIM71	81.155	-9.25464	1.4135	-6.54731	5.85823e-11	2.36563e-09
LECT1	82.7781	-9.28263	1.41205	-6.57387	4.90239e-11	2.00801e-09
LINC00678	84.0766	-9.30461	1.41093	-6.59468	4.26167e-11	1.75564e-09
BIRC5	84.4012	-9.31005	1.41065	-6.59983	4.11639e-11	1.70069e-09
OTX2	84.7258	-9.31546	1.41038	-6.60495	3.97658e-11	1.64769e-09
THY1	89.9197	-9.39925	1.40625	-6.68389	2.32677e-11	9.97198e-10
ANK2	90.5689	-9.40936	1.40577	-6.69338	2.18067e-11	9.38936e-10
NANOG	324.924	-9.44394	0.932953	-10.1226	4.38425e-24	7.0419e-22
RP11-256I9.2	370.082	-9.62503	0.924967	-10.4058	2.33245e-25	4.22056e-23
SLC7A3	108.098	-9.65678	1.39483	-6.92326	4.41356e-12	2.09607e-10
RP11-1144P22.1	112.643	-9.71404	1.39253	-6.97582	3.04098e-12	1.45875e-10
CRABP1	116.214	-9.75736	1.39085	-7.01541	2.29273e-12	1.12242e-10
MKI67	118.811	-9.78799	1.38968	-7.04333	1.87696e-12	9.34884e-11
RP11-267L5.1	137.963	-9.99434	1.38241	-7.22964	4.84275e-13	2.66258e-11
SLC2A3	3849.41	-10.8919	0.52142	-20.8889	6.75786e-97	4.83018e-93
DPPA4	273.005	-10.922	1.35969	-8.03272	9.53347e-16	6.98876e-14
SLC2A14	3493.97	-11.0164	0.553568	-19.9007	4.01578e-88	1.91352e-84
ESRG	306.766	-11.0786	1.35709	-8.16349	3.25481e-16	2.62867e-14
DNMT3B	339.877	-11.2159	1.35504	-8.27719	1.26112e-16	1.07307e-14
TDGF1	397.984	-11.4268	1.35225	-8.45017	2.90871e-17	2.66538e-15
LIN28A	415.513	-11.4843	1.35157	-8.497	1.94548e-17	1.82964e-15

## Sheet: top 50 upregulated
GeneID	Base mean	log2(FC)	StdErr	Wald-Stats	P-value	P-adj
ANXA8L2	6047.42	13.2298	1.36128	9.71861	2.51189e-22	3.3875e-20
ANXA8	4750.41	12.9167	1.37429	9.39881	5.51836e-21	6.68517e-19
KRT14	14507.1	12.4397	0.76215	16.3218	6.90732e-60	1.23425e-56
HCAR3	1693.26	11.5902	1.43344	8.0856	6.18599e-16	4.73254e-14
HCAR2	1692.02	11.5897	1.4334	8.0855	6.19087e-16	4.73254e-14
RP11-324E6.6	1237.78	11.1857	1.45371	7.69459	1.41951e-14	9.39439e-13
KRT6C	1087.35	11.0261	1.46094	7.54729	4.44407e-14	2.79859e-12
AREG	1089.6	11.022	1.46212	7.53842	4.75706e-14	2.96953e-12
AREGB	1081.65	11.0126	1.46262	7.52937	5.0984e-14	3.15505e-12
S100A2	2272.78	10.8963	1.05872	10.2919	7.66237e-25	1.33577e-22
SFN	862.405	10.7292	1.47651	7.26655	3.68786e-13	2.06737e-11
IL8	807.296	10.6455	1.48087	7.18869	6.5414e-13	3.54202e-11
AQP3	2690.84	10.5149	0.88148	11.9287	8.38756e-33	2.725e-30
TACSTD2	4270.89	10.3912	0.710486	14.6255	1.93123e-48	2.12361e-45
LAMB3	608.379	10.2829	1.50093	6.85101	7.33284e-12	3.33831e-10
SLC14A1	571.295	10.2039	1.50524	6.7789	1.21096e-11	5.39272e-10
KRT5	3420.83	10.0765	0.715035	14.0922	4.23875e-45	3.36628e-42
MMP10	461.769	9.92706	1.52193	6.52266	6.90713e-11	2.73206e-09
AC022596.6	450.512	9.89907	1.5231	6.4993	8.06963e-11	3.15179e-09
KRT42P	420.167	9.81106	1.5282	6.42001	1.36262e-10	5.19429e-09
FXYD3	422.402	9.80325	1.53083	6.40388	1.51474e-10	5.71326e-09
CHCHD2	400.373	9.75109	1.53159	6.36663	1.93225e-10	7.23078e-09
DKK1	1429.43	9.634	0.894718	10.7676	4.89438e-27	1.01399e-24
RARRES1	855.18	9.55445	1.0938	8.73511	2.43416e-18	2.46782e-16
MPZL2	823.921	9.51795	1.0862	8.76262	1.90765e-18	1.94785e-16
MUC20	867.68	9.51172	1.13016	8.41623	3.88801e-17	3.54007e-15
KRT17P1	327.65	9.48827	1.5487	6.12662	8.97637e-10	2.95662e-08
MMP3	318.835	9.4524	1.55109	6.09402	1.10109e-09	3.5773e-08
TRIM29	711.436	9.31828	1.09067	8.5436	1.30102e-17	1.23987e-15
LOXL4	273.702	9.26673	1.5617	5.93373	2.96132e-09	9.20264e-08
CYP3A5	273.117	9.26093	1.56255	5.92681	3.08881e-09	9.55726e-08
TNFSF10	259.251	9.17786	1.57034	5.84449	5.08114e-09	1.52594e-07
GBP4	255.772	9.17309	1.56873	5.84745	4.9917e-09	1.50224e-07
KRT7	4074.54	9.16021	0.529042	17.3147	3.64365e-67	8.68099e-64
FGFBP1	230.216	9.0421	1.57692	5.73402	9.80766e-09	2.86123e-07
AC069213.1	1582.27	9.0355	1.33861	6.74991	1.47934e-11	6.48686e-10
GPX2	223.943	9.00119	1.58059	5.69482	1.23502e-08	3.53093e-07
CXCL10	220.397	8.98789	1.58045	5.68692	1.29353e-08	3.69081e-07
GBP3	862.83	8.93283	0.904557	9.87536	5.32411e-23	7.76614e-21
SERPINB5	209.53	8.92595	1.58424	5.63422	1.75853e-08	4.91941e-07
APOL1	209.853	8.92127	1.58555	5.62662	1.83771e-08	5.11091e-07
KLF5	515.218	8.87654	1.10303	8.04739	8.45782e-16	6.26449e-14
KRT16P5	200.93	8.87306	1.58774	5.58849	2.29058e-08	6.33343e-07
CEACAM5	352.214	8.85065	1.67497	5.28406	1.26353e-07	3.03566e-06
ADIRF	194.7	8.80102	1.59728	5.51001	3.58815e-08	9.60535e-07
FOSL1	486.93	8.79871	1.10548	7.95919	1.73171e-15	1.25659e-13
FOXA1	188.956	8.79182	1.59366	5.51675	3.45333e-08	9.2792e-07
GBP1	1365.15	8.78516	0.721051	12.1838	3.79052e-34	1.38937e-31
KRT6A	1055.88	8.76102	0.801012	10.9374	7.63251e-28	1.73185e-25
TNC	1043.92	8.74749	0.797989	10.9619	5.82552e-28	1.36518e-25
