# Supplementary material for: Propagation of human prostate tissue from induced pluripotent stem cells
Source: Stem Cells Transl Med. 2020 Mar 14;9(7):734–45. doi: 10.1002/sctm.19-0286 (PMC7308643; doi:10.1002/sctm.19-0286)
Supplement: Supplementary file 15 — Table S4 Differential Gene Expression of iPSCs vs CD26 positive luminal cells isolated from whole human prostates by flow cytometry (related to Figure 3 and Figure S4). A list of the genes from RNA sequencing (n = 3). [file SCT3-9-734-s004.xlsx]

## Sheet: raw
GeneID	Base mean	log2(FC)	StdErr	Wald-Stats	P-value	P-adj
SLC2A14	3124.92	-8.14491	0.688086	-11.8371	2.51124e-32	3.26261e-28
RP11-20D14.6	825.519	-9.57115	0.812768	-11.776	5.18976e-32	3.37127e-28
SLC2A3	3443.03	-8.10384	0.698797	-11.5968	4.27587e-31	1.85174e-27
KLK3	2764.61	10.6246	0.95571	11.117	1.03686e-28	2.69418e-25
KRT15	1838.65	8.0879	0.726619	11.1309	8.87706e-29	2.69418e-25
S100A6	1660.53	7.32081	0.661968	11.0592	1.97959e-28	4.28646e-25
ALDH1A3	2470.7	8.75985	0.799659	10.9545	6.3236e-28	9.24854e-25
KRT7	1226.19	7.54144	0.688509	10.9533	6.40678e-28	9.24854e-25
TACSTD2	1521.61	9.02302	0.822609	10.9688	5.39953e-28	9.24854e-25
GDF15	1780.2	9.21193	0.853978	10.7871	3.96135e-27	5.14659e-24
IL32	3707.67	7.19104	0.675111	10.6516	1.71313e-26	2.02336e-23
MSMB	2168.88	10.271	0.973845	10.5469	5.25042e-26	5.68446e-23
TM4SF1	1416.11	9.26121	0.880498	10.5181	7.12612e-26	7.12173e-23
FOS	1642.55	6.74149	0.641678	10.506	8.10336e-26	7.51992e-23
AC069213.1	2055.47	10.1956	0.975963	10.4467	1.51785e-25	1.31466e-22
SOD2	5873.04	6.47491	0.629158	10.2914	7.70612e-25	6.25737e-22
LAMC2	1246.72	7.53592	0.736462	10.2326	1.41667e-24	1.08267e-21
GBP1	1033.33	8.47148	0.839638	10.0894	6.1521e-24	4.44045e-21
ANXA1	906.773	7.78026	0.772217	10.0752	7.10951e-24	4.86141e-21
B2M	4785.43	5.44582	0.542442	10.0394	1.0225e-23	6.64216e-21
DUSP1	986.849	6.86331	0.691119	9.93072	3.06042e-23	1.89338e-20
NEAT1	842.858	6.87406	0.69712	9.86066	6.16409e-23	3.36272e-20
RP11-66B24.4	1262.11	8.19834	0.831466	9.86011	6.19803e-23	3.36272e-20
ZFP36	871.518	7.34078	0.744509	9.85989	6.21193e-23	3.36272e-20
ELF3	783.897	6.4472	0.661965	9.73949	2.04575e-22	1.06313e-19
MMP7	1943.63	10.7418	1.12264	9.56834	1.08633e-21	5.42832e-19
LGALS3	949.59	5.91464	0.61846	9.5635	1.13844e-21	5.47799e-19
KLK2	1766.14	10.6332	1.11468	9.53929	1.43808e-21	6.6727e-19
SAT1	4493.76	6.20967	0.660699	9.39864	5.52738e-21	2.47627e-18
SQSTM1	3824.19	5.32414	0.567986	9.37371	7.00251e-21	3.03255e-18
HLA-DRB5	662.211	7.13303	0.761682	9.36484	7.61651e-21	3.19205e-18
ANKRD36C	3379.35	5.07993	0.544916	9.32241	1.13726e-20	4.51649e-18
PODXL	400.705	-5.99427	0.643059	-9.32149	1.1472e-20	4.51649e-18
AQP3	1218.21	9.44092	1.01347	9.31547	1.21412e-20	4.63938e-18
C4B	1393.6	6.72558	0.724842	9.27868	1.71588e-20	6.36936e-18
CDKN1A	605.019	6.40749	0.692995	9.24608	2.32867e-20	8.40393e-18
HLA-DRB1	829.289	6.32836	0.684802	9.24114	2.43881e-20	8.56351e-18
CEACAM1	946.036	9.1306	0.988624	9.23567	2.56678e-20	8.77568e-18
ANXA2	5027.51	5.16146	0.561249	9.19639	3.7017e-20	1.23314e-17
HLA-B	5017.07	4.92606	0.53667	9.17894	4.35352e-20	1.41402e-17
EFNA1	631.92	6.58994	0.718215	9.17544	4.49746e-20	1.42515e-17
C4A	1337.57	6.66545	0.729164	9.14121	6.17569e-20	1.88527e-17
PPP1R15A	1002.71	5.40347	0.591183	9.1401	6.23973e-20	1.88527e-17
MIR302B	559.818	-5.52939	0.607177	-9.10671	8.4917e-20	2.48777e-17
RP11-256I9.2	329.317	-9.31444	1.02299	-9.10512	8.61681e-20	2.48777e-17
GBP3	810.077	8.92744	0.983285	9.0792	1.09378e-19	3.08921e-17
DKK1	782.364	8.88009	0.983899	9.02541	1.79024e-19	4.94867e-17
MT1M	601.201	6.51702	0.72615	8.97475	2.83985e-19	7.68653e-17
RARRES1	1228.25	10.1336	1.12942	8.97239	2.90149e-19	7.69308e-17
HLA-C	4454.69	4.77632	0.535203	8.92432	4.48455e-19	1.16527e-16
SLC44A4	537.801	7.55808	0.851137	8.87998	6.6874e-19	1.70358e-16
JUNB	775.784	8.01536	0.908348	8.82411	1.10339e-18	2.75677e-16
KRT13	968.321	6.60371	0.750303	8.80139	1.35129e-18	3.31245e-16
MUC20	1100.01	9.97216	1.13939	8.75217	2.09295e-18	5.03549e-16
CD59	1068.27	5.24862	0.600312	8.74315	2.26691e-18	5.35485e-16
BACE2	528.999	7.88059	0.90932	8.66647	4.45726e-18	1.03409e-15
ACPP	624.583	8.56779	0.990555	8.64948	5.17355e-18	1.17921e-15
MUC12	550.193	5.83956	0.678484	8.60677	7.51469e-18	1.68329e-15
AASS	205.172	-6.76381	0.797257	-8.48385	2.17862e-17	4.7974e-15
HCG4P5	1128.21	5.06575	0.598858	8.45902	2.69643e-17	5.83867e-15
CAPN2	617.636	5.29721	0.627125	8.44682	2.99354e-17	6.37575e-15
KLF6	601.622	5.25854	0.630557	8.33951	7.45964e-17	1.56316e-14
DNMT3B	302.596	-9.85676	1.18335	-8.32955	8.1148e-17	1.67345e-14
GJA1	260.95	-6.17285	0.747331	-8.25986	1.45839e-16	2.96053e-14
UCA1	870.574	9.6138	1.1698	8.21836	2.06308e-16	4.12362e-14
CXCL2	1203.11	6.62079	0.806652	8.20774	2.25393e-16	4.43683e-14
BIRC3	609.546	5.27143	0.644322	8.18136	2.8066e-16	5.36227e-14
HIST1H2BK	707.199	5.58725	0.682816	8.18266	2.77644e-16	5.36227e-14
IL6ST	383.103	5.88298	0.720302	8.16738	3.15157e-16	5.93408e-14
IRF1	623.768	6.40027	0.787135	8.1311	4.25421e-16	7.89582e-14
HLA-E	1385.02	4.58736	0.565649	8.10991	5.06587e-16	9.26982e-14
GPRC5A	645.589	9.26728	1.1477	8.07467	6.76584e-16	1.20413e-13
NUPR1	454.577	8.12073	1.00553	8.0761	6.68726e-16	1.20413e-13
SYTL2	407.057	5.95853	0.744	8.00878	1.15856e-15	2.03405e-13
JUN	535.837	5.26431	0.659391	7.98359	1.42133e-15	2.46212e-13
GBP2	489.828	8.19643	1.02746	7.97739	1.49456e-15	2.53771e-13
LIN28A	369.595	-11.1586	1.39891	-7.97661	1.50403e-15	2.53771e-13
CXCL16	336.257	6.60966	0.831238	7.95158	1.84145e-15	3.0672e-13
TDGF1	354.003	-11.1012	1.40069	-7.92555	2.27144e-15	3.73552e-13
TRGC1	558.909	6.83065	0.864444	7.90178	2.74943e-15	4.46507e-13
C5orf45	1795.65	4.74975	0.603892	7.86523	3.68428e-15	5.9094e-13
CD44	386.836	6.5499	0.833262	7.86055	3.82454e-15	6.05956e-13
HMOX1	614.955	6.36912	0.811025	7.85317	4.05653e-15	6.34969e-13
PSIP1	360.193	-4.89916	0.624832	-7.84076	4.47817e-15	6.92624e-13
PLA2G2A	394.592	7.92332	1.01125	7.83517	4.68217e-15	7.15656e-13
HIST1H2BJ	586.626	5.57902	0.715761	7.79453	6.465e-15	9.76666e-13
CYP2A6	407.192	5.94689	0.763442	7.78958	6.72317e-15	1.00399e-12
AHNAK	921.842	4.46974	0.577946	7.73384	1.04351e-14	1.5406e-12
CSRP1	367.804	5.35928	0.693171	7.73154	1.06257e-14	1.55111e-12
XXbac-BPG248L24.12	1167.51	4.43376	0.575438	7.70501	1.30828e-14	1.88857e-12
ATF3	863.517	4.48566	0.582915	7.69523	1.41242e-14	2.01651e-12
NANOG	288.458	-10.828	1.40961	-7.68157	1.57145e-14	2.21915e-12
TRGC2	470.752	7.02032	0.914325	7.67815	1.61408e-14	2.25486e-12
HELLS	136.002	-7.24357	0.94694	-7.64944	2.0185e-14	2.78983e-12
ESRG	272.865	-10.7537	1.41218	-7.61492	2.63854e-14	3.60841e-12
CD47	614.084	4.72871	0.621134	7.61302	2.67757e-14	3.62365e-12
ARID5B	335.394	7.70309	1.01298	7.6044	2.86221e-14	3.79447e-12
ITGA2	325.583	5.39888	0.709933	7.60477	2.85404e-14	3.79447e-12
CEACAM8	506.864	8.91142	1.17269	7.59913	2.98121e-14	3.91232e-12
HSPA1A	475.12	8.84301	1.16458	7.59327	3.11932e-14	4.05017e-12
HSPA1B	474.563	8.84151	1.16457	7.59206	3.14861e-14	4.05017e-12
LARP7	603.332	-4.40421	0.581637	-7.57209	3.67264e-14	4.67794e-12
SNHG14	354.835	-4.69548	0.621985	-7.54918	4.38003e-14	5.52479e-12
KRT80	724.535	4.45646	0.591053	7.53986	4.7047e-14	5.87726e-12
NANOGP1	249.477	-10.6335	1.41648	-7.50698	6.05049e-14	7.48647e-12
ARHGAP29	278.134	6.97836	0.93191	7.48823	6.98071e-14	8.55598e-12
DPPA4	242.836	-10.5973	1.41782	-7.47437	7.75736e-14	9.41903e-12
CYP2A7	368.811	5.67458	0.760155	7.46502	8.32839e-14	1.00187e-11
C10orf10	340.161	5.34225	0.719449	7.42547	1.12384e-13	1.33953e-11
TMPRSS2	334.714	5.42896	0.734387	7.39251	1.44086e-13	1.70179e-11
CTSC	135.17	-6.86548	0.929743	-7.38427	1.53291e-13	1.79419e-11
ZNF826P	227.671	-5.06411	0.692079	-7.31725	2.53096e-13	2.93591e-11
KLF5	383.201	8.55592	1.16949	7.31597	2.55532e-13	2.93794e-11
TGM2	377.067	8.53144	1.17164	7.28163	3.29809e-13	3.75867e-11
AZGP1	416.967	8.63761	1.18743	7.27422	3.48426e-13	3.93631e-11
CEBPD	313.436	6.2395	0.860239	7.25322	4.06982e-13	4.55819e-11
LIMCH1	384.315	5.40212	0.745174	7.24948	4.18381e-13	4.64582e-11
LRP10	310.931	5.02227	0.694094	7.23572	4.63067e-13	5.09845e-11
MAFF	270.137	7.3994	1.02341	7.23012	4.82576e-13	5.2686e-11
HIST1H2AC	269.625	5.51215	0.767405	7.18283	6.82817e-13	7.39264e-11
LMO7	276.618	6.30709	0.884057	7.13425	9.73143e-13	1.04488e-10
RP11-395B7.2	258.965	5.61432	0.78724	7.13165	9.91753e-13	1.05614e-10
RASEF	502.446	5.0328	0.707009	7.11844	1.09155e-12	1.15296e-10
NTN4	251.002	7.29743	1.02644	7.10947	1.16485e-12	1.22047e-10
BTG2	277.285	6.07149	0.855683	7.09549	1.28893e-12	1.33966e-10
RP3-416H24.1	221.63	6.65639	0.944072	7.05073	1.77982e-12	1.83519e-10
CYP3A4	272.761	6.27872	0.891111	7.04594	1.84207e-12	1.88442e-10
EDN1	236.221	6.7315	0.957823	7.02792	2.09641e-12	2.11136e-10
STMN1	553.153	-4.23098	0.601956	-7.02871	2.08445e-12	2.11136e-10
TSPAN1	726.11	10.5819	1.51037	7.0062	2.44869e-12	2.44719e-10
S100A16	371.914	4.93492	0.704749	7.00238	2.51651e-12	2.49576e-10
NR4A1	242.806	5.22545	0.747386	6.99163	2.71702e-12	2.6742e-10
MFGE8	148.882	-5.46515	0.782087	-6.9879	2.79028e-12	2.70532e-10
MT2A	5886.97	3.69997	0.529431	6.98857	2.77695e-12	2.70532e-10
HIST1H2BD	387.237	5.06124	0.725902	6.97235	3.11689e-12	2.98415e-10
TNFAIP3	268.226	6.88052	0.986873	6.97204	3.1238e-12	2.98415e-10
TBX3	299.202	8.21909	1.18072	6.96108	3.37677e-12	3.20226e-10
NFKBIA	1283.01	5.0538	0.726705	6.95441	3.54048e-12	3.33319e-10
TOP2A	122.873	-8.54314	1.23592	-6.91234	4.76707e-12	4.45567e-10
GPC4	99.9092	-6.78715	0.982074	-6.91104	4.81113e-12	4.46473e-10
RP11-256I9.3	122.007	-8.53296	1.23656	-6.90055	5.18034e-12	4.77326e-10
ANGPTL4	222.148	6.28733	0.912942	6.88689	5.70241e-12	5.2173e-10
ACSL1	248.496	6.77741	0.991113	6.83819	8.02027e-12	7.28667e-10
KRT17	345.953	5.96634	0.878654	6.79032	1.11885e-11	1.00945e-09
MYOF	208.159	7.03472	1.03713	6.78286	1.17823e-11	1.0557e-09
SECTM1	287.98	8.1363	1.20332	6.76152	1.36551e-11	1.21512e-09
NCOA7	359.697	5.19699	0.768989	6.7582	1.39712e-11	1.23479e-09
TNFRSF21	603.967	4.21056	0.624778	6.73929	1.59163e-11	1.39719e-09
HIST1H4C	327.402	-4.40933	0.655482	-6.72686	1.73369e-11	1.51168e-09
SLC16A1	332.622	-4.2149	0.627235	-6.71981	1.81957e-11	1.57599e-09
PHLDA2	185.405	6.0461	0.901518	6.70658	1.99241e-11	1.71426e-09
NNAT	125.893	-9.70253	1.4489	-6.69647	2.13515e-11	1.82499e-09
CDKN2B	289.07	8.12199	1.21307	6.69543	2.15042e-11	1.82603e-09
CYP3A5	581.318	10.2609	1.53307	6.69307	2.18542e-11	1.8437e-09
MLF1IP	90.7917	-6.69297	1.00166	-6.68188	2.35896e-11	1.97726e-09
RNF144B	197.453	6.95636	1.04347	6.66656	2.61877e-11	2.18097e-09
RP11-267L5.1	122.717	-9.66716	1.45034	-6.66543	2.63884e-11	2.18368e-09
TINAGL1	251.486	5.54638	0.832773	6.66014	2.73573e-11	2.24954e-09
MVP	194.95	6.93886	1.04384	6.64742	2.9827e-11	2.43134e-09
NEDD9	182.331	6.37631	0.959297	6.64685	2.99426e-11	2.43134e-09
GADD45B	379.119	4.68892	0.705688	6.64447	3.0431e-11	2.45565e-09
LMNA	367.862	4.23887	0.638413	6.6397	3.14317e-11	2.52075e-09
KRT19	3269.56	3.55114	0.536077	6.62431	3.48879e-11	2.78076e-09
TIMP1	1235.51	5.05801	0.763836	6.62186	3.54706e-11	2.80997e-09
BCL3	195.317	6.45439	0.97831	6.59748	4.18199e-11	3.29288e-09
ABHD2	376.659	4.86856	0.742989	6.55267	5.65161e-11	4.42324e-09
PDE4B	183.327	6.85403	1.04624	6.55111	5.71113e-11	4.44306e-09
HSPA6	5885.78	10.3823	1.58969	6.531	6.53302e-11	5.05221e-09
ERRFI1	421.844	4.14184	0.635902	6.51333	7.35019e-11	5.65051e-09
KRT8	3053.11	3.48641	0.536266	6.50127	7.96454e-11	6.08678e-09
SMAD3	234.303	4.70423	0.724353	6.49439	8.33705e-11	6.33421e-09
FXYD3	454.629	9.99305	1.5425	6.47849	9.26464e-11	6.99804e-09
HSPA7	5429.77	10.2998	1.59103	6.4737	9.5631e-11	7.18172e-09
RP11-181K12.2	106.009	-5.72745	0.885571	-6.46753	9.96202e-11	7.43831e-09
MT1X	1945.73	3.49864	0.541998	6.45509	1.08157e-10	8.02959e-09
CRABP1	103.371	-9.42845	1.46094	-6.45367	1.09175e-10	8.05909e-09
TSPAN15	212.033	4.77562	0.7412	6.44309	1.17064e-10	8.59264e-09
RARRES2	98.9337	-5.95743	0.924804	-6.44183	1.18038e-10	8.61542e-09
NASP	342.639	-3.92833	0.612492	-6.41369	1.42038e-10	1.0252e-08
RP11-1144P22.1	100.195	-9.38478	1.46306	-6.41449	1.41296e-10	1.0252e-08
IGF2BP3	98.7513	-9.36443	1.46406	-6.3962	1.59294e-10	1.1434e-08
LCN2	247.995	7.89049	1.23503	6.38891	1.67067e-10	1.18609e-08
TMBIM1	365.5	4.22175	0.660777	6.38907	1.66897e-10	1.18609e-08
BHLHE40	239.327	7.85381	1.22948	6.38792	1.68157e-10	1.18733e-08
CDKN2A	262.942	7.94701	1.24624	6.37679	1.80839e-10	1.26998e-08
DLGAP5	89.09	-8.07649	1.26822	-6.36837	1.91041e-10	1.33441e-08
SLC7A3	96.1525	-9.32701	1.46594	-6.36247	1.98535e-10	1.37934e-08
DAZAP2	409.393	3.95743	0.622548	6.35682	2.05979e-10	1.42345e-08
ACADVL	1111.66	3.53061	0.557341	6.33474	2.37743e-10	1.63427e-08
KLF10	330.771	4.17388	0.660828	6.31614	2.68177e-10	1.82416e-08
RP11-426L16.8	101.977	-5.79567	0.917531	-6.3166	2.67385e-10	1.82416e-08
HIST1H2BE	297.813	4.75693	0.755047	6.30018	2.97291e-10	2.01167e-08
S100A10	788.541	3.62832	0.576323	6.29564	3.0613e-10	2.06074e-08
TERF1	406.89	-4.52299	0.7221	-6.26366	3.76046e-10	2.51834e-08
TSC22D1	1677.99	3.41328	0.54517	6.26095	3.82633e-10	2.54932e-08
BIRC5	76.2422	-6.70328	1.07098	-6.259	3.87449e-10	2.56823e-08
GADD45A	275.653	5.11367	0.817346	6.25644	3.93866e-10	2.59752e-08
AKR1C1	656.386	4.84719	0.775014	6.25433	3.99237e-10	2.61964e-08
TFF1	375.479	9.7401	1.55873	6.24875	4.13744e-10	2.70119e-08
FBXO32	154.351	6.61153	1.0589	6.24375	4.27197e-10	2.77507e-08
DPYSL2	85.7738	-5.79682	0.928824	-6.24103	4.34688e-10	2.80968e-08
POU5F1	75.9198	-7.25501	1.16371	-6.23439	4.53541e-10	2.91703e-08
C1orf116	162.783	6.67329	1.07101	6.23086	4.63882e-10	2.96884e-08
CCNB1	98.9946	-5.25036	0.843068	-6.22768	4.73391e-10	3.01485e-08
LXN	220.62	4.51862	0.72634	6.22108	4.93743e-10	3.12913e-08
CHCHD2	362.105	9.70029	1.56047	6.21625	5.0919e-10	3.19584e-08
TNFSF10	361.925	9.70009	1.56027	6.21692	5.06993e-10	3.19584e-08
CFB	374.98	9.71214	1.56392	6.21011	5.29485e-10	3.30724e-08
MPZL2	198.952	7.6159	1.23034	6.19009	6.01296e-10	3.73781e-08
SERPINB9	106.393	-5.01191	0.810809	-6.18136	6.35501e-10	3.93163e-08
CEACAM5	347.864	9.65274	1.56278	6.17664	6.54783e-10	4.03173e-08
DRAM1	242.289	4.3962	0.712323	6.17164	6.7587e-10	4.14194e-08
RP11-132A1.3	78.9838	-7.89931	1.28223	-6.16058	7.24776e-10	4.42079e-08
SFN	348.259	9.64056	1.56529	6.15898	7.32159e-10	4.44496e-08
C8orf4	353.509	9.63986	1.56796	6.14802	7.84537e-10	4.7408e-08
ITGB8	145.759	6.04971	0.984376	6.14573	7.95946e-10	4.78747e-08
IRF6	158.445	5.08809	0.828452	6.14169	8.16497e-10	4.88845e-08
ANK2	80.5602	-9.0771	1.47962	-6.13475	8.52915e-10	5.08306e-08
THY1	79.9827	-9.06687	1.48022	-6.12535	9.04869e-10	5.36806e-08
C4A-AS1	171.829	5.89687	0.963933	6.11751	9.50493e-10	5.61309e-08
CD9	932.677	3.42153	0.561856	6.0897	1.13126e-09	6.65036e-08
MAD2L1	70.756	-6.58971	1.08258	-6.08705	1.15013e-09	6.73088e-08
MTUS1	164.804	7.3971	1.21683	6.079	1.20937e-09	7.0458e-08
PRSS23	210.883	4.3654	0.720654	6.05756	1.38204e-09	8.01586e-08
OTX2	75.3628	-8.98211	1.48536	-6.04709	1.47482e-09	8.47004e-08
SP100	135.555	5.95314	0.984551	6.04656	1.47975e-09	8.47004e-08
TYMP	164.824	7.3879	1.22184	6.04654	1.47991e-09	8.47004e-08
PIM3	403.774	3.83237	0.634043	6.04433	1.50028e-09	8.54899e-08
ITPKC	186.474	4.96548	0.821722	6.04277	1.51491e-09	8.59464e-08
TMC5	175.264	5.0428	0.835085	6.03866	1.55398e-09	8.77794e-08
LINC00678	74.7853	-8.97112	1.48604	-6.03692	1.57086e-09	8.83488e-08
CDK1	69.1357	-6.28736	1.04367	-6.02427	1.69874e-09	9.51296e-08
SOX2	78.5654	-5.83836	0.969714	-6.0207	1.73665e-09	9.68349e-08
LECT1	73.6303	-8.94888	1.48744	-6.01629	1.78464e-09	9.8692e-08
TRPV6	148.535	5.70678	0.948562	6.01624	1.78515e-09	9.8692e-08
ATP8B1	147.501	5.70282	0.94855	6.01215	1.83084e-09	1.00789e-07
HERPUD1	571.709	3.94058	0.65688	5.99894	1.98612e-09	1.08876e-07
LIPE-AS1	159.753	4.76068	0.794624	5.99111	2.08419e-09	1.13561e-07
PMEPA1	207.045	4.33803	0.724123	5.99073	2.08906e-09	1.13561e-07
TRIM71	72.1866	-8.92054	1.48925	-5.98996	2.09898e-09	1.13625e-07
CDC20	71.4764	-7.75121	1.29476	-5.98658	2.14294e-09	1.15523e-07
USP44	93.7869	-5.07185	0.848686	-5.97611	2.28522e-09	1.22684e-07
MMP10	292.43	9.42665	1.57772	5.97486	2.3029e-09	1.23125e-07
IGF2BP1	71.0316	-8.89742	1.49074	-5.96844	2.39529e-09	1.27539e-07
PTPRH	130.524	6.37364	1.07152	5.94823	2.71061e-09	1.4374e-07
AURKB	69.5879	-8.86795	1.49268	-5.94097	2.83346e-09	1.49644e-07
FOSL1	150.148	7.26635	1.22363	5.93833	2.87932e-09	1.5145e-07
BUB1	69.4552	-7.70847	1.29852	-5.93634	2.91449e-09	1.52682e-07
C4B-AS1	171.296	7.39937	1.24678	5.93478	2.94238e-09	1.53524e-07
RP11-366M4.3	64.2475	-6.94954	1.17127	-5.93332	2.96871e-09	1.54278e-07
FOXA1	286.175	9.38157	1.58307	5.9262	3.10027e-09	1.60473e-07
WDHD1	73.3137	-5.6488	0.955564	-5.91149	3.39034e-09	1.74791e-07
GPC3	68.4226	-7.76085	1.31383	-5.90704	3.48315e-09	1.78866e-07
DPYSL3	95.4306	-4.92412	0.833795	-5.90568	3.51199e-09	1.79637e-07
ELF1	127.489	5.5083	0.933708	5.89939	3.64858e-09	1.85892e-07
ADAM9	497.425	3.67302	0.623015	5.89555	3.73437e-09	1.8805e-07
PTTG1	91.9964	-5.13476	0.870887	-5.89602	3.7238e-09	1.8805e-07
STEAP1	165.734	4.53817	0.769691	5.89609	3.72216e-09	1.8805e-07
TMEM45B	267.73	9.32018	1.58355	5.88564	3.96518e-09	1.98902e-07
CPE	311.877	4.58536	0.781373	5.86834	4.40178e-09	2.19954e-07
LDHB	701.896	-4.2393	0.722691	-5.86599	4.46454e-09	2.22235e-07
HCG4P8	204.373	4.31255	0.736342	5.85672	4.72092e-09	2.341e-07
DHRS7	376.241	3.63788	0.621636	5.8521	4.85402e-09	2.39785e-07
SFRP2	64.9679	-8.76903	1.49941	-5.84834	4.96508e-09	2.44342e-07
S100P	255.956	9.25281	1.58915	5.82247	5.79836e-09	2.84273e-07
NFKB1	142.075	4.9252	0.846564	5.81787	5.96013e-09	2.91106e-07
ITGAV	223.574	4.06431	0.701086	5.79717	6.74442e-09	3.28178e-07
PTPRZ1	62.3692	-8.70999	1.5036	-5.79278	6.92326e-09	3.34375e-07
VRTN	62.3692	-8.70999	1.5036	-5.79278	6.92326e-09	3.34375e-07
PWAR6	69.8488	-5.57543	0.964244	-5.78218	7.37395e-09	3.54824e-07
NME4	219.14	-3.77773	0.653694	-5.77905	7.51237e-09	3.6015e-07
NGFRAP1	228.228	-3.8563	0.667599	-5.77637	7.63302e-09	3.64589e-07
CD74	528.193	3.54328	0.614351	5.76751	8.045e-09	3.82161e-07
TPX2	61.2142	-8.68289	1.50556	-5.7672	8.05973e-09	3.82161e-07
BUB1B	62.3385	-6.51552	1.12989	-5.7665	8.09332e-09	3.82358e-07
ST14	212.37	4.05927	0.704308	5.76349	8.23915e-09	3.87837e-07
HCG4P3	145.403	5.65458	0.981704	5.75996	8.41329e-09	3.94604e-07
RASD1	127.975	5.21839	0.906078	5.75932	8.44548e-09	3.94689e-07
GPR110	240.34	9.17502	1.59422	5.75517	8.65557e-09	4.03058e-07
TRIM47	121.846	5.43586	0.945757	5.74763	9.05045e-09	4.19941e-07
PLK1	58.4726	-6.80764	1.18636	-5.73826	9.56517e-09	4.42245e-07
CEACAM3	233.653	9.14142	1.59582	5.72834	1.01419e-08	4.67248e-07
CIB1	209.829	4.03961	0.706012	5.72173	1.05445e-08	4.84079e-07
POLR3G	60.3612	-6.34625	1.10941	-5.72039	1.06279e-08	4.86188e-07
MYBL2	61.0816	-7.51597	1.31624	-5.71017	1.12866e-08	5.14508e-07
LPAR6	117.037	6.20821	1.08985	5.69639	1.22369e-08	5.55879e-07
AC087645.1	57.7493	-8.59815	1.5119	-5.68697	1.29313e-08	5.85275e-07
QPRT	57.0289	-6.76983	1.19053	-5.68641	1.29741e-08	5.85275e-07
GCLM	280.204	4.30513	0.757723	5.68167	1.33384e-08	5.99629e-07
COL9A3	59.9266	-7.48719	1.31902	-5.67634	1.37604e-08	6.16465e-07
RRM2	57.1718	-8.58349	1.51303	-5.67305	1.40276e-08	6.26278e-07
FOSB	116.265	5.72177	1.00902	5.67062	1.42281e-08	6.33053e-07
NRIP1	214.114	4.06758	0.718386	5.66211	1.49526e-08	6.63016e-07
HLA-L	265.78	3.71364	0.658661	5.63816	1.71876e-08	7.59527e-07
ABHD12B	55.728	-8.54613	1.51594	-5.63752	1.72512e-08	7.59754e-07
ZG16B	213.384	9.03024	1.60283	5.63395	1.7613e-08	7.73069e-07
PDK4	220.442	9.04416	1.60583	5.63209	1.78039e-08	7.78818e-07
NDRG1	209.911	9.01053	1.60386	5.61804	1.93131e-08	8.41998e-07
RP11-61L23.2	213.543	9.01319	1.60609	5.61188	2.00143e-08	8.69654e-07
MT1F	384.487	3.52369	0.628237	5.60885	2.03674e-08	8.82046e-07
MMP3	206.491	8.98568	1.60624	5.59423	2.21606e-08	9.56514e-07
FAM64A	56.7504	-7.40484	1.32712	-5.57961	2.41055e-08	1.03702e-06
SDCBP2	107.45	5.61801	1.00871	5.56948	2.55499e-08	1.09552e-06
CYP2S1	121.393	-5.154	0.92574	-5.56743	2.58518e-08	1.10482e-06
CASP4	211.18	8.97224	1.61236	5.56465	2.62677e-08	1.11892e-06
FZD7	60.806	-5.96092	1.0721	-5.56004	2.69709e-08	1.14139e-06
MFSD1	145.432	4.47579	0.804911	5.5606	2.68843e-08	1.14139e-06
ISG20	121.806	6.95976	1.25361	5.55176	2.82814e-08	1.19296e-06
AC140481.1	203.801	-3.86186	0.696286	-5.54637	2.91657e-08	1.2184e-06
COBLL1	138.743	4.70726	0.848703	5.54642	2.91577e-08	1.2184e-06
MCM4	148.784	-3.93256	0.70894	-5.5471	2.90443e-08	1.2184e-06
SALL2	55.4291	-7.45307	1.34482	-5.54204	2.98968e-08	1.24493e-06
KRT23	140.314	5.92824	1.07057	5.53746	3.06896e-08	1.27386e-06
HLA-G	386.839	3.50232	0.632715	5.53539	3.10539e-08	1.28488e-06
CCNB2	51.6856	-8.43564	1.52487	-5.53205	3.16508e-08	1.30129e-06
CKS2	223.785	-3.90476	0.705804	-5.53236	3.15944e-08	1.30129e-06
FAM115C	195.143	8.90993	1.61158	5.52871	3.22601e-08	1.32216e-06
APOL2	188.912	4.10961	0.7438	5.52515	3.29206e-08	1.34498e-06
EGFR	126.213	5.4555	0.988016	5.52168	3.35783e-08	1.36755e-06
FEZ1	63.374	-5.3826	0.975729	-5.51649	3.45841e-08	1.40411e-06
PTRF	589.477	3.47253	0.630262	5.50965	3.59547e-08	1.45521e-06
RP11-69I8.2	50.8194	-8.41074	1.52695	-5.5082	3.62522e-08	1.4627e-06
LEFTY2	84.448	-4.6533	0.847607	-5.48993	4.02096e-08	1.61735e-06
ERO1L	385.695	3.39692	0.619671	5.48182	4.20977e-08	1.68807e-06
SQRDL	184.606	8.84653	1.61516	5.4772	4.32108e-08	1.72737e-06
PLK2	163.106	4.27052	0.780819	5.46929	4.51846e-08	1.80073e-06
ARFGAP3	183.857	3.92055	0.717466	5.46444	4.64371e-08	1.84499e-06
TRPV5	110.301	5.63271	1.03107	5.46296	4.6825e-08	1.85473e-06
CKAP2	52.1099	-6.19431	1.13687	-5.44859	5.0772e-08	2.00495e-06
HLA-A	3762.51	2.94834	0.541424	5.44553	5.16501e-08	2.03345e-06
MET	131.083	4.46781	0.821674	5.43745	5.40473e-08	2.1214e-06
AKR1C3	562.546	4.3575	0.801985	5.4334	5.52907e-08	2.16367e-06
UGCG	278.006	3.5307	0.650214	5.43006	5.63363e-08	2.19796e-06
NT5DC2	70.4292	-4.94241	0.910757	-5.42671	5.74025e-08	2.23285e-06
CBS	232.298	-3.53873	0.654862	-5.40378	6.52514e-08	2.53059e-06
TNNT1	52.565	-6.13218	1.13528	-5.40147	6.60979e-08	2.55578e-06
CENPH	50.5101	-6.65245	1.23265	-5.39685	6.782e-08	2.61459e-06
MCM5	91.2043	-4.39968	0.816352	-5.38944	7.06762e-08	2.71664e-06
JUND	461.193	3.24515	0.602512	5.38602	7.2034e-08	2.76067e-06
RAET1L	171.536	8.73463	1.62506	5.37495	7.6602e-08	2.9271e-06
MT1JP	767.928	3.97698	0.740339	5.37184	7.79375e-08	2.96939e-06
PTGS2	167.556	8.72141	1.6239	5.37065	7.84539e-08	2.97164e-06
STEAP4	175.863	8.74415	1.62802	5.37104	7.82817e-08	2.97164e-06
UGT3A2	52.2323	-6.25141	1.16494	-5.36628	8.03751e-08	3.03556e-06
TNFRSF12A	708.048	3.06311	0.570999	5.36448	8.11829e-08	3.05718e-06
NFKB2	167.068	3.93658	0.734749	5.35772	8.42779e-08	3.16456e-06
OLFML3	45.6219	-8.25087	1.54094	-5.35444	8.58239e-08	3.21333e-06
S100A11	1174.06	2.99987	0.560362	5.35345	8.62944e-08	3.22166e-06
HIST1H2BC	146.131	4.60317	0.860395	5.35007	8.79224e-08	3.27303e-06
ITGB6	109.774	6.79344	1.27298	5.33663	9.46884e-08	3.51483e-06
MCM2	54.6881	-5.66412	1.06178	-5.33456	9.57764e-08	3.54509e-06
EMP1	161.397	8.67501	1.62715	5.33143	9.74433e-08	3.57912e-06
KRT6B	172.292	4.96412	0.93113	5.33128	9.75223e-08	3.57912e-06
TRIM24	160.276	-3.86876	0.725543	-5.33223	9.70128e-08	3.57912e-06
LIN28B	44.4669	-8.21264	1.54445	-5.31751	1.05196e-07	3.84989e-06
PSAT1	436.332	-3.13488	0.590204	-5.31153	1.08711e-07	3.96734e-06
HLA-H	1602.43	2.9037	0.546777	5.31058	1.09278e-07	3.97687e-06
HIST1H4H	176.047	8.6865	1.63898	5.29994	1.1584e-07	4.2039e-06
HMMR	43.8894	-8.19311	1.54627	-5.29863	1.16673e-07	4.22233e-06
TRIM29	124.268	6.90334	1.30517	5.28922	1.22841e-07	4.43319e-06
HMGB2	258.894	-3.33971	0.633102	-5.27515	1.3265e-07	4.77392e-06
DAPK2	114.893	4.43968	0.844663	5.25615	1.47099e-07	5.27933e-06
SALL4	47.0452	-6.546	1.24677	-5.25037	1.51796e-07	5.43288e-06
PKDCC	57.3103	-5.22699	0.995798	-5.24904	1.5289e-07	5.457e-06
CHAF1A	66.098	-4.84388	0.923036	-5.24777	1.53955e-07	5.47996e-06
KIAA0101	46.7667	-7.20185	1.37311	-5.24491	1.56363e-07	5.55044e-06
STAT6	183.829	3.71	0.707984	5.24023	1.60376e-07	5.67741e-06
LRRC2	46.7564	-6.53675	1.24802	-5.23768	1.62604e-07	5.74062e-06
RAET1G	152.219	8.56995	1.63828	5.23108	1.68525e-07	5.93355e-06
HPGD	112.785	5.62766	1.07614	5.22947	1.69994e-07	5.96123e-06
TNFSF15	93.6204	6.60752	1.26358	5.22922	1.70229e-07	5.96123e-06
MFAP2	69.9366	-5.33925	1.02145	-5.22712	1.72173e-07	6.01308e-06
SYNGR2	418.584	3.15858	0.60488	5.22182	1.77173e-07	6.17111e-06
TRIB1	334.522	3.26249	0.624894	5.22088	1.78075e-07	6.18595e-06
LINC00963	95.0826	5.07643	0.972764	5.21856	1.80317e-07	6.24714e-06
HMGN3	161.525	-3.61319	0.692946	-5.21425	1.8456e-07	6.37714e-06
AC018865.8	118.382	-3.96228	0.76031	-5.2114	1.87419e-07	6.45875e-06
CASP5	150.812	8.53031	1.64472	5.18649	2.14299e-07	7.32677e-06
DNAJB1	438.711	3.22642	0.622009	5.18709	2.13603e-07	7.32677e-06
LTBR	194.66	3.61035	0.696093	5.18659	2.14176e-07	7.32677e-06
PRRG4	97.6184	4.83052	0.931623	5.18505	2.15952e-07	7.36392e-06
FOSL2	92.2625	5.03784	0.97257	5.17993	2.21973e-07	7.54942e-06
ARRDC3	178.547	3.73249	0.721153	5.17572	2.27028e-07	7.70116e-06
ECEL1	40.1357	-8.05886	1.55921	-5.16854	2.35929e-07	7.96153e-06
ZSCAN10	40.1357	-8.05886	1.55921	-5.16854	2.35929e-07	7.96153e-06
CD82	165.195	4.27033	0.826822	5.16474	2.40767e-07	8.10375e-06
CENPV	68.3875	-4.68171	0.907406	-5.15945	2.47681e-07	8.31492e-06
ORC6	61.9844	-5.38774	1.04579	-5.15185	2.57932e-07	8.63674e-06
SPINK1	125.146	6.86847	1.33365	5.15012	2.60321e-07	8.69431e-06
PAICS	332.335	-3.12464	0.606902	-5.14851	2.62564e-07	8.74676e-06
EXPH5	111.511	4.76755	0.926199	5.14744	2.64068e-07	8.77436e-06
ACHE	96.8988	4.81812	0.936698	5.14373	2.69331e-07	8.9264e-06
PNRC1	304.145	3.68167	0.716085	5.14138	2.72724e-07	9.01586e-06
AC037199.1	136.267	8.44718	1.64478	5.13574	2.81035e-07	9.26701e-06
MYH10	206.39	-3.9342	0.76662	-5.13188	2.86868e-07	9.4354e-06
BAG1	244.991	3.42065	0.666882	5.12932	2.90787e-07	9.54017e-06
APOL1	134.824	8.43688	1.64513	5.1284	2.92211e-07	9.56273e-06
VRK1	71.4208	-4.53275	0.885519	-5.11875	3.0756e-07	1.00397e-05
AP1S2	148.726	-3.74773	0.734384	-5.10323	3.3391e-07	1.08726e-05
FAM115D	130.427	8.39253	1.64863	5.09061	3.5691e-07	1.15924e-05
CEACAM6	131.359	8.38582	1.65111	5.07891	3.79607e-07	1.22989e-05
IFNGR1	385.548	3.15798	0.622907	5.06976	3.98327e-07	1.28733e-05
EHF	128.473	8.36709	1.65127	5.06707	4.03983e-07	1.29914e-05
LAMB3	465.185	8.80032	1.73671	5.06723	4.03653e-07	1.29914e-05
RND2	36.9595	-7.93398	1.57198	-5.04713	4.48496e-07	1.43873e-05
CENPE	41.7253	-6.29198	1.24893	-5.0379	4.70666e-07	1.49875e-05
CENPW	41.7253	-6.29198	1.24893	-5.0379	4.70666e-07	1.49875e-05
NES	41.5692	-7.02604	1.3946	-5.03805	4.70295e-07	1.49875e-05
AC004510.3	126.296	8.3351	1.65491	5.03657	4.73944e-07	1.50284e-05
ADIRF	123.34	8.32599	1.65336	5.03581	4.75839e-07	1.50284e-05
GNAS-AS1	36.6708	-7.92204	1.57323	-5.03551	4.76577e-07	1.50284e-05
ZNF93	319.669	-3.38702	0.672575	-5.0359	4.75606e-07	1.50284e-05
PHGDH	273.255	-3.41999	0.679543	-5.03278	4.8343e-07	1.52076e-05
CCDC88A	48.9674	-5.61957	1.11695	-5.03117	4.87499e-07	1.52825e-05
KIF20B	52.524	-5.1391	1.02151	-5.03091	4.88164e-07	1.52825e-05
IL8	665.187	8.83568	1.75759	5.02716	4.97786e-07	1.55462e-05
MALL	121.777	8.31202	1.65403	5.0253	5.02638e-07	1.56601e-05
TAGLN2	462.939	3.04929	0.607028	5.02331	5.07896e-07	1.57861e-05
NAP1L1	282.321	-3.11875	0.622066	-5.01354	5.34369e-07	1.65693e-05
FOXH1	58.2102	-4.98294	0.994095	-5.01254	5.37168e-07	1.66164e-05
SERINC2	144.624	3.80707	0.75993	5.00976	5.44986e-07	1.68182e-05
APOL3	105.865	4.3149	0.861628	5.00785	5.5042e-07	1.69456e-05
SP140L	78.8315	5.64845	1.12808	5.00713	5.52483e-07	1.69689e-05
VAMP8	243.309	3.40457	0.681169	4.99813	5.7889e-07	1.77381e-05
PMEL	66.597	-4.72663	0.945888	-4.99703	5.82192e-07	1.77973e-05
AURKA	41.559	-6.35915	1.27302	-4.99534	5.87332e-07	1.79122e-05
ASPM	35.5158	-7.87323	1.57844	-4.98798	6.10147e-07	1.85645e-05
LURAP1L	117.379	8.26524	1.65749	4.98659	6.14546e-07	1.86546e-05
ULK4P2	52.8669	-5.21874	1.04668	-4.98599	6.16443e-07	1.86686e-05
CSRNP1	153.299	3.65113	0.735724	4.96263	6.95449e-07	2.09869e-05
PKIB	58.8457	-4.85594	0.978544	-4.96241	6.96224e-07	2.09869e-05
MUC3A	192.072	3.42568	0.691195	4.95617	7.18977e-07	2.16226e-05
ZWINT	49.5244	-5.18362	1.04623	-4.95458	7.24871e-07	2.17495e-05
MTA3	155.936	-3.48973	0.704895	-4.95071	7.39416e-07	2.21348e-05
AKR1C2	89.1909	5.7702	1.16803	4.94012	7.80735e-07	2.32645e-05
JAK1	169.478	3.52472	0.713469	4.94025	7.8021e-07	2.32645e-05
MSH2	87.4432	-4.00738	0.811828	-4.93625	7.96394e-07	2.36768e-05
MT1A	814.904	2.77336	0.562679	4.92885	8.2717e-07	2.45356e-05
RP11-562F9.2	34.0721	-7.80969	1.58538	-4.92606	8.39054e-07	2.48314e-05
CCNA2	50.6691	-5.03494	1.02225	-4.92538	8.41984e-07	2.48615e-05
ZC3H12A	143.799	3.97366	0.807392	4.92159	8.58417e-07	2.52892e-05
SPTSSB	164.412	3.54386	0.721442	4.91219	9.00655e-07	2.64736e-05
MCM3	180.611	-3.33566	0.680173	-4.90414	9.38377e-07	2.74581e-05
TSPAN3	1177	2.76835	0.564449	4.90452	9.3658e-07	2.74581e-05
KPNA2	134.377	-3.53804	0.723299	-4.89153	1.00053e-06	2.92111e-05
MISP	108.935	8.15483	1.66807	4.88877	1.01466e-06	2.95572e-05
ABCC3	74.1399	5.5554	1.13661	4.88769	1.02025e-06	2.96194e-05
ATP1A2	33.2058	-7.77011	1.5898	-4.88748	1.02136e-06	2.96194e-05
RABGAP1L	98.755	-3.89721	0.797668	-4.88576	1.03032e-06	2.98128e-05
BAG3	128.769	4.03546	0.826867	4.88043	1.05855e-06	3.04938e-05
CPM	87.3975	6.43831	1.31919	4.88051	1.05814e-06	3.04938e-05
ELOVL1	149.129	3.61009	0.740128	4.87765	1.07355e-06	3.08575e-05
HLA-DRB6	141.073	4.52919	0.929222	4.87417	1.09266e-06	3.10632e-05
MYCN	32.9171	-7.75667	1.59132	-4.87437	1.09157e-06	3.10632e-05
SKA3	32.9171	-7.75667	1.59132	-4.87437	1.09157e-06	3.10632e-05
SYT6	32.9171	-7.75667	1.59132	-4.87437	1.09157e-06	3.10632e-05
ZIC5	32.9171	-7.75667	1.59132	-4.87437	1.09157e-06	3.10632e-05
INSIG1	229.963	3.44645	0.708103	4.86716	1.13215e-06	3.21156e-05
ULK4P3	54.7555	-5.03238	1.03418	-4.86608	1.13836e-06	3.22213e-05
DUSP5	79.6257	4.82241	0.991532	4.8636	1.15271e-06	3.25566e-05
PRODH	32.6283	-7.74309	1.59286	-4.86113	1.16718e-06	3.28224e-05
RMI2	32.6283	-7.74309	1.59286	-4.86113	1.16718e-06	3.28224e-05
PSPH	102.983	-3.85898	0.79392	-4.86066	1.16992e-06	3.28286e-05
C10orf54	73.7428	6.26667	1.28979	4.85866	1.18183e-06	3.30912e-05
TCF7L1	46.0697	-5.27972	1.08985	-4.84443	1.26976e-06	3.54769e-05
FOXP1	255.298	3.35764	0.695176	4.82991	1.36594e-06	3.80823e-05
DNAJB9	146.683	3.73918	0.774333	4.8289	1.37288e-06	3.81937e-05
NAMPT	457.946	2.91975	0.6049	4.82683	1.38726e-06	3.85114e-05
CXCL17	77.018	5.58532	1.15752	4.82524	1.39838e-06	3.87372e-05
CUZD1	37.4044	-6.75803	1.40188	-4.82071	1.43051e-06	3.95429e-05
USP54	188.469	3.60542	0.748037	4.81983	1.43677e-06	3.96317e-05
NEURL3	99.9538	8.05968	1.67311	4.81717	1.45606e-06	4.00788e-05
TMEM59	491.208	2.90394	0.602951	4.81621	1.46311e-06	4.01875e-05
DNAJC12	77.8426	4.78887	0.99452	4.81526	1.47007e-06	4.02936e-05
HBEGF	86.9044	4.64572	0.965475	4.81185	1.49537e-06	4.09008e-05
TFPI2	91.2877	4.28295	0.892108	4.80094	1.57925e-06	4.31043e-05
SYNJ2	104.793	4.29194	0.894241	4.79953	1.59038e-06	4.33169e-05
CBX5	180.291	-3.21159	0.669641	-4.79599	1.61873e-06	4.3997e-05
KIF2C	31.1846	-7.67313	1.60093	-4.79293	1.64366e-06	4.45813e-05
NFIC	73.1521	5.05755	1.05536	4.79226	1.64916e-06	4.46373e-05
IGFBP2	137.42	-3.43352	0.716946	-4.78909	1.67543e-06	4.52541e-05
CRYAB	73.3788	6.24602	1.30471	4.78729	1.69052e-06	4.55669e-05
FST	55.9919	-4.58399	0.9577	-4.78646	1.69752e-06	4.56609e-05
PLAT	122.562	5.32545	1.11293	4.78507	1.70928e-06	4.58823e-05
STC2	49.7926	-4.84328	1.01306	-4.78084	1.74566e-06	4.67621e-05
FAM102A	160.074	3.43958	0.719889	4.77794	1.77103e-06	4.7344e-05
ARHGEF12	170.68	3.53014	0.739571	4.77323	1.81292e-06	4.83644e-05
ANXA2P2	69.3009	5.4594	1.14389	4.77266	1.81807e-06	4.84025e-05
PKP3	97.6567	4.19695	0.88011	4.76867	1.8545e-06	4.92714e-05
EGR1	306.578	3.37684	0.708299	4.76754	1.86487e-06	4.94457e-05
NFKBIZ	149.418	3.92377	0.823094	4.7671	1.86898e-06	4.94536e-05
SCG3	30.6071	-7.64413	1.60434	-4.76466	1.89172e-06	4.99537e-05
NCEH1	76.6668	4.76314	0.999925	4.7635	1.90267e-06	5.0141e-05
BCL6	76.8874	4.76568	1.00164	4.75788	1.95633e-06	5.14507e-05
MAP1B	170.04	-3.77698	0.79537	-4.74871	2.04721e-06	5.3732e-05
F3	80.3631	4.54537	0.957727	4.74599	2.07484e-06	5.43475e-05
HSPB1	710.657	2.88167	0.607654	4.74229	2.11316e-06	5.52397e-05
AC034193.5	64.4806	-4.2865	0.904119	-4.74108	2.12584e-06	5.54598e-05
CX3CL1	76.6777	5.56188	1.17612	4.729	2.25625e-06	5.87439e-05
NIPSNAP1	114.726	-3.72798	0.788586	-4.72742	2.27388e-06	5.90844e-05
AC068134.5	36.3615	-6.15618	1.3037	-4.72209	2.33431e-06	6.05336e-05
PRSS3	92.7519	7.94681	1.68377	4.71966	2.36238e-06	6.10179e-05
ZNF589	67.925	-4.21136	0.892226	-4.72005	2.35784e-06	6.10179e-05
CDCA7L	52.6596	-4.64801	0.985073	-4.71844	2.37663e-06	6.12643e-05
CP	234.406	3.09325	0.656225	4.71371	2.4325e-06	6.24567e-05
RHOC	198.892	3.23487	0.686212	4.71409	2.42794e-06	6.24567e-05
IFNGR2	108.066	3.90352	0.82835	4.71241	2.44807e-06	6.27325e-05
RPL39L	60.2923	-4.38673	0.931312	-4.71027	2.47392e-06	6.32699e-05
GUCY1A3	90.1019	7.92553	1.68377	4.70701	2.51377e-06	6.41628e-05
STAP2	148.224	3.74189	0.795592	4.70327	2.56023e-06	6.52206e-05
AKR1C4	209.421	4.19963	0.893129	4.70216	2.57425e-06	6.52548e-05
LAPTM4B	211.482	-3.05208	0.649107	-4.70197	2.57664e-06	6.52548e-05
PIK3IP1	81.3784	4.82666	1.02642	4.70242	2.57094e-06	6.52548e-05
TACC3	35.3729	-6.0351	1.28481	-4.69728	2.63654e-06	6.66418e-05
MLPH	114.549	4.56664	0.974132	4.68791	2.76008e-06	6.95014e-05
NR6A1	48.0601	-4.78763	1.02128	-4.68789	2.76037e-06	6.95014e-05
ARHGAP6	88.833	7.90125	1.68674	4.68434	2.80869e-06	7.05812e-05
CYP26A1	28.8746	-7.55334	1.61527	-4.67621	2.92226e-06	7.32936e-05
LRG1	72.3275	6.18838	1.32722	4.66265	3.1216e-06	7.80156e-05
MYO5B	120.698	4.05198	0.869041	4.66259	3.12254e-06	7.80156e-05
SLFN5	66.0132	5.3833	1.15563	4.65834	3.18774e-06	7.94916e-05
RHOB	77.1333	4.4851	0.962923	4.6578	3.19613e-06	7.95481e-05
MEST	59.1373	-4.35617	0.935515	-4.65644	3.21722e-06	7.992e-05
C1R	82.4306	4.83525	1.04028	4.64804	3.35101e-06	8.30847e-05
ABHD3	152.605	3.78431	0.814506	4.64614	3.38209e-06	8.36953e-05
GPX2	91.8935	7.87369	1.69716	4.63934	3.49532e-06	8.6333e-05
MUC2	88.0166	7.85577	1.69503	4.63458	3.57655e-06	8.81717e-05
PINK1	160.435	3.3216	0.717172	4.63153	3.62982e-06	8.93155e-05
LIPH	63.4575	6.05496	1.30777	4.62998	3.65695e-06	8.9813e-05
PXDC1	64.2426	6.06813	1.31081	4.62929	3.66928e-06	8.99459e-05
MCM6	54.0351	-4.67129	1.00996	-4.62521	3.74225e-06	9.15619e-05
FOLH1	91.4821	7.85893	1.70076	4.62084	3.82194e-06	9.29862e-05
RARRES3	76.3017	4.46857	0.967044	4.62085	3.82168e-06	9.29862e-05
TRAFD1	224.906	3.20539	0.69361	4.62131	3.8133e-06	9.29862e-05
PRSS22	64.3861	6.0618	1.31335	4.61553	3.92086e-06	9.52146e-05
LMNB1	27.7197	-7.48936	1.6232	-4.61396	3.95075e-06	9.54054e-05
MCM10	27.7197	-7.48936	1.6232	-4.61396	3.95075e-06	9.54054e-05
RP4-792G4.2	27.7197	-7.48936	1.6232	-4.61396	3.95075e-06	9.54054e-05
HLA-F	91.2827	4.09331	0.887564	4.61185	3.991e-06	9.61985e-05
IER5	127.275	3.79281	0.822485	4.6114	3.9997e-06	9.62298e-05
EPAS1	65.6047	6.07617	1.3197	4.6042	4.14063e-06	9.94364e-05
NFIL3	184.713	3.31142	0.71938	4.60316	4.16121e-06	9.97462e-05
CFLAR	151.695	3.61759	0.785985	4.60261	4.17221e-06	9.98256e-05
PRR11	27.4309	-7.4729	1.62527	-4.59795	4.26662e-06	0.000101897
SBDS	139.852	3.43967	0.749198	4.59114	4.40837e-06	0.000105089
PARM1	84.561	4.16897	0.90884	4.58714	4.4937e-06	0.000106927
TROAP	27.1422	-7.45625	1.62737	-4.58177	4.61066e-06	0.00010931
ZIC3	27.1422	-7.45625	1.62737	-4.58177	4.61066e-06	0.00010931
S100A14	70.2799	5.43464	1.18865	4.57209	4.82872e-06	0.000114271
OSMR	67.1699	5.38478	1.17791	4.57149	4.84273e-06	0.000114394
HIST1H2BB	64.3243	6.04615	1.32347	4.56841	4.91433e-06	0.000115875
KIF11	26.8534	-7.43939	1.62952	-4.56539	4.98562e-06	0.000117343
CYP1B1	79.6008	4.51812	0.990263	4.56255	5.05368e-06	0.000118729
PITRM1	183.832	3.20921	0.703854	4.55949	5.12781e-06	0.000120037
SPINT1	410.732	2.73961	0.60084	4.55964	5.1242e-06	0.000120037
STAT3	453.027	2.69661	0.591668	4.55764	5.17308e-06	0.000120879
RELA	112.502	3.62613	0.796275	4.55387	5.26689e-06	0.00012285
CASP1	80.4477	7.74561	1.70214	4.55051	5.35149e-06	0.000124543
MBNL2	61.3444	5.28232	1.16089	4.55023	5.35863e-06	0.000124543
SOCS2	228.908	3.08676	0.678442	4.54978	5.37021e-06	0.000124589
RP11-453F18__B.1	26.5647	-7.42234	1.6317	-4.54883	5.39458e-06	0.000124709
SGOL1	26.5647	-7.42234	1.6317	-4.54883	5.39458e-06	0.000124709
IRAK2	78.6722	7.72771	1.7023	4.53958	5.63674e-06	0.000130076
LRRN1	104.464	-3.62407	0.799206	-4.53459	5.77159e-06	0.000132951
GATA2	64.1975	4.86819	1.07383	4.5335	5.80138e-06	0.000133401
DLK1	26.2759	-7.40507	1.63393	-4.53207	5.84094e-06	0.000133601
RP11-334E6.12	26.2759	-7.40507	1.63393	-4.53207	5.84094e-06	0.000133601
XRCC2	26.2759	-7.40507	1.63393	-4.53207	5.84094e-06	0.000133601
IL6R	72.6294	5.01801	1.10775	4.52991	5.90093e-06	0.000134736
PVRL4	76.1924	7.70642	1.70206	4.5277	5.96299e-06	0.000135914
NDC80	31.6294	-6.49472	1.43513	-4.52554	6.02428e-06	0.000137071
ACSL5	77.9366	7.70816	1.70586	4.51864	6.22368e-06	0.00014136
FBXW5	154.828	3.32218	0.735448	4.51721	6.26586e-06	0.00014207
PLAU	249.854	3.20858	0.710601	4.51531	6.32254e-06	0.00014299
PLP1	25.9872	-7.38759	1.63619	-4.51511	6.32845e-06	0.00014299
CD46P1	1132.87	2.54368	0.563739	4.51216	6.41711e-06	0.000144742
GJC1	31.3407	-6.48002	1.43716	-4.50891	6.51619e-06	0.000146722
FSTL3	139.692	3.73249	0.82802	4.50773	6.55255e-06	0.000147285
TMEM30B	115.645	3.56942	0.792303	4.50511	6.63378e-06	0.000148853
FANCD2	81.2712	-3.86492	0.858636	-4.50123	6.75622e-06	0.000151158
GINS2	32.6078	-5.9893	1.33063	-4.50112	6.75976e-06	0.000151158
NCAPG	30.5969	-6.56172	1.45825	-4.49972	6.80435e-06	0.000151894
KIF4A	25.6984	-7.36989	1.6385	-4.49795	6.86132e-06	0.000152903
ROR1	42.873	-4.77161	1.06156	-4.49489	6.96059e-06	0.000154849
TES	217.665	2.98153	0.663585	4.49306	7.02072e-06	0.00015592
COL1A2	31.0519	-6.46517	1.43922	-4.49213	7.05143e-06	0.000155962
PIF1	31.0519	-6.46517	1.43922	-4.49213	7.05143e-06	0.000155962
TAPBP	152.438	3.29968	0.734581	4.49191	7.05864e-06	0.000155962
TGM4	85.4516	5.19772	1.15973	4.48183	7.40057e-06	0.00016324
PSRC1	25.4097	-7.35197	1.64085	-4.48058	7.44417e-06	0.000163646
ZIC2	25.4097	-7.35197	1.64085	-4.48058	7.44417e-06	0.000163646
NPAS2	63.4277	4.84807	1.0832	4.4757	7.616e-06	0.00016714
APOL6	72.4095	7.63904	1.70792	4.47272	7.72317e-06	0.000168638
KIAA1324	59.0737	5.22859	1.16889	4.47311	7.70905e-06	0.000168638
LCP1	93.2711	4.10881	0.918594	4.47293	7.71557e-06	0.000168638
HMGB3	62.836	-4.11365	0.920738	-4.46777	7.90397e-06	0.000172296
ADAM15	118.44	3.51231	0.786659	4.46484	8.01271e-06	0.000174098
CDCP1	100.684	3.67947	0.824103	4.46482	8.01345e-06	0.000174098
XBP1	1088.31	2.5135	0.563122	4.4635	8.06305e-06	0.000174883
HOXB13	71.5122	7.62452	1.70873	4.46208	8.11665e-06	0.000175752
CSGALNACT1	71.4542	7.62274	1.70891	4.46059	8.17349e-06	0.000176689
CDCA7	30.4745	-6.435	1.44344	-4.45811	8.26865e-06	0.000178183
PDLIM5	263.212	2.8479	0.638819	4.45807	8.27006e-06	0.000178183
AKR1C5P	65.8137	6.03214	1.3542	4.45439	8.41328e-06	0.00018067
TIPARP	63.5978	4.84894	1.08851	4.45467	8.4023e-06	0.00018067
BTN3A1	175.798	3.0959	0.695308	4.45256	8.48535e-06	0.000181917
BTN3A3	196.843	3.01263	0.676703	4.45192	8.51076e-06	0.000182161
AC074289.1	29.7306	-6.51766	1.46482	-4.44945	8.60896e-06	0.00018396
SET	597.568	-2.61284	0.588276	-4.44152	8.93266e-06	0.000190563
CDCA5	30.1857	-6.41968	1.4456	-4.44086	8.96009e-06	0.000190835
ATAD5	34.374	-5.461	1.23076	-4.43709	9.11851e-06	0.000193892
GK	95.3398	3.72201	0.840534	4.42815	9.50453e-06	0.000201769
TMEM165	520.498	2.59455	0.586013	4.42745	9.53522e-06	0.000202091
RBM47	221.239	3.10703	0.701993	4.42601	9.599e-06	0.000203111
RBPMS2	64.7553	-4.26864	0.96513	-4.42287	9.74003e-06	0.00020576
CLK1	131.784	3.35048	0.75807	4.41975	9.88153e-06	0.00020841
AREG	263.261	7.96013	1.80189	4.41765	9.97779e-06	0.0002101
GYG2	37.3634	-5.07837	1.15148	-4.41031	1.03223e-05	0.000217001
TPM2	82.7147	-4.27781	0.97104	-4.40539	1.05594e-05	0.000221628
THBS1	221.429	3.06844	0.6977	4.39794	1.09282e-05	0.000229
HES1	248.632	3.30003	0.750918	4.39466	1.10946e-05	0.000232112
RAB27B	67.0639	7.53999	1.71618	4.39348	1.1155e-05	0.000232999
GDE1	284.119	2.76689	0.629979	4.39203	1.12297e-05	0.000234183
AREGB	269.322	7.93138	1.80718	4.38883	1.13964e-05	0.000237279
PLXNB2	309.361	2.76274	0.629828	4.3865	1.1519e-05	0.000239449
KCNN4	67.2958	7.53524	1.71803	4.38597	1.15468e-05	0.000239641
AC019349.5	66.381	5.33327	1.21622	4.38513	1.15917e-05	0.00024019
ACTC1	28.5756	-6.4567	1.47406	-4.38021	1.18567e-05	0.000244125
FAM114A1	109.182	3.48404	0.795317	4.3807	1.18301e-05	0.000244125
SFRP1	316.081	-6.94462	1.58511	-4.38115	1.18053e-05	0.000244125
UBE2T	41.3273	-5.01483	1.14482	-4.38044	1.18441e-05	0.000244125
SERINC1	310.582	2.81016	0.641711	4.37916	1.19135e-05	0.000244906
AHR	85.3011	3.83696	0.876609	4.37704	1.203e-05	0.000246909
BTN3A2	222.787	2.91336	0.666367	4.372	1.23113e-05	0.000252183
GLDC	23.6772	-7.23941	1.65595	-4.37174	1.23258e-05	0.000252183
CST3	231.585	2.84976	0.652883	4.36488	1.2719e-05	0.00025982
CYLD	109.634	3.48968	0.799815	4.36312	1.28222e-05	0.000261247
RNASEH2A	51.3514	-4.22992	0.969497	-4.363	1.28291e-05	0.000261247
RDH10	130.731	3.33721	0.765601	4.35894	1.30691e-05	0.000265718
SALL1	23.3885	-7.21975	1.65865	-4.35279	1.34416e-05	0.000272864
GRAMD3	91.7243	3.79405	0.871892	4.35152	1.35198e-05	0.000274024
IL13RA1	104.108	3.51152	0.807823	4.3469	1.38078e-05	0.000279425
NCAPG2	48.5489	-4.49847	1.03508	-4.34602	1.38627e-05	0.000279665
SGMS2	59.1961	4.74751	1.09235	4.34613	1.38559e-05	0.000279665
FAM46B	36.086	-4.96438	1.14394	-4.33973	1.4266e-05	0.000287355
STS	56.5206	5.15532	1.18856	4.33746	1.44142e-05	0.00028989
CPVL	28.4532	-6.32423	1.45926	-4.33385	1.46525e-05	0.00029412
LINGO1	23.0997	-7.19982	1.6614	-4.33359	1.46698e-05	0.00029412
TXNIP	152.567	3.18262	0.735072	4.32968	1.49328e-05	0.000298932
CNTNAP2	63.3725	-3.85095	0.890099	-4.32643	1.51545e-05	0.000302903
FAM3B	57.0208	5.86248	1.35565	4.32449	1.52887e-05	0.000305098
KLK11	55.5502	5.12704	1.18567	4.32416	1.53112e-05	0.000305098
TTK	32.0743	-5.74281	1.32964	-4.31909	1.56676e-05	0.000311721
RGS5	28.1645	-6.30769	1.46167	-4.3154	1.59313e-05	0.000316341
ST6GAL1	259.467	2.8247	0.6546	4.31516	1.59485e-05	0.000316341
DHRS3	174.907	3.17248	0.73531	4.31447	1.59983e-05	0.000316845
CMPK1	241.605	2.79896	0.649337	4.31049	1.62893e-05	0.000322045
HLA-S	66.7511	7.46137	1.7311	4.3102	1.63104e-05	0.000322045
ITGA3	127.432	3.43923	0.798125	4.30914	1.63893e-05	0.00032311
PNPLA2	196.488	3.04528	0.707641	4.30342	1.68181e-05	0.000331062
MALT1	125.88	3.42784	0.797414	4.2987	1.71801e-05	0.000337676
BAIAP2L1	240.271	2.79047	0.650265	4.29128	1.77642e-05	0.00034863
PINK1-AS	69.9027	4.09485	0.954494	4.29008	1.78609e-05	0.000349998
TRAM1	436.2	2.71925	0.634151	4.28801	1.80283e-05	0.000352747
KIAA0247	53.0589	5.07236	1.18316	4.28713	1.80995e-05	0.000353607
RP1-66C13.3	64.9718	7.42961	1.73342	4.2861	1.81837e-05	0.000354719
MAP2K3	174.506	2.99538	0.699471	4.28235	1.84932e-05	0.000360216
AIM1	83.0819	3.95107	0.924217	4.27505	1.91097e-05	0.000370006
CHEK1	29.1429	-5.81589	1.36023	-4.27568	1.90558e-05	0.000370006
MALAT1	19783.5	2.2793	0.533149	4.27515	1.91006e-05	0.000370006
SERTAD1	73.8623	3.96667	0.927802	4.27534	1.90849e-05	0.000370006
NMRK2	22.2335	-7.1383	1.67	-4.27445	1.91614e-05	0.000370453
KRT14	3331.9	7.68801	1.8013	4.26803	1.97206e-05	0.000380699
CD46	1677.67	2.32779	0.545457	4.2676	1.97583e-05	0.000380767
NPNT	60.956	7.3924	1.73232	4.26733	1.97828e-05	0.000380767
WBP2	238.603	2.77975	0.651929	4.26388	2.00904e-05	0.000386115
CRMP1	27.2982	-6.25694	1.46913	-4.25894	2.05397e-05	0.000394167
CD151	314.552	2.84667	0.668674	4.25718	2.07019e-05	0.000396111
MBNL1	64.7788	4.22663	0.992804	4.25727	2.06941e-05	0.000396111
CASC5	26.5544	-6.34333	1.49171	-4.25238	2.11511e-05	0.000400014
CYP1A1	58.7091	7.36357	1.73164	4.25237	2.11522e-05	0.000400014
CYP3A7	61.2506	7.37835	1.73483	4.25306	2.10869e-05	0.000400014
FLT1	28.443	-5.69103	1.33784	-4.25389	2.10084e-05	0.000400014
FOXM1	26.5544	-6.34333	1.49171	-4.25238	2.11511e-05	0.000400014
KIF15	21.9447	-7.1172	1.67298	-4.2542	2.09801e-05	0.000400014
OAS1	58.7129	7.36549	1.73139	4.2541	2.09893e-05	0.000400014
PHC1	89.0761	-3.4081	0.801303	-4.2532	2.10736e-05	0.000400014
CD164	687.877	2.69501	0.635022	4.24396	2.19614e-05	0.00041461
FNIP2	92.8901	3.55791	0.8384	4.24369	2.19879e-05	0.00041461
MAST4	83.1121	3.78978	0.893404	4.24195	2.21585e-05	0.000416017
SLC26A4	55.0257	5.79251	1.36547	4.24214	2.21398e-05	0.000416017
SP140	49.3199	5.69238	1.34191	4.24198	2.21555e-05	0.000416017
ELL2	258.766	2.71986	0.641236	4.24159	2.21945e-05	0.00041609
SFMBT2	52.5649	5.75397	1.36038	4.22967	2.34033e-05	0.00043812
CD63	1364.19	2.30489	0.545278	4.227	2.36824e-05	0.000442707
CASP7	102.059	3.57949	0.848964	4.2163	2.48339e-05	0.000463566
CDT1	21.3672	-7.07403	1.67915	-4.21286	2.52157e-05	0.000468672
PRDM14	21.3672	-7.07403	1.67915	-4.21286	2.52157e-05	0.000468672
VAT1L	21.3672	-7.07403	1.67915	-4.21286	2.52157e-05	0.000468672
GMDS	179.429	2.99197	0.710689	4.20996	2.55421e-05	0.000474062
CARD16	57.0847	7.30747	1.73864	4.20297	2.63436e-05	0.00048824
LIG1	36.4869	-4.81295	1.14564	-4.20111	2.65613e-05	0.000491574
ZBTB38	72.2065	3.93405	0.936989	4.19861	2.68557e-05	0.000496315
SOX9	150.744	3.26979	0.77944	4.19505	2.72813e-05	0.000503465
JARID2	61.8063	-3.77971	0.901424	-4.19304	2.75237e-05	0.000507217
ANXA3	344.218	2.56674	0.612202	4.19263	2.75737e-05	0.000507419
KIF14	21.0785	-7.05196	1.68234	-4.19176	2.768e-05	0.000508653
FTH1	4790.03	2.30858	0.550849	4.19094	2.778e-05	0.000509771
ARRDC2	74.9865	3.80618	0.910173	4.18182	2.89181e-05	0.000529907
SPAG5	31.5987	-5.08714	1.2169	-4.18042	2.90967e-05	0.00053243
DYNLT3	106.531	3.35342	0.803029	4.17596	2.96728e-05	0.000541475
IL1RN	55.638	7.2734	1.74173	4.17595	2.96745e-05	0.000541475
RANBP1	193.779	-2.80203	0.671625	-4.17202	3.01912e-05	0.000550132
STK40	112.838	3.34971	0.803064	4.17117	3.03045e-05	0.000551422
CENPK	27.288	-5.62496	1.34867	-4.17074	3.0361e-05	0.000551678
GPX8	42.8964	-4.35805	1.04599	-4.16643	3.09413e-05	0.000561437
TAP1	129.509	3.11902	0.749206	4.1631	3.13956e-05	0.000568886
MIR24-2	51.9297	5.01896	1.20614	4.16117	3.16615e-05	0.000572109
RAD51AP1	30.3315	-5.25905	1.2638	-4.16129	3.1645e-05	0.000572109
TCF4	46.5072	-4.19909	1.00951	-4.15953	3.18897e-05	0.000575432
FAS	75.6264	3.98356	0.957966	4.15835	3.20549e-05	0.00057761
GNA15	53.4598	4.59816	1.10658	4.1553	3.2486e-05	0.000584568
IRF2	65.8955	4.00669	0.965361	4.15045	3.31817e-05	0.000596261
PCGF5	86.1594	3.83627	0.924517	4.14949	3.33223e-05	0.00059796
CXCL10	54.4119	7.23739	1.74573	4.14577	3.3867e-05	0.000606897
TNIP1	117.772	3.24994	0.784364	4.14341	3.42186e-05	0.000612352
SLC22A5	61.4873	4.14653	1.00261	4.13575	3.53804e-05	0.000632273
LOXL4	58.5123	7.24843	1.75451	4.13132	3.60682e-05	0.000643679
DEPDC1	20.2122	-6.98363	1.69233	-4.12663	3.6811e-05	0.000656034
GINS1	29.754	-5.22784	1.26908	-4.11939	3.79878e-05	0.000675333
KRT18	1331.6	2.2738	0.551984	4.11933	3.79979e-05	0.000675333
KRT84	45.9162	5.58044	1.35651	4.11383	3.89149e-05	0.000690687
GBP4	52.4662	7.19441	1.74907	4.11327	3.90096e-05	0.000691423
USP9X	243.154	-2.59412	0.630984	-4.11122	3.93566e-05	0.000696622
ZNF724P	177.244	-2.74162	0.666989	-4.11044	3.94903e-05	0.000698039
CTSS	52.5204	7.19104	1.7499	4.10939	3.9671e-05	0.000700279
CTB-175P5.4	19.9235	-6.96011	1.69581	-4.10429	4.05552e-05	0.000712737
DIAPH3	19.9235	-6.96011	1.69581	-4.10429	4.05552e-05	0.000712737
DTL	19.9235	-6.96011	1.69581	-4.10429	4.05552e-05	0.000712737
MAP3K5	45.1463	5.56392	1.35571	4.10406	4.05961e-05	0.000712737
KLF4	49.2836	4.95566	1.20954	4.09715	4.18271e-05	0.000733357
RNF213	298.958	2.54863	0.622189	4.09623	4.19924e-05	0.000735264
GFPT2	71.351	-3.53032	0.862091	-4.09506	4.22057e-05	0.000738004
LEFTY1	24.2444	-6.20174	1.51459	-4.09465	4.22805e-05	0.000738317
VASH2	37.8419	-4.5091	1.10178	-4.09256	4.2663e-05	0.000743996
C3	65.255	4.21143	1.02997	4.08889	4.33445e-05	0.000754868
SLC22A4	47.6012	4.91101	1.20186	4.08618	4.38534e-05	0.000762708
AIF1L	64.3986	-3.72625	0.912228	-4.08477	4.41198e-05	0.000766316
TP53INP1	101.964	3.37741	0.82724	4.08274	4.45074e-05	0.000772016
ASF1B	19.6348	-6.93621	1.69938	-4.08162	4.47222e-05	0.000773676
KCNQ2	19.6348	-6.93621	1.69938	-4.08162	4.47222e-05	0.000773676
SLC4A4	48.4481	4.93142	1.21122	4.07144	4.67228e-05	0.000807211
ANXA11	239.644	2.62658	0.645909	4.06649	4.77272e-05	0.000823469
BMP2	62.644	4.1588	1.0234	4.06369	4.8303e-05	0.000832298
FAM84A	44.8754	5.54676	1.36576	4.06131	4.87981e-05	0.000839715
TSPAN8	54.6819	7.1612	1.76386	4.05995	4.90832e-05	0.000843504
ANKRD18CP	19.346	-6.91192	1.70302	-4.05861	4.93647e-05	0.000843876
FGFBP1	51.7894	7.13824	1.75861	4.05901	4.92804e-05	0.000843876
HMGA2	19.346	-6.91192	1.70302	-4.05861	4.93647e-05	0.000843876
OIP5	19.346	-6.91192	1.70302	-4.05861	4.93647e-05	0.000843876
NUCKS1	228.867	-2.84016	0.700324	-4.0555	5.00275e-05	0.000854084
PERP	432.384	2.40214	0.592862	4.05176	5.08329e-05	0.000866694
KIF22	63.6641	-3.56701	0.880868	-4.04943	5.13423e-05	0.000874232
RCN2	140.054	-2.86669	0.708012	-4.04893	5.14517e-05	0.000874948
MIAT	19.0573	-6.88721	1.70676	-4.03526	5.45422e-05	0.00092629
SDCBP	664.084	2.3683	0.587077	4.03406	5.48218e-05	0.000929823
NANS	294.463	2.52515	0.626252	4.03216	5.52669e-05	0.000936151
DENND2D	47.8141	4.90145	1.21603	4.03069	5.56134e-05	0.000940794
RP13-270P17.1	4457.82	2.2131	0.549464	4.02774	5.63159e-05	0.000951438
RP13-98N21.2	32.7873	-4.73404	1.17664	-4.02336	5.73742e-05	0.000968059
RGCC	48.3468	7.07763	1.76079	4.01959	5.83006e-05	0.000982414
HEPH	18.7685	-6.86207	1.71058	-4.01155	6.03224e-05	0.00101469
ZNF730	29.2887	-4.96743	1.23834	-4.01135	6.03719e-05	0.00101469
AC003991.3	47.5417	7.05847	1.76351	4.00252	6.26714e-05	0.00105197
CCL20	50.5053	7.07425	1.768	4.00126	6.30053e-05	0.00105621
ANKRD36B	401.169	2.39956	0.600294	3.99731	6.40656e-05	0.0010726
H2AFZ	629.482	-2.26308	0.566352	-3.99589	6.4452e-05	0.00107768
AC004231.2	50.0605	7.0637	1.76884	3.9934	6.51323e-05	0.00108766
CCDC138	23.5445	-6.01429	1.5063	-3.99274	6.53128e-05	0.00108823
KNSTRN	32.8995	-4.59656	1.15133	-3.99238	6.54122e-05	0.00108823
TACC1	117.489	3.03889	0.761176	3.99237	6.54175e-05	0.00108823
KIF20A	29.455	-4.89888	1.22722	-3.99186	6.55584e-05	0.00108917
HIF3A	18.4798	-6.8365	1.7145	-3.98747	6.67824e-05	0.00110527
RP11-402D21.2	18.4798	-6.8365	1.7145	-3.98747	6.67824e-05	0.00110527
TTYH1	18.4798	-6.8365	1.7145	-3.98747	6.67824e-05	0.00110527
CECR2	33.3107	-4.66998	1.17133	-3.98692	6.69363e-05	0.00110641
NBPF10	98.2334	3.40759	0.855609	3.98266	6.81496e-05	0.00112375
UBE2S	102.468	-3.02508	0.759569	-3.98262	6.81588e-05	0.00112375
RIOK3	153.958	2.89358	0.727406	3.97794	6.95163e-05	0.00114468
ILF3	302.19	-2.43372	0.612211	-3.9753	7.02913e-05	0.00115598
GRHL1	61.509	3.90481	0.982876	3.97284	7.10206e-05	0.0011665
FSD1	23.2558	-5.99387	1.50954	-3.97065	7.16768e-05	0.00117579
ACOT7	57.3835	-3.81544	0.961169	-3.96959	7.19977e-05	0.00117915
PDZK1IP1	50.3352	7.04207	1.7741	3.96937	7.20631e-05	0.00117915
KRT16	2043.22	5.96469	1.50289	3.96882	7.22296e-05	0.00117945
SEPHS1	131.031	-2.82743	0.712431	-3.96871	7.22629e-05	0.00117945
LYST	41.2474	5.4314	1.36984	3.965	7.33954e-05	0.00119643
CLSPN	18.191	-6.81047	1.71851	-3.96301	7.40098e-05	0.001203
DUSP3	106.389	3.17994	0.802447	3.9628	7.40761e-05	0.001203
HJURP	18.191	-6.81047	1.71851	-3.96301	7.40098e-05	0.001203
HIVEP3	46.7842	7.01061	1.76965	3.96158	7.44561e-05	0.00120766
MGLL	45.233	6.99564	1.76778	3.95729	7.58046e-05	0.001228
DUSP8	41.0269	5.42437	1.37089	3.95683	7.59523e-05	0.00122886
RP11-435B5.4	70.9321	4.07366	1.02975	3.95596	7.62273e-05	0.00123177
PFAS	49.6863	-3.84481	0.9722	-3.95476	7.66128e-05	0.00123493
SLC39A10	85.4141	-3.24603	0.820784	-3.95479	7.6602e-05	0.00123493
PGC	46.3393	6.99904	1.77061	3.9529	7.72094e-05	0.001243
TMEM87B	90.7544	3.51266	0.889529	3.9489	7.851e-05	0.00126238
MYL12B	11360.7	2.13996	0.54203	3.94805	7.87913e-05	0.00126534
BEST1	3553.03	2.17224	0.550328	3.94718	7.90785e-05	0.00126838
CDC6	51.4665	-3.76403	0.954071	-3.94523	7.97239e-05	0.00127716
LIMA1	196.606	2.75118	0.697551	3.94405	8.01165e-05	0.00128186
ADH5	140.664	-2.76168	0.700473	-3.9426	8.06035e-05	0.00128807
CBR3-AS1	43.8054	6.96941	1.7693	3.93908	8.1796e-05	0.00130552
HLA-DRA	43.4651	6.96538	1.7686	3.93837	8.20368e-05	0.00130724
NMU	17.9023	-6.78397	1.72262	-3.93817	8.21048e-05	0.00130724
MELK	24.5229	-5.54667	1.4094	-3.93547	8.30328e-05	0.00132039
IFNAR1	149.493	2.94184	0.748226	3.93176	8.43269e-05	0.00133933
CST1	95.762	3.81818	0.97126	3.93116	8.45354e-05	0.00133937
SMC4	80.4556	-3.53914	0.900256	-3.93126	8.45021e-05	0.00133937
RP11-1100L3.8	83.448	3.39796	0.864655	3.92985	8.50002e-05	0.00134509
RP11-552F3.9	43.2911	6.95286	1.77026	3.92759	8.58025e-05	0.00135474
SNX9	157.983	2.88501	0.734559	3.92754	8.58184e-05	0.00135474
ALS2CL	41.9593	5.43045	1.38386	3.92414	8.70408e-05	0.00137237
EVA1C	40.1876	5.39072	1.37535	3.91952	8.87272e-05	0.00139727
UBC	57882.1	2.1648	0.552686	3.91688	8.97033e-05	0.00141093
FOXO3	133.699	2.87942	0.735535	3.91473	9.05036e-05	0.00142179
C16orf59	17.6135	-6.75698	1.72683	-3.91293	9.11815e-05	0.00142924
RNF24	104.546	3.07674	0.786309	3.91289	9.11975e-05	0.00142924
TM9SF2	717.876	2.44483	0.625167	3.91069	9.20325e-05	0.00144059
TPSAB1	53.3433	5.64385	1.44379	3.90905	9.26588e-05	0.00144864
MYO6	508.159	2.4417	0.625658	3.90261	9.51604e-05	0.00148597
PSTPIP2	88.6796	3.58415	0.918634	3.90161	9.55532e-05	0.00149031
RFC4	49.5779	-3.80995	0.976904	-3.90003	9.61804e-05	0.0014965
TRAF1	56.916	5.05479	1.29604	3.90017	9.61241e-05	0.0014965
CHTF18	34.9544	-4.37972	1.1236	-3.89793	9.70186e-05	0.00150773
SPPL2A	113.485	2.98657	0.766997	3.89385	9.86667e-05	0.00153152
SNX1	220.703	2.68428	0.689538	3.89287	9.90661e-05	0.00153588
AGR2	1034.26	7.40546	1.90376	3.88992	0.000100278	0.00155097
TMEM30A	324.234	2.40709	0.6188	3.88993	0.000100274	0.00155097
ICAM1	545.201	5.89529	1.51572	3.88944	0.000100478	0.00155221
PRKCDBP	17.3248	-6.72949	1.73115	-3.88729	0.000101371	0.00156229
RP11-326A19.5	43.381	4.77105	1.22729	3.88747	0.000101293	0.00156229
UGDH	497.445	2.34856	0.604269	3.88661	0.000101652	0.00156477
TLE2	48.3813	4.43422	1.14109	3.88595	0.000101932	0.00156722
WHAMM	42.4838	4.74371	1.22305	3.87859	0.000105062	0.00161343
AC016683.6	130.725	3.52106	0.908365	3.87626	0.000106076	0.00162517
PLTP	79.4219	-3.65284	0.942336	-3.87637	0.000106027	0.00162517
PRC1	30.7661	-4.63029	1.19478	-3.87542	0.000106441	0.00162884
FABP5	36.8532	-4.39006	1.13338	-3.87344	0.00010731	0.0016402
PHC2	86.5708	3.23329	0.836359	3.86591	0.000110675	0.00168712
TRADD	41.2837	6.87679	1.77884	3.86589	0.000110685	0.00168712
UGT3A1	23.6567	-5.49013	1.42022	-3.8657	0.000110769	0.00168712
BTG1	193.299	2.66513	0.689508	3.86526	0.000110969	0.00168818
BIK	60.0119	3.86393	1.00029	3.86281	0.000112091	0.00170325
ACTN3	17.036	-6.70148	1.73559	-3.86122	0.000112822	0.00171036
GDPD2	17.036	-6.70148	1.73559	-3.86122	0.000112822	0.00171036
GPR176	77.3289	-3.3347	0.863894	-3.86008	0.000113351	0.00171639
NEDD4L	260.642	2.60624	0.675944	3.8557	0.000115399	0.00174537
VNN1	45.2177	6.89494	1.78838	3.85541	0.000115537	0.00174542
HCG4P7	42.2556	4.73057	1.22716	3.8549	0.000115779	0.00174704
SPHK1	41.9452	6.86962	1.78255	3.85381	0.000116295	0.00175278
STARD4-AS1	36.6664	-4.15751	1.07939	-3.85171	0.000117297	0.00176584
TPSD1	50.2295	5.56482	1.44738	3.84475	0.000120674	0.00181458
TMF1	115.897	2.95253	0.768643	3.84122	0.000122422	0.00183874
SPR	49.6833	4.12357	1.07404	3.83931	0.000123382	0.00184888
TGFB2	49.7917	4.12516	1.07443	3.83941	0.000123332	0.00184888
GABRB3	37.8111	-4.07572	1.06187	-3.83825	0.000123915	0.00185473
PPARG	40.6687	6.84417	1.78331	3.83791	0.000124088	0.00185518
RASGRP3	41.7209	6.85111	1.78557	3.83692	0.000124585	0.00185621
S100A2	242.713	6.65758	1.73513	3.83693	0.00012458	0.00185621
ZBTB10	152.779	2.74662	0.715805	3.83711	0.000124493	0.00185621
CA14	16.7473	-6.67293	1.74013	-3.83472	0.000125706	0.00186652
GNG12	201.965	2.60928	0.680435	3.83472	0.000125708	0.00186652
PPP2R2B	16.7473	-6.67293	1.74013	-3.83472	0.000125706	0.00186652
CLIP4	42.0313	4.71948	1.23111	3.83352	0.000126324	0.00187352
LINC00617	21.5233	-5.86515	1.53036	-3.83253	0.000126835	0.00187895
POLE2	20.7795	-5.95934	1.55588	-3.83021	0.000128036	0.00189459
BLM	22.9568	-5.34715	1.39643	-3.82915	0.000128585	0.0018973
PHF17	63.9801	-3.38294	0.883502	-3.82901	0.000128658	0.0018973
PIGR	39.396	6.82582	1.78266	3.82901	0.000128658	0.0018973
SUN2	126.9	2.85379	0.745429	3.82839	0.000128984	0.00189996
GPRC5C	82.2283	3.263	0.853218	3.82435	0.000131119	0.00192922
NABP1	53.6505	3.9451	1.03201	3.82273	0.000131984	0.00193953
RUNX1	39.0633	6.81678	1.78334	3.82248	0.000132118	0.00193953
CDC42EP1	139.165	2.92798	0.766276	3.82106	0.00013288	0.00194718
TC2N	110.694	3.22762	0.844717	3.82095	0.000132939	0.00194718
HIVEP2	41.1493	4.69644	1.22986	3.81868	0.000134169	0.00196297
ARAP2	48.2417	4.42772	1.16044	3.81555	0.000135878	0.00198574
IFIT2	39.3571	6.81148	1.78653	3.81269	0.000137463	0.00200666
BMI1	42.2709	4.72722	1.2404	3.81106	0.000138375	0.00201769
COL18A1	50.9769	-3.62386	0.951091	-3.81021	0.000138849	0.00202233
IL1R1	41.0333	4.68952	1.23088	3.80989	0.00013903	0.00202271
BRCA2	21.2346	-5.84258	1.53408	-3.80852	0.000139799	0.00202935
EDIL3	21.2346	-5.84258	1.53408	-3.80852	0.000139799	0.00202935
MAP3K13	172.236	2.62258	0.689232	3.80508	0.000141759	0.00205551
RAB32	71.6803	3.42864	0.901746	3.80222	0.000143404	0.00207704
NBL1	38.3942	6.79046	1.7862	3.80162	0.000143755	0.0020798
HSPA5	1675.17	2.46893	0.650124	3.79762	0.000146091	0.00211125
KRT85	43.9916	6.82677	1.79829	3.79626	0.000146894	0.00211345
PPP1R15B	109.416	2.93028	0.771828	3.79655	0.000146726	0.00211345
RP13-98N21.3	32.6547	-4.43998	1.16941	-3.79677	0.000146594	0.00211345
SEPP1	273.759	2.45018	0.645381	3.79649	0.000146762	0.00211345
CTC-250I14.6	322.001	2.50644	0.660395	3.79536	0.00014743	0.00211882
CRB3	60.0649	3.65926	0.9647	3.79316	0.000148741	0.0021353
ITM2C	131.347	-2.6883	0.708992	-3.79173	0.000149604	0.00214526
SLC9A9	37.8952	6.77642	1.78729	3.79146	0.000149765	0.00214526
LGALS9	47.542	4.39496	1.16198	3.78229	0.000155392	0.0022234
FEZF1	16.1698	-6.61412	1.74959	-3.78038	0.000156589	0.0022356
SOX11	16.1698	-6.61412	1.74959	-3.78038	0.000156589	0.0022356
LSM4	222.602	-2.42386	0.641508	-3.77839	0.000157849	0.00225112
JRK	37.1783	5.26672	1.39504	3.77532	0.000159799	0.00227644
NFIX	37.1215	6.75221	1.78963	3.77297	0.000161316	0.00229553
CXCL3	958.877	5.49579	1.46019	3.76375	0.000167384	0.00237927
NR3C1	48.6891	4.09127	1.08753	3.76199	0.00016857	0.0023935
PEA15	92.3402	3.22463	0.858399	3.75657	0.000172261	0.00244324
OSER1	148.864	2.70951	0.721596	3.75489	0.000173418	0.00245698
AC007952.5	15.8811	-6.58383	1.75451	-3.75251	0.000175073	0.0024643
AUNIP	15.8811	-6.58383	1.75451	-3.75251	0.000175073	0.0024643
IGDCC3	15.8811	-6.58383	1.75451	-3.75251	0.000175073	0.0024643
NELL2	15.8811	-6.58383	1.75451	-3.75251	0.000175073	0.0024643
NLGN4X	15.8811	-6.58383	1.75451	-3.75251	0.000175073	0.0024643
RP11-11N9.4	15.8811	-6.58383	1.75451	-3.75251	0.000175073	0.0024643
MYL12A	10980	2.04457	0.545188	3.7502	0.000176691	0.00248438
CALCOCO1	92.1715	3.04805	0.813009	3.74909	0.000177476	0.00249272
GBP7	36.6111	6.71834	1.79412	3.74465	0.000180643	0.00253327
LAMP2	304.05	2.40669	0.642726	3.7445	0.000180753	0.00253327
DUSP2	52.6334	3.90702	1.04361	3.74374	0.000181305	0.00253827
HNRNPA1	540.006	-2.28742	0.611806	-3.7388	0.000184899	0.00258062
SNORD116-20	38.3344	-4.05486	1.08445	-3.73909	0.000184687	0.00258062
TLR2	37.5072	5.26055	1.40703	3.73877	0.000184926	0.00258062
SETD7	45.7352	4.35208	1.16512	3.7353	0.000187488	0.00261357
CKS1B	83.9861	-3.14813	0.843083	-3.73407	0.000188411	0.00262362
NR4A2	35.729	6.7005	1.79473	3.73344	0.000188884	0.00262739
TNFAIP8	76.4162	3.26305	0.874222	3.73252	0.000189571	0.00263132
TNFRSF14	35.9457	6.7007	1.79522	3.73253	0.000189564	0.00263132
LDLR	293.284	2.31815	0.621182	3.73184	0.000190086	0.00263564
IER2	554.211	2.36202	0.63328	3.72982	0.000191617	0.00265404
KRT83	137.548	7.0118	1.88059	3.72851	0.000192618	0.00266506
CLIP1	141.552	2.72054	0.730446	3.72449	0.00019571	0.00270496
ZNF423	15.5923	-6.5529	1.75957	-3.72415	0.000195972	0.00270571
C4orf32	39.3158	4.62731	1.24262	3.72382	0.000196227	0.00270635
TBC1D9	36.0254	5.22474	1.40395	3.72145	0.000198083	0.00272905
SERPINB11	2547.21	7.09807	1.90993	3.71639	0.000202087	0.00278127
NPY	35.0701	5.19295	1.39849	3.71326	0.000204605	0.00281294
MR1	45.1516	4.32381	1.16465	3.71253	0.000205201	0.00281816
SYN3	19.3358	-5.84507	1.57623	-3.70825	0.000208696	0.00286312
ZNF37A	50.6992	3.86083	1.04174	3.70614	0.000210439	0.00288399
UCHL1	248.345	-5.94342	1.60501	-3.70305	0.000213025	0.00291635
ZNF738	54.7335	-3.42407	0.924745	-3.70272	0.0002133	0.00291705
RNF149	137.359	2.81309	0.759918	3.70184	0.00021404	0.00292409
HLA-W	35.3849	6.66343	1.80049	3.7009	0.000214836	0.00293187
C10orf55	68.9164	3.50032	0.946503	3.69816	0.000217165	0.00296055
FAM210B	87.2605	3.05253	0.825966	3.69571	0.000219276	0.0029862
RP11-217C7.1	15.3036	-6.52132	1.76476	-3.6953	0.000219631	0.00298791
KIAA1524	29.2682	-4.46514	1.20996	-3.69033	0.000223966	0.00304368
FAM126A	27.2572	-4.5816	1.24188	-3.68926	0.000224904	0.00305218
FAM60A	314.575	-2.28718	0.619986	-3.68909	0.00022506	0.00305218
SOCS2-AS1	45.3721	4.32453	1.17243	3.68853	0.000225549	0.00305562
MPZL3	49.9229	4.11289	1.1152	3.68802	0.000226002	0.00305857
PROM1	23.2353	-4.93209	1.33805	-3.68602	0.000227787	0.00307951
PDE10A	46.964	4.03705	1.09588	3.68384	0.000229743	0.0030995
RHBDL2	34.6074	6.63948	1.8023	3.68389	0.0002297	0.0030995
ABCC4	89.5526	3.27157	0.888698	3.68131	0.000232042	0.00312727
AC114494.1	42.1613	4.24456	1.15352	3.67965	0.00023355	0.00314433
AP000769.1	37.7098	6.65953	1.8103	3.67869	0.000234438	0.00315303
YPEL3	110.605	2.81794	0.766298	3.67735	0.000235674	0.00316637
UGP2	598.483	-2.38135	0.647796	-3.67608	0.000236843	0.00317878
ARHGEF38	43.1517	4.26479	1.16275	3.66786	0.000244593	0.00327941
ANLN	23.4119	-5.21272	1.42178	-3.66632	0.000246063	0.00329072
DDX25	15.0148	-6.48907	1.77011	-3.66592	0.000246449	0.00329072
E2F1	15.0148	-6.48907	1.77011	-3.66592	0.000246449	0.00329072
GPC2	15.0148	-6.48907	1.77011	-3.66592	0.000246449	0.00329072
CLDN1	114.361	3.40741	0.931133	3.65942	0.000252782	0.00337182
GALNT3	109.445	2.86445	0.783455	3.65617	0.000256007	0.00341133
SYTL4	33.3309	6.59889	1.80548	3.65493	0.000257257	0.00342447
CCK	33.791	6.60196	1.80791	3.6517	0.00026051	0.00346422
JAKMIP2	20.9356	-5.19745	1.42361	-3.65088	0.000261341	0.00346982
SLC31A2	33.8982	5.13775	1.40731	3.65076	0.000261465	0.00346982
APOL4	33.7318	5.1317	1.40753	3.64588	0.000266478	0.00353165
GPR56	35.1709	5.16751	1.41743	3.6457	0.000266668	0.00353165
PSME2	508.56	2.11745	0.580989	3.64455	0.000267855	0.00354377
RAB14	170.28	2.57	0.705282	3.64393	0.000268504	0.00354873
MTHFD1	89.2652	-2.93794	0.806583	-3.64245	0.000270053	0.00356558
HAUS1	54.8998	-3.3987	0.933159	-3.64214	0.000270381	0.00356628
KRT79	33.7139	6.58766	1.80918	3.64125	0.000271321	0.00357505
INSIG2	107.157	2.89652	0.796193	3.63796	0.000274806	0.00361731
RP1-68D18.4	33.2149	6.57651	1.80941	3.63462	0.000278389	0.00366076
WTAP	369.411	2.31905	0.638375	3.63275	0.000280422	0.00368004
ZCCHC6	147.595	2.57294	0.708223	3.63295	0.000280204	0.00368004
RRAD	32.6618	6.56692	1.80913	3.62987	0.000283568	0.00371758
PIGA	69.5168	3.24802	0.895681	3.62631	0.000287497	0.00376529
C5orf46	33.4896	6.56724	1.8124	3.6235	0.000290639	0.0038026
LINC00342	33.2946	5.11508	1.41182	3.62303	0.000291173	0.00380393
SLC30A4	34.0191	6.57499	1.81485	3.62289	0.000291326	0.00380393
ZNF883	20.7692	-5.28414	1.46097	-3.61688	0.000298174	0.00388944
HRH1	33.5438	6.55848	1.81442	3.61465	0.000300755	0.00391917
CYP4F11	32.5107	6.54899	1.81338	3.61147	0.000304461	0.00396078
SPRYD3	52.0401	3.65392	1.01178	3.61139	0.000304558	0.00396078
AC024592.9	14.4373	-6.42241	1.78125	-3.60556	0.000311478	0.00403865
NKAIN1	14.4373	-6.42241	1.78125	-3.60556	0.000311478	0.00403865
UHRF1	14.4373	-6.42241	1.78125	-3.60556	0.000311478	0.00403865
NEFM	18.1808	-5.74677	1.59418	-3.60485	0.000312336	0.00404573
MMP23B	36.7	-3.92027	1.08782	-3.60379	0.000313609	0.00405818
DNAJC3	227.949	2.83096	0.785887	3.60225	0.000315474	0.00407824
H2AFJ	69.0064	3.23393	0.898109	3.60082	0.00031722	0.00409674
SEMA4B	152.213	2.6906	0.747319	3.60033	0.000317808	0.00410025
SERINC3	263.276	2.31194	0.642624	3.59765	0.000321103	0.00413866
IL2RG	31.3853	6.52054	1.81328	3.59599	0.000323157	0.00416101
GLTP	163.616	2.50755	0.697412	3.5955	0.000323764	0.0041647
SERPINA1	33.6522	6.53633	1.81941	3.59256	0.000327442	0.00420368
SFTPA2	33.4079	6.53824	1.81993	3.59258	0.000327423	0.00420368
PSCA	31.2227	6.51554	1.81392	3.59197	0.00032819	0.00420912
DTX3L	63.493	3.39181	0.944545	3.59094	0.000329482	0.00422152
KNOP1	75.9191	-2.97732	0.829573	-3.58898	0.000331977	0.00424931
TMEM184A	32.6834	5.086	1.41728	3.58857	0.000332492	0.00425171
CLMN	59.9203	3.46887	0.967081	3.58695	0.000334565	0.00427186
VSIG2	31.6752	6.51567	1.81656	3.58683	0.000334726	0.00427186
ZNF788	55.3924	-3.24766	0.905546	-3.58641	0.000335265	0.00427455
JUP	168.896	2.45864	0.685937	3.58434	0.000337927	0.00430111
PRIM1	36.4113	-3.90709	1.09006	-3.58428	0.000338011	0.00430111
SEMA3C	33.8905	5.10902	1.42705	3.58013	0.000343422	0.00436569
RPSA	206.653	-2.33382	0.652123	-3.5788	0.000345179	0.00438374
SLC29A1	64.9099	-3.24514	0.907016	-3.57782	0.000346478	0.00439595
YPEL5	188.626	2.44557	0.683748	3.57672	0.000347937	0.00441014
BNC2	14.1486	-6.38794	1.78707	-3.57454	0.000350844	0.00443401
CTD-2008L17.1	14.1486	-6.38794	1.78707	-3.57454	0.000350844	0.00443401
PCDH18	14.1486	-6.38794	1.78707	-3.57454	0.000350844	0.00443401
IRF7	63.8295	3.39771	0.950804	3.57351	0.000352227	0.00444716
MRS2	33.4685	5.10292	1.42984	3.56887	0.000358522	0.00452225
CD97	36.2561	4.5046	1.26297	3.56668	0.000361529	0.00455576
DUSP10	35.8037	4.48743	1.2585	3.56569	0.000362894	0.00456853
RAD51	22.2569	-5.12602	1.43806	-3.56455	0.000364476	0.004584
PLK4	20.1917	-5.23924	1.47013	-3.5638	0.000365518	0.00459266
MIR22HG	30.6154	6.47806	1.81935	3.56065	0.000369943	0.00464377
FADS2	107.927	-2.76137	0.776161	-3.55772	0.000374083	0.00469057
STEAP2	89.1271	2.99384	0.841556	3.55751	0.000374394	0.00469057
RFC3	43.7992	-3.67114	1.03295	-3.55405	0.000379351	0.00474811
BZW1	467.563	2.12252	0.597257	3.55378	0.000379733	0.0047483
MT1H	1564.66	1.92952	0.543057	3.55306	0.000380774	0.00475674
SEC11C	297.019	2.60028	0.731907	3.55274	0.000381235	0.00475793
CAMKV	17.6033	-5.69504	1.60378	-3.55102	0.000383744	0.00478465
TMED5	187.682	2.43748	0.686879	3.54863	0.000387244	0.00482365
SGOL2	25.5248	-4.47663	1.26258	-3.54562	0.000391694	0.00487441
MT1L	228.012	2.61474	0.737521	3.54531	0.000392157	0.00487551
ADAMTS9	30.047	6.45343	1.82086	3.54416	0.000393867	0.00489209
HM13	305.147	2.39021	0.674491	3.54373	0.000394511	0.0048954
CKAP2L	13.8598	-6.35267	1.79305	-3.54293	0.000395702	0.00490083
TOB1	84.7098	3.18761	0.899703	3.54296	0.000395661	0.00490083
PSMB10	29.7761	6.44986	1.82089	3.54216	0.00039687	0.00491061
RP11-294O2.2	29.9462	6.45153	1.82163	3.54162	0.000397673	0.00491586
ACVR1	58.025	3.4223	0.966812	3.53977	0.00040047	0.00494573
CPXM1	21.9681	-5.10358	1.44232	-3.53845	0.000402477	0.0049658
PARP9	40.0531	4.16285	1.17755	3.53519	0.000407487	0.00502284
BTG3	78.903	2.99345	0.847811	3.53079	0.000414315	0.00510216
PTGES	29.8226	6.43638	1.82325	3.53017	0.000415293	0.00510936
MFSD6	39.0437	4.12912	1.17006	3.52898	0.000417165	0.00512754
RP3-416H24.4	29.3274	6.42881	1.82283	3.52682	0.000420584	0.00516468
ITM2B	814.9	2.01213	0.570755	3.52539	0.000422855	0.00518765
TOM1L2	38.9316	4.12439	1.17061	3.52328	0.000426248	0.00522435
MIS18A	39.0475	-3.71963	1.056	-3.52237	0.0004277	0.00523721
AC107016.1	194.063	2.37857	0.675518	3.52111	0.000429747	0.00525732
TIMELESS	49.037	-3.32238	0.94399	-3.51951	0.00043235	0.00528419
PRNP	153.662	2.48355	0.706128	3.51714	0.000436223	0.00531651
SIM2	29.5594	6.42286	1.82601	3.51743	0.00043574	0.00531651
SMPD3	29.4472	6.42137	1.82571	3.51719	0.000436136	0.00531651
FANCI	55.81	-3.36205	0.956576	-3.51467	0.000440295	0.00536112
CCDC64B	69.3027	3.11901	0.888309	3.51117	0.000446132	0.00542619
LINC00371	13.5711	-6.31656	1.79922	-3.51072	0.000446892	0.00542619
NEK2	13.5711	-6.31656	1.79922	-3.51072	0.000446892	0.00542619
KIF18B	19.6142	-5.19293	1.47967	-3.50952	0.00044892	0.00544572
GRB7	121.198	2.71965	0.775075	3.50889	0.000449982	0.00545351
TMPO	80.0421	-2.82011	0.803874	-3.50815	0.000451234	0.00546359
PCK2	102.467	-2.64456	0.755374	-3.50099	0.000463533	0.00559686
SYNGR3	21.2141	-4.78505	1.36674	-3.50107	0.000463401	0.00559686
ZNF519	21.2141	-4.78505	1.36674	-3.50107	0.000463401	0.00559686
INPP4B	28.6079	6.39379	1.82697	3.49967	0.000465829	0.00561936
CDC7	30.6129	-4.00428	1.14453	-3.49862	0.000467679	0.00563644
GAREM	63.7237	3.25039	0.929257	3.49784	0.000469049	0.00564771
NKX3-1	31.4069	5.01687	1.43504	3.49599	0.000472304	0.00568165
CLTB	135.51	2.60244	0.744862	3.49386	0.000476092	0.00572191
KRT75	43.6973	4.24319	1.21456	3.49361	0.00047654	0.00572201
FUS	386.353	-2.0713	0.593215	-3.49164	0.000480056	0.0057589
TRIM14	230.953	2.24765	0.64398	3.49025	0.000482572	0.00578374
HNMT	36.6819	4.4899	1.28672	3.48941	0.000484084	0.00579651
AKR1B10	29.5945	6.38998	1.83156	3.48882	0.000485163	0.00579931
SULT2B1	30.6142	4.98425	1.42865	3.48879	0.00048521	0.00579931
CAST	207.648	2.35367	0.675143	3.48617	0.000489988	0.0058403
TMSB15A	19.2031	-5.05615	1.45016	-3.48662	0.000489167	0.0058403
VEGFA	303.452	2.17481	0.623795	3.48641	0.000489545	0.0058403
DNMT1	112.718	-2.66545	0.764789	-3.48521	0.000491743	0.00585584
SIRT2	52.7233	3.46381	0.994242	3.48387	0.000494227	0.00588003
CAV2	41.2348	4.60878	1.32341	3.4825	0.000496753	0.00590469
MIS18BP1	51.1564	-3.33519	0.958333	-3.4802	0.000501042	0.00595022
HLA-K	173.674	2.43316	0.699288	3.47948	0.000502383	0.00596069
SNRPF	279.972	-2.14239	0.615819	-3.47892	0.000503432	0.00596769
CRYGEP	13.2823	-6.27958	1.80557	-3.47788	0.000505387	0.00598541
VNN2	30.4804	6.38615	1.83638	3.47757	0.000505977	0.00598693
PIEZO1	96.1504	2.79741	0.804672	3.47646	0.000508089	0.00600645
IER5L	30.3357	4.96986	1.43099	3.47302	0.000514641	0.00607286
SC5D	332.907	2.16145	0.622333	3.47315	0.000514392	0.00607286
BCL10	86.5691	2.86894	0.827142	3.4685	0.00052338	0.00617037
CDC45	16.737	-5.61389	1.61905	-3.4674	0.000525514	0.00618991
INPP1	40.1788	4.577	1.32126	3.46411	0.000531985	0.00626046
ADORA2B	52.3907	3.45406	0.997304	3.4634	0.000533394	0.00627136
MCM7	192.291	-2.43779	0.704064	-3.46246	0.000535261	0.00628762
SERPINB4	7080.81	6.73128	1.94439	3.4619	0.000536373	0.006295
SERPINB3	7051.84	6.7284	1.94456	3.46011	0.000539964	0.00633142
ZNF667-AS1	27.6641	6.34193	1.83328	3.45933	0.000541521	0.00634395
FGFR1	277.344	-2.13604	0.617659	-3.45828	0.000543632	0.00635722
HOOK2	257.537	2.32839	0.673275	3.4583	0.000543594	0.00635722
DHFR	24.5361	-4.34342	1.25654	-3.45666	0.000546911	0.00638981
HIST1H2BPS1	55.3955	3.92473	1.13567	3.45586	0.000548546	0.00640316
CCNL1	277.922	2.16593	0.627123	3.45376	0.000552824	0.00644729
TLR1	31.0335	6.36389	1.84338	3.4523	0.000555826	0.0064765
ALCAM	247.758	2.35254	0.681707	3.45096	0.000558598	0.00650297
LRP1	39.0437	-3.79588	1.10015	-3.45032	0.000559925	0.00651257
MMP23A	34.3901	-3.81139	1.10656	-3.44436	0.000572415	0.00664199
PSG4	31.3662	6.3581	1.84599	3.44428	0.000572586	0.00664199
RP11-82C23.2	12.9936	-6.24168	1.81212	-3.4444	0.000572326	0.00664199
ANKRD22	27.0453	6.31577	1.83496	3.44192	0.000577595	0.00669413
TTC22	29.7787	4.94052	1.43588	3.44075	0.000580095	0.0067171
ERN1	41.166	3.83945	1.11632	3.43937	0.000583076	0.00674561
GMNN	75.5996	-2.86943	0.834365	-3.43905	0.000583754	0.00674745
C14orf37	16.4483	-5.58582	1.62439	-3.43872	0.000584462	0.00674963
CTD-2142D14.1	17.1921	-5.48541	1.59555	-3.43794	0.000586156	0.00676015
RP11-423O2.5	28.8132	6.32773	1.84062	3.43782	0.000586414	0.00676015
hsa-mir-335	26.092	-4.28142	1.24636	-3.43513	0.000592264	0.00682153
RPS6KA3	131.075	2.78309	0.810355	3.43441	0.000593839	0.00683362
C5orf56	27.3162	6.29914	1.8393	3.42474	0.000615391	0.00707536
CTD-2369P2.8	205.588	5.63582	1.646	3.42394	0.000617205	0.00708994
MXD1	26.7744	6.29325	1.83895	3.4222	0.000621169	0.00712917
MBD2	95.3442	2.72082	0.795241	3.42138	0.000623035	0.00714428
SH3RF1	78.4143	2.89036	0.844942	3.42078	0.000624412	0.00715376
VWA1	96.7176	2.73772	0.801009	3.41784	0.000631198	0.00722514
PGM2	101.716	2.69019	0.787192	3.41745	0.000632106	0.00722915
CDC42EP3	102.857	2.70177	0.790803	3.41649	0.000634343	0.00724836
RP4-781K5.2	33.2507	4.37474	1.28264	3.41073	0.000647892	0.00739667
CTD-2501M5.1	12.7048	-6.20283	1.81888	-3.41025	0.000649038	0.00739676
PPP1R1A	12.7048	-6.20283	1.81888	-3.41025	0.000649038	0.00739676
EXO1	16.1595	-5.55722	1.62986	-3.40962	0.000650526	0.00740073
ZFR2	16.1595	-5.55722	1.62986	-3.40962	0.000650526	0.00740073
DHTKD1	65.9866	-2.92642	0.859171	-3.4061	0.000658973	0.00747693
GCNT3	26.705	6.27312	1.84161	3.40633	0.000658417	0.00747693
NECAB1	30.212	-4.05924	1.19181	-3.40595	0.000659343	0.00747693
STARD10	105.175	2.62202	0.769852	3.40587	0.000659526	0.00747693
BST2	58.1639	-3.36241	0.987382	-3.40538	0.000660729	0.00748403
FAM131C	25.3584	-4.51305	1.32671	-3.4017	0.000669686	0.00757229
MGAT4A	41.9587	3.86191	1.13523	3.40186	0.000669283	0.00757229
IRF2BP2	112.834	2.56678	0.754979	3.3998	0.000674354	0.00761844
IL10RB	47.4255	3.51508	1.03422	3.39878	0.000676866	0.00764018
CPT1C	18.4593	-5.09572	1.50003	-3.39709	0.000681072	0.00766767
ETV6	89.2586	2.76089	0.812618	3.39752	0.000679987	0.00766767
SSFA2	50.276	3.59124	1.05714	3.39712	0.000680987	0.00766767
ZNF736	25.9313	6.25504	1.84167	3.3964	0.000682783	0.00768027
BRCA1	21.0917	-4.66099	1.37279	-3.39526	0.000685636	0.00770569
CTD-2031P19.5	26.0511	6.25387	1.84337	3.39262	0.000692268	0.00777351
FBLN1	68.3344	-3.63468	1.07164	-3.39169	0.000694634	0.00779334
VIMP	157.6	2.41631	0.712503	3.3913	0.000695621	0.00779768
PLAGL1	26.6119	6.2585	1.84574	3.39078	0.000696948	0.00780582
THEM6	26.2602	6.25136	1.84381	3.39045	0.000697775	0.00780835
RASL11B	20.759	-4.82436	1.42331	-3.38953	0.000700131	0.00782797
DUSP16	59.9332	3.1588	0.932861	3.38614	0.000708825	0.00791836
SNRNP25	57.0297	-3.08825	0.912664	-3.38377	0.000714974	0.00798019
PPARD	43.5705	3.63161	1.07343	3.38317	0.000716537	0.00799077
TLR6	29.1421	6.26691	1.85452	3.37926	0.000726799	0.00809826
CRLS1	209.85	2.31946	0.686704	3.37767	0.000731016	0.00813827
CALB1	12.4161	-6.16296	1.82585	-3.3754	0.000737078	0.00817773
NBPF1	512.34	2.41825	0.716382	3.37564	0.000736449	0.00817773
RIMS4	12.4161	-6.16296	1.82585	-3.3754	0.000737078	0.00817773
SCGB3A2	12.4161	-6.16296	1.82585	-3.3754	0.000737078	0.00817773
EPS8	49.0233	3.54758	1.05133	3.37438	0.000739815	0.00820109
FADS1	98.1065	-2.69835	0.799832	-3.37364	0.000741805	0.00821613
ADIRF-AS1	36.2084	4.01568	1.19043	3.37332	0.000742685	0.00821888
RELB	85.5081	2.76898	0.82106	3.37244	0.000745048	0.00823801
TTC39A	51.2817	3.61306	1.07176	3.37113	0.000748596	0.0082702
GGH	32.3894	-3.95368	1.1737	-3.36857	0.000755606	0.00834055
ATP9A	55.2477	3.34379	0.993709	3.36496	0.000765558	0.00844324
USP53	136.246	2.56852	0.764017	3.36186	0.000774188	0.00853117
RP11-277P12.20	26.0007	6.21524	1.85161	3.35667	0.000788866	0.00868555
RNF19A	86.7451	2.93657	0.875294	3.35495	0.000793799	0.00873247
MUC5AC	546.296	6.59046	1.96468	3.35448	0.000795148	0.0087399
HIST1H1C	155.292	2.91192	0.869093	3.35053	0.000806566	0.00885791
SH3BGRL3	573.736	1.9233	0.574188	3.34959	0.000809301	0.00888044
UQCRH	227.148	-2.15996	0.645225	-3.34761	0.000815126	0.00893681
CYP2B7P1	81.0724	3.20102	0.956969	3.34496	0.00082295	0.00901497
WWTR1	104.409	2.61068	0.780778	3.34369	0.000826707	0.00904851
ZNF714	412.91	-1.98095	0.592901	-3.34112	0.000834421	0.00912525
ECI2	79.4236	-2.68819	0.804661	-3.34077	0.000835458	0.00912891
NAP1L3	12.1273	-6.12205	1.83304	-3.33984	0.000838268	0.00914424
SHROOM1	57.4592	3.23265	0.967882	3.33992	0.000838024	0.00914424
NOV	24.6586	6.18057	1.85096	3.33911	0.000840459	0.00916044
MGP	124.861	6.47882	1.9406	3.33856	0.000842145	0.00917113
ITSN1	87.4021	-2.60922	0.782217	-3.33567	0.00085094	0.00925914
DEPDC1B	20.1815	-4.77916	1.43328	-3.33441	0.000854791	0.00929326
CTD-2325A15.5	47.4331	3.51023	1.05284	3.33406	0.000855887	0.00929739
DNMT3A	51.2958	-3.10821	0.932693	-3.33251	0.000860653	0.00934135
ALOXE3	24.3183	6.16681	1.85126	3.33114	0.000864898	0.00937706
HMGCS2	24.8288	6.17417	1.85355	3.33099	0.000865386	0.00937706
SCGB3A1	24.0978	6.15595	1.85248	3.32309	0.000890269	0.00963864
HLA-U	24.5503	6.15937	1.85507	3.32029	0.000899242	0.00972769
SLC40A1	24.6624	6.16022	1.85559	3.31981	0.000900781	0.00973623
PRR15L	24.0399	6.15	1.85316	3.31866	0.000904497	0.00976826
C1S	24.535	6.15354	1.85476	3.31771	0.000907597	0.00979361
RP11-153M7.3	25.0882	6.15791	1.85672	3.31656	0.000911342	0.009821
WLS	45.7004	3.45909	1.04301	3.31646	0.000911647	0.009821
COX7C	754.816	-1.85221	0.558698	-3.31523	0.000915678	0.00985624
CDYL2	27.1715	4.81355	1.45214	3.3148	0.000917071	0.00986237
MSH6	145.611	-2.30254	0.694668	-3.31459	0.000917766	0.00986237
BHLHE41	34.4903	5.01352	1.51271	3.31425	0.00091888	0.00986619
CST2	28.8501	4.87071	1.46999	3.31344	0.000921572	0.00988692
NPM1	806.97	-1.97185	0.595468	-3.31143	0.000928205	0.00994986
MICALL2	43.7834	3.62372	1.09455	3.3107	0.000930623	0.00996756
PBK	11.8386	-6.08002	1.84046	-3.30353	0.000954748	0.0102091
SLC12A2	78.0968	2.88065	0.871979	3.30358	0.000954574	0.0102091
HBP1	186.411	2.21128	0.669683	3.30198	0.000960039	0.0102573
ZBTB16	26.7809	4.79271	1.45388	3.2965	0.000978985	0.0104511
SRPR	233.019	2.21738	0.672952	3.295	0.00098422	0.0104983
PTPN3	34.9205	3.95516	1.2007	3.29404	0.000987594	0.0105257
LRRFIP1	268.701	2.06296	0.626554	3.29255	0.000992843	0.010573
FLNB	267.858	2.10458	0.639758	3.28966	0.0010031	0.0106647
KRT3	23.9781	6.11656	1.85926	3.28978	0.00100265	0.0106647
AE000658.22	15.0046	-5.43695	1.65319	-3.28876	0.0010063	0.0106812
RP11-512N21.3	51.424	3.40438	1.03509	3.28898	0.0010055	0.0106812
HIST1H2BG	25.3629	6.12838	1.86414	3.28751	0.00101078	0.0107201
TFCP2L1	23.827	6.11487	1.86027	3.28708	0.0010123	0.0107275
AKR1B15	24.3649	6.11537	1.86153	3.28513	0.00101934	0.0107932
WNT7B	23.2082	6.10258	1.85855	3.28352	0.00102518	0.0108462
ARHGAP11A	19.9367	-4.56671	1.3914	-3.28209	0.00103039	0.0108912
CHL1	24.1634	6.11326	1.86272	3.2819	0.00103111	0.0108912
GINS4	17.3043	-4.99171	1.52227	-3.27912	0.00104132	0.0109901
TTF2	39.7465	-3.42541	1.04472	-3.27878	0.00104258	0.0109944
UBE2J1	110.618	2.58551	0.788846	3.27758	0.001047	0.0110321
ALPK1	26.9396	4.78534	1.46062	3.27623	0.00105202	0.011076
LPHN2	42.593	-3.24749	0.991537	-3.27521	0.00105585	0.0111007
RP11-15B17.1	58.8632	-2.88543	0.881009	-3.27515	0.00105607	0.0111007
TICAM1	26.5527	4.77322	1.45756	3.2748	0.00105736	0.0111053
DLL4	23.0922	6.08858	1.8603	3.2729	0.0010645	0.0111713
EPS8L2	112.746	2.46499	0.753579	3.27105	0.00107149	0.0112356
ATP6V0D1	179.769	2.23215	0.682911	3.26858	0.0010809	0.0113251
CACHD1	36.1562	-3.6658	1.12192	-3.26745	0.00108522	0.0113611
ATP1B2	11.5499	-6.03683	1.84813	-3.26645	0.00108903	0.0113736
ESCO2	11.5499	-6.03683	1.84813	-3.26645	0.00108903	0.0113736
PCDH11X	11.5499	-6.03683	1.84813	-3.26645	0.00108903	0.0113736
RCC2	116.232	-2.50631	0.767661	-3.26487	0.00109516	0.0114283
SPDEF	26.5062	4.77162	1.4631	3.26131	0.00110897	0.0115632
NEK7	66.203	2.9337	0.899621	3.26104	0.00111004	0.0115651
CASZ1	37.7157	3.7072	1.13741	3.25935	0.00111668	0.0116249
SAE1	172.718	-2.22599	0.683113	-3.2586	0.00111965	0.0116465
TMBIM6	1643.41	1.77118	0.543682	3.25775	0.00112299	0.0116719
RP11-397A16.1	14.7158	-5.40531	1.65941	-3.25736	0.00112452	0.0116785
CDH2	15.4596	-5.30271	1.62878	-3.25564	0.00113136	0.0117214
CHST10	15.4596	-5.30271	1.62878	-3.25564	0.00113136	0.0117214
JPH4	15.4596	-5.30271	1.62878	-3.25564	0.00113136	0.0117214
PLSCR1	228.371	2.18261	0.670639	3.25452	0.00113585	0.0117586
CTSB	1473.23	4.60989	1.41667	3.25404	0.00113777	0.0117691
GYLTL1B	48.4352	-3.20601	0.986102	-3.2512	0.0011492	0.0118779
MGAT4B	137.569	2.34828	0.722367	3.25081	0.00115078	0.0118846
TCN2	22.4027	-4.33809	1.33481	-3.24998	0.00115415	0.01191
ABI1	168.753	2.21507	0.681956	3.2481	0.00116176	0.0119717
LGALS8	131.627	2.35438	0.72496	3.2476	0.00116382	0.0119717
SERPINB8	22.481	6.05368	1.86402	3.24765	0.00116363	0.0119717
UNG	58.1735	-2.88498	0.88825	-3.24794	0.00116245	0.0119717
VMP1	243.592	2.07725	0.640332	3.24402	0.00117854	0.0121136
IL4R	61.7075	3.05481	0.941788	3.24363	0.00118018	0.0121209
FILIP1	18.6153	-4.5722	1.40987	-3.24301	0.00118275	0.0121377
DNA2	20.7927	-4.32886	1.33573	-3.24082	0.00119188	0.0122217
PHLDA3	95.57	2.58969	0.799277	3.24004	0.00119514	0.0122455
ARSJ	53.355	3.13129	0.966647	3.23933	0.0011981	0.0122661
RP11-91K9.1	24.0284	6.05978	1.87098	3.23882	0.00120025	0.0122785
SYBU	23.6644	6.0582	1.87142	3.23723	0.00120696	0.0123374
SPDL1	25.5043	-4.04397	1.2497	-3.23594	0.00121243	0.0123835
RNF103	95.3477	2.91479	0.901041	3.23492	0.00121678	0.0124182
MTHFD2	160.817	-2.18581	0.676042	-3.23325	0.0012239	0.0124811
IMPAD1	67.7694	2.96462	0.917065	3.23272	0.00122617	0.0124945
CRYGD	11.2611	-5.99241	1.85605	-3.22858	0.00124408	0.0125881
DHX32	95.9823	2.53963	0.786323	3.22975	0.00123898	0.0125881
GLI2	11.2611	-5.99241	1.85605	-3.22858	0.00124408	0.0125881
HESX1	11.2611	-5.99241	1.85605	-3.22858	0.00124408	0.0125881
LINC00599	11.2611	-5.99241	1.85605	-3.22858	0.00124408	0.0125881
MND1	11.2611	-5.99241	1.85605	-3.22858	0.00124408	0.0125881
ORC1	11.2611	-5.99241	1.85605	-3.22858	0.00124408	0.0125881
PTGIS	11.2611	-5.99241	1.85605	-3.22858	0.00124408	0.0125881
TMEM158	11.2611	-5.99241	1.85605	-3.22858	0.00124408	0.0125881
CXCL11	22.2102	6.03031	1.86807	3.2281	0.00124614	0.0125991
MT1G	586.11	1.88795	0.58492	3.2277	0.00124789	0.012607
C19orf10	295.014	2.02697	0.628383	3.2257	0.00125666	0.0126857
ITPRIPL2	33.7058	3.90619	1.21206	3.22277	0.00126959	0.0128063
PARPBP	22.1242	-4.5676	1.41745	-3.22242	0.00127114	0.012812
MUC1	31.4523	4.25833	1.32189	3.22141	0.00127562	0.0128471
C3orf52	69.9408	2.8084	0.871931	3.2209	0.00127789	0.0128531
MAD2L2	148.865	-2.62481	0.814948	-3.22083	0.00127819	0.0128531
C1orf63	292.071	2.05185	0.637112	3.22055	0.00127945	0.0128559
RCAN1	61.9503	3.31372	1.02904	3.2202	0.00128099	0.0128614
SOCS3	93.0014	3.09789	0.962554	3.21841	0.00128905	0.0129323
COL26A1	16.7268	-4.93685	1.53419	-3.21789	0.00129137	0.0129455
APOE	305.444	-5.83755	1.8159	-3.21469	0.00130588	0.0130809
KRT81	435.24	6.36893	1.98138	3.2144	0.00130719	0.0130839
ANKH	36.7718	3.67074	1.14265	3.21247	0.00131598	0.0131618
CSNK1D	274.061	2.02875	0.631574	3.21221	0.00131719	0.0131638
BCAT1	190.286	-5.36156	1.66957	-3.21134	0.00132117	0.0131833
PSMB8	56.8041	3.06917	0.955699	3.21144	0.00132071	0.0131833
NFKBIE	71.4162	2.92535	0.911571	3.20913	0.00133138	0.013275
C12orf60	28.2665	4.79676	1.49483	3.2089	0.00133244	0.0132753
PNPLA8	107.917	2.82164	0.879683	3.20756	0.00133866	0.0133271
ARHGDIA	145.569	2.25986	0.704672	3.20697	0.00134139	0.0133441
FAM3D	26.7343	4.75887	1.48476	3.20515	0.00134992	0.0134187
CD58	49.5038	3.18284	0.993801	3.20269	0.0013615	0.0135234
FGFR4	18.5032	-4.80611	1.50078	-3.20241	0.00136283	0.0135262
ARHGDIB	22.4734	6.00036	1.87441	3.2012	0.00136857	0.0135665
CPNE4	42.1124	3.56003	1.11212	3.20111	0.00136897	0.0135665
CDCA4	28.004	-3.71113	1.16026	-3.19853	0.00138131	0.0136575
CTD-2561J22.5	28.004	-3.71113	1.16026	-3.19853	0.00138131	0.0136575
EHMT2	28.004	-3.71113	1.16026	-3.19853	0.00138131	0.0136575
ATXN1	25.1679	4.6986	1.46911	3.19825	0.00138262	0.0136601
BMPR1B	30.249	4.2222	1.32062	3.19714	0.00138798	0.0136975
NQO2	76.58	-2.59125	0.810517	-3.19703	0.00138852	0.0136975
MBP	77.8312	2.70608	0.846879	3.19535	0.0013966	0.0137668
ZNF812	143.762	2.44721	0.76597	3.19491	0.00139874	0.0137775
FGFR3	27.3348	-4.04147	1.26558	-3.19337	0.00140624	0.0138409
SELK	216.47	2.08342	0.652701	3.192	0.00141293	0.0138961
FBN2	10.9724	-5.9467	1.86425	-3.18987	0.00142338	0.0139461
GTSE1	10.9724	-5.9467	1.86425	-3.18987	0.00142338	0.0139461
NEFL	10.9724	-5.9467	1.86425	-3.18987	0.00142338	0.0139461
TAC3	10.9724	-5.9467	1.86425	-3.18987	0.00142338	0.0139461
WDR54	35.4938	-3.35699	1.05216	-3.19057	0.00141993	0.0139461
XRN1	91.4037	2.717	0.851883	3.1894	0.00142567	0.013958
TMEM54	94.6765	2.57331	0.806914	3.18907	0.00142731	0.0139636
TAP2	89.4806	2.616	0.820622	3.18782	0.00143348	0.0140102
ZMYM3	21.6486	-4.13745	1.29795	-3.18767	0.00143423	0.0140102
CNPPD1	110.078	2.47574	0.776835	3.18696	0.00143777	0.0140342
ATG4A	25.0016	4.68777	1.47177	3.18513	0.00144687	0.0141124
CYP4F12	22.1949	5.97824	1.87729	3.18451	0.00145	0.0141323
KITLG	24.9398	4.68098	1.47042	3.18344	0.00145538	0.0141742
SKP2	28.7478	-3.69434	1.16099	-3.18207	0.00146226	0.0142305
SERPINH1	152.609	-2.25131	0.708405	-3.178	0.00148294	0.0144101
TCTA	54.8711	3.16555	0.996022	3.17819	0.00148195	0.0144101
UAP1	172.135	2.1908	0.689459	3.17756	0.00148519	0.0144213
ADRB2	20.926	5.95586	1.87509	3.1763	0.00149169	0.0144519
CYP2B6	74.7868	3.07994	0.969637	3.17638	0.00149124	0.0144519
HMGN2	192.558	-2.08039	0.654934	-3.17648	0.00149074	0.0144519
B4GALT1	48.9755	3.32932	1.04872	3.17466	0.00150014	0.014523
FRK	28.791	4.15807	1.31007	3.17393	0.00150388	0.0145417
SH2D3A	63.5729	2.86865	0.903839	3.17385	0.00150432	0.0145417
TMEM43	82.0101	2.62758	0.828571	3.17121	0.00151804	0.0146634
ZNF775	40.7624	-3.225	1.01705	-3.17094	0.00151948	0.0146665
GPM6B	44.1181	-3.07688	0.970812	-3.16939	0.00152759	0.0147338
SPON2	21.042	5.94936	1.87774	3.16836	0.00153299	0.0147749
CAB39	176.372	2.25348	0.711448	3.16746	0.00153778	0.0148101
HNRNPA1P26	510.021	-2.14892	0.678678	-3.16633	0.00154374	0.0148565
CREB3L1	75.5915	2.91511	0.920864	3.16563	0.00154747	0.0148814
HCG4P11	21.0306	5.94019	1.87829	3.16256	0.00156389	0.0150281
DUT	97.0853	-2.40234	0.760174	-3.16024	0.00157637	0.0151262
RP11-5P18.10	13.8496	-5.30618	1.67912	-3.16011	0.00157711	0.0151262
ZFP36L2	420.208	2.05505	0.65033	3.16002	0.00157759	0.0151262
TCOF1	114.011	-2.31776	0.733958	-3.1579	0.00158912	0.0152255
ZNF90	46.1663	-3.35845	1.06362	-3.15756	0.00159094	0.0152318
CDC25A	16.1493	-4.8799	1.54668	-3.15507	0.00160459	0.0153499
WWC1	100.631	2.44184	0.773987	3.15488	0.00160565	0.0153499
GUCA1A	10.6836	-5.89962	1.87272	-3.1503	0.00163105	0.0155129
LDB2	10.6836	-5.89962	1.87272	-3.1503	0.00163105	0.0155129
PISD	153.219	2.209	0.701114	3.15069	0.00162884	0.0155129
SHISA3	10.6836	-5.89962	1.87272	-3.1503	0.00163105	0.0155129
SLC6A15	10.6836	-5.89962	1.87272	-3.1503	0.00163105	0.0155129
SPC25	10.6836	-5.89962	1.87272	-3.1503	0.00163105	0.0155129
TENM3	10.6836	-5.89962	1.87272	-3.1503	0.00163105	0.0155129
MALSU1	66.6447	-2.65951	0.84489	-3.14776	0.00164529	0.0156368
ICOSLG	37.3174	3.67182	1.16672	3.14712	0.00164889	0.0156596
RAMP1	24.2202	4.64179	1.47598	3.14488	0.00166155	0.0157684
TSPO	105.285	2.50272	0.796269	3.14306	0.00167193	0.0158552
IDO1	47.7626	-2.96238	0.942968	-3.14155	0.00168054	0.0159253
PPA1	523.795	1.81973	0.579659	3.13931	0.00169345	0.0160359
PTCHD3P1	24.1661	4.63743	1.47842	3.13674	0.00170835	0.0161653
HNRNPA1P27	461.592	-2.16316	0.690136	-3.1344	0.00172207	0.0162832
GJB3	21.3594	5.90859	1.88648	3.13207	0.00173581	0.0164012
PNMA6A	22.627	-4.05098	1.29423	-3.13002	0.00174792	0.0164916
PNMA6C	22.627	-4.05098	1.29423	-3.13002	0.00174792	0.0164916
PSD4	20.6552	5.90026	1.88574	3.12888	0.00175473	0.0165439
MAP3K1	38.7819	3.4524	1.10481	3.12489	0.00177872	0.0167579
CCNG2	63.8705	2.87641	0.920556	3.12465	0.00178017	0.0167594
STX12	53.9261	2.99782	0.961089	3.11919	0.00181346	0.0170604
PARVA	99.413	2.42369	0.777095	3.11891	0.00181522	0.0170647
KRT86	24.7116	4.64225	1.48923	3.11722	0.00182565	0.0171379
MYO1B	214.743	2.0293	0.650995	3.11723	0.00182557	0.0171379
CST4	59.5589	3.26447	1.04756	3.11625	0.00183169	0.0171698
LIF	25.7096	4.67499	1.50013	3.11638	0.00183084	0.0171698
PLAUR	107.942	2.39309	0.768073	3.1157	0.00183508	0.0171892
RP11-46A10.6	24.379	4.62889	1.48727	3.11233	0.00185615	0.017374
ACAA2	67.7024	-2.86398	0.920761	-3.11045	0.00186804	0.0174717
CTD-2306M5.1	10.3949	-5.8511	1.88149	-3.10983	0.00187197	0.0174717
PALD1	10.3949	-5.8511	1.88149	-3.10983	0.00187197	0.0174717
SNORD116-19	10.3949	-5.8511	1.88149	-3.10983	0.00187197	0.0174717
PCNA	108.409	-2.31695	0.745437	-3.10817	0.00188247	0.0175571
STK17A	80.1728	2.59209	0.834027	3.10792	0.00188411	0.0175598
RECQL4	23.6494	-3.86688	1.24447	-3.10726	0.0018883	0.0175813
SH3BP4	196.136	2.12052	0.682469	3.10713	0.00188913	0.0175813
ZWILCH	43.3303	-3.12454	1.0061	-3.10558	0.00189907	0.0176612
KRT4	20.2493	5.86403	1.88883	3.10458	0.00190547	0.017708
DNAH11	22.3383	-4.03007	1.29869	-3.10317	0.00191461	0.0177803
FAM43A	38.0624	3.4278	1.10629	3.09845	0.00194536	0.0180529
PSMB9	31.6365	3.80367	1.22769	3.09822	0.00194684	0.0180538
TMEM55A	20.6161	-4.13121	1.33433	-3.09608	0.00196099	0.018172
SCGB1A1	20.4698	5.85333	1.89229	3.09324	0.00197982	0.0183335
TLN2	13.2721	-5.23629	1.69319	-3.09255	0.00198442	0.018363
SCARB2	264.074	2.03305	0.65755	3.09186	0.00198909	0.018393
RP11-492E3.2	21.3015	5.86032	1.89584	3.09115	0.00199381	0.0184236
ATP6V0E1	257.777	1.94865	0.630503	3.09062	0.00199736	0.0184433
ATOH8	19.5839	5.83765	1.89011	3.08852	0.00201159	0.0185615
KRT6A	279.534	5.55988	1.8006	3.0878	0.00201643	0.0185917
LRRFIP2	185.907	2.05982	0.667125	3.08761	0.00201773	0.0185917
CDCA2	15.4494	-4.69592	1.52157	-3.08624	0.00202705	0.0186345
DNAJA4	66.0325	3.25811	1.05566	3.08633	0.00202641	0.0186345
DZIP1	15.4494	-4.69592	1.52157	-3.08624	0.00202705	0.0186345
EHBP1L1	23.3306	4.58492	1.48568	3.08608	0.00202814	0.0186345
QSER1	56.2	-2.75799	0.893747	-3.08587	0.00202955	0.0186345
CTSV	68.0035	-2.59757	0.842099	-3.08464	0.00203801	0.018699
RP11-65J3.1	40.4415	3.49269	1.1326	3.08377	0.00204393	0.0187401
HLA-J	631.487	1.84959	0.600275	3.08124	0.00206139	0.0188868
WNT5B	23.1604	4.57232	1.48614	3.07665	0.00209344	0.019167
CNN2	349.721	-1.89078	0.614728	-3.0758	0.00209941	0.0191981
TM9SF3	539.59	1.94416	0.632094	3.07574	0.00209979	0.0191981
ELMSAN1	43.8733	3.18539	1.036	3.0747	0.00210714	0.0192517
SPRR1A	21.9668	5.84583	1.90252	3.07268	0.00212149	0.0193692
AC025627.9	20.8566	5.83313	1.89866	3.07223	0.00212467	0.0193846
SOAT1	112	2.35843	0.767849	3.07148	0.00213004	0.01942
LINC00698	10.1061	-5.80105	1.89056	-3.06842	0.00215191	0.0195371
MPP2	10.1061	-5.80105	1.89056	-3.06842	0.00215191	0.0195371
PPP1CC	178.011	-2.06676	0.673504	-3.06866	0.00215018	0.0195371
RNF157	10.1061	-5.80105	1.89056	-3.06842	0.00215191	0.0195371
SGOL1-AS1	10.1061	-5.80105	1.89056	-3.06842	0.00215191	0.0195371
TMEM66	444.577	1.92664	0.627754	3.06911	0.00214699	0.0195371
CEBPB	134.74	2.45281	0.799599	3.06755	0.00215824	0.0195776
SH2D4A	38.1669	3.42314	1.11598	3.06739	0.00215938	0.0195776
PLA2G4C	23.6556	4.5832	1.49439	3.06693	0.00216269	0.0195939
ZNF800	49.3477	3.01234	0.984542	3.05963	0.00221607	0.0200636
DST	343.155	1.98215	0.647974	3.059	0.00222079	0.0200923
AF127936.7	18.7523	5.79269	1.89409	3.0583	0.00222596	0.0201251
MYO5C	104.099	2.59355	0.848308	3.05732	0.00223325	0.0201769
TCEA3	18.7019	5.79104	1.89477	3.05633	0.00224063	0.0202295
B3GNT3	23.5587	4.58381	1.50024	3.05539	0.00224768	0.020265
HNRNPAB	302.18	-1.87349	0.613145	-3.05554	0.00224654	0.020265
RAB11FIP1	202.434	2.03635	0.666782	3.054	0.00225813	0.0203451
KRT16P3	22.2995	5.82621	1.9082	3.05325	0.00226375	0.0203816
KLF3	115.132	2.35472	0.77144	3.05237	0.00227044	0.0204277
TMEM87A	179.316	2.14735	0.704151	3.04956	0.0022918	0.0206056
PALLD	175.342	2.06281	0.676536	3.04907	0.00229549	0.0206245
DUSP14	87.3513	2.51774	0.825954	3.04827	0.0023016	0.0206651
ZNFX1	77.0678	2.60929	0.857413	3.04322	0.00234061	0.0210009
EXOSC8	125.453	-2.2633	0.744114	-3.0416	0.00235324	0.0210996
GMPR	18.4234	5.76998	1.89715	3.04139	0.00235492	0.0211001
DSCC1	17.6267	-4.35907	1.43363	-3.04059	0.00236113	0.0211412
CSF1	36.4061	3.9394	1.29618	3.03924	0.00237178	0.0212219
ABTB2	22.6035	4.53445	1.49239	3.03838	0.00237851	0.0212596
SEC23B	178.661	2.0448	0.67301	3.03829	0.00237927	0.0212596
PVR	59.6854	2.7756	0.913811	3.03739	0.00238638	0.0213085
ST3GAL1	33.8747	3.54267	1.16645	3.03714	0.00238835	0.0213114
FUT6	21.8546	5.8007	1.91077	3.03579	0.00239909	0.0213926
EDN2	19.468	5.77228	1.90237	3.03425	0.00241133	0.021487
UBXN4	260.874	1.90517	0.628023	3.0336	0.00241651	0.0215184
RIPK4	54.2072	2.86842	0.946503	3.03054	0.00244113	0.0217227
PALM3	20.103	-4.40039	1.45229	-3.02997	0.0024458	0.0217493
SKAP2	30.1395	3.73818	1.23396	3.02942	0.00245021	0.0217736
PDP1	54.2614	2.86909	0.947172	3.02912	0.0024527	0.0217809
C9orf135	9.81738	-5.74938	1.89996	-3.02605	0.00247773	0.0217946
CDO1	9.81738	-5.74938	1.89996	-3.02605	0.00247773	0.0217946
DPYSL5	9.81738	-5.74938	1.89996	-3.02605	0.00247773	0.0217946
FAM107B	155.73	2.17413	0.718052	3.02782	0.00246322	0.0217946
FAM222A	22.8896	4.54584	1.50181	3.02691	0.00247064	0.0217946
HIST2H2BF	46.7476	3.25166	1.07445	3.02635	0.00247525	0.0217946
MAMDC2	9.81738	-5.74938	1.89996	-3.02605	0.00247773	0.0217946
PDE4D	26.4546	4.03106	1.33104	3.02852	0.00245758	0.0217946
PROM2	27.4489	4.06427	1.34251	3.02736	0.00246702	0.0217946
PTPRK	177.768	2.03671	0.672735	3.0275	0.00246586	0.0217946
TAOK3	36.8401	3.37889	1.11588	3.02799	0.00246187	0.0217946
TCF3	95.21	-2.31099	0.763259	-3.02779	0.00246347	0.0217946
TXNRD1	471.961	2.00815	0.663559	3.02633	0.00247543	0.0217946
ZNF850	28.7273	-3.44583	1.13827	-3.02726	0.00246783	0.0217946
L1TD1	266.825	-6.38821	2.11128	-3.02575	0.00248013	0.021801
COCH	14.9943	-4.75909	1.57361	-3.02431	0.00249198	0.0218608
GREB1L	14.9943	-4.75909	1.57361	-3.02431	0.00249198	0.0218608
KDR	23.982	-3.75191	1.24048	-3.02455	0.00249001	0.0218608
ENTPD6	144.719	2.18362	0.722805	3.02103	0.00251914	0.0220841
2005-03-01	136.926	2.33392	0.772852	3.01987	0.0025288	0.0221539
NFIA	39.7436	3.24704	1.07562	3.01877	0.00253803	0.0222197
RPA3	84.1102	-2.38806	0.792419	-3.01363	0.00258145	0.0225542
SERPINB5	19.1895	5.74476	1.90613	3.01384	0.00257963	0.0225542
SMTN	64.4875	2.97511	0.987204	3.01367	0.00258105	0.0225542
RAB22A	100.043	2.43003	0.806615	3.01262	0.00259	0.0226138
RP11-782C8.2	18.6905	5.73407	1.90509	3.00987	0.00261359	0.0228044
KRTAP5-AS1	18.1373	5.72632	1.90315	3.00886	0.00262232	0.0228504
TUBB	117.621	-2.25124	0.748206	-3.00885	0.00262238	0.0228504
GSTM3	31.7411	3.784	1.25876	3.00613	0.00264599	0.0230252
HTATIP2	123.421	2.21638	0.737278	3.00616	0.00264567	0.0230252
PPP1R3B	67.5782	-2.55017	0.849079	-3.00346	0.00266932	0.0231972
TM9SF1	75.2847	2.57398	0.856959	3.00362	0.00266788	0.0231972
MTF2	110.02	-2.21738	0.738696	-3.00174	0.00268437	0.0232999
TFAP2A	33.2132	3.51699	1.17167	3.0017	0.00268473	0.0232999
IL17RC	53.712	2.85568	0.951577	3.001	0.00269095	0.0233383
ALDH7A1	90.2442	-2.31544	0.772074	-2.99898	0.00270883	0.0234778
SMC2	39.8616	-3.0289	1.01118	-2.99542	0.00274066	0.0237377
ITGB4	28.0383	4.68946	1.56589	2.99475	0.00274668	0.0237582
PAX9	22.2204	4.50543	1.50442	2.99479	0.00274636	0.0237582
ARHGEF3	29.6909	3.71142	1.24006	2.99295	0.00276299	0.0238676
RP11-903H12.3	17.5841	5.70109	1.90479	2.99303	0.00276219	0.0238676
CCNB1IP1	54.6881	-2.68802	0.898517	-2.99162	0.00277504	0.0239557
KDM1A	192.428	-1.95445	0.653769	-2.98951	0.00279427	0.0241056
IGFBP3	64.5537	3.33402	1.11545	2.98895	0.00279934	0.0241334
FOXQ1	29.6112	4.12686	1.38102	2.98828	0.00280552	0.024163
GBE1	53.8821	2.8598	0.957038	2.98817	0.00280649	0.024163
KCNMB4	12.4058	-5.125	1.71589	-2.98679	0.00281925	0.0242568
AMPD3	32.9347	3.50424	1.17355	2.98602	0.00282635	0.0243017
TMEM132B	14.5832	-4.59937	1.5415	-2.98369	0.00284792	0.024471
BRIP1	9.52863	-5.696	1.9097	-2.98266	0.00285755	0.0245052
FREM2	9.52863	-5.696	1.9097	-2.98266	0.00285755	0.0245052
POLQ	9.52863	-5.696	1.9097	-2.98266	0.00285755	0.0245052
PTMA	1537.33	-1.69191	0.567437	-2.98166	0.00286686	0.0245688
ERBB3	153.066	2.08988	0.701386	2.97965	0.00288582	0.0247149
NDFIP1	166.656	2.03404	0.683291	2.97682	0.00291251	0.0249271
BCAP29	123.083	2.17317	0.730306	2.97569	0.00292326	0.0250026
ANXA4	133.243	2.15172	0.723264	2.97502	0.00292972	0.0250414
CCDC68	17.1973	5.67298	1.90813	2.97306	0.00294843	0.0251517
CSE1L	193.988	-1.96483	0.660815	-2.97335	0.0029457	0.0251517
TRIM4	44.7152	3.02673	1.01804	2.97309	0.00294816	0.0251517
ESPL1	18.1939	-4.10587	1.38207	-2.97081	0.00297012	0.0253201
MGST2	50.1935	2.88851	0.972449	2.97035	0.00297464	0.025342
KLF2	17.0851	5.66344	1.90914	2.96649	0.00301223	0.0256454
GJB4	17.8008	5.66915	1.91223	2.96468	0.00302996	0.0257794
LAYN	66.8179	3.51127	1.18463	2.96402	0.00303649	0.0258181
TUBB2B	2292.04	-1.66862	0.563071	-2.96342	0.0030424	0.0258515
DBN1	135.273	-2.25839	0.762298	-2.96261	0.00305047	0.0259031
HOXA10	17.3132	5.6624	1.91179	2.96183	0.00305817	0.0259515
DNAH5	22.5027	4.50383	1.52084	2.96141	0.00306233	0.0259529
NBPF15	426.167	1.75414	0.592323	2.96146	0.00306183	0.0259529
TFPI	28.0377	-3.46371	1.16979	-2.96097	0.00306676	0.0259735
CYB561	119.664	2.36505	0.799023	2.95993	0.00307713	0.0260444
GBP5	17.4681	5.65626	1.9126	2.95736	0.00310287	0.0262316
NBPF9	78.3821	2.54935	0.862108	2.95712	0.00310531	0.0262316
RP11-122A3.2	16.0166	-4.32457	1.46241	-2.95714	0.00310502	0.0262316
C15orf48	16.9188	5.64925	1.91092	2.9563	0.0031135	0.0262837
CTDSP2	137.401	2.10179	0.711426	2.95434	0.00313339	0.0264344
GAL	21.2272	-3.80582	1.28889	-2.95279	0.00314913	0.02655
FBXL3	87.141	2.44936	0.829646	2.9523	0.00315417	0.0265752
C4orf21	18.4388	-4.2833	1.45135	-2.95126	0.00316484	0.0266306
LOXL2	16.1932	-4.57197	1.54912	-2.95133	0.00316412	0.0266306
WDR62	12.1171	-5.08603	1.72392	-2.95027	0.00317497	0.0266985
TMEM50B	54.9408	2.76325	0.937431	2.94768	0.00320165	0.0269054
ENPP4	48.2967	3.12778	1.06207	2.94499	0.00322966	0.0271233
ARHGEF28	18.6867	5.65263	1.92125	2.94216	0.00325927	0.0273384
NBPF16	389.945	1.7548	0.596436	2.94214	0.00325949	0.0273384
CCL2	917.134	5.51146	1.87352	2.94178	0.00326336	0.0273533
F2RL1	145.469	2.09818	0.713845	2.93927	0.0032899	0.0275097
HOXA9	16.6983	5.62612	1.91433	2.93896	0.00329319	0.0275097
P4HA1	189.376	1.9545	0.665096	2.93867	0.00329626	0.0275097
PRTG	9.23988	-5.64078	1.9198	-2.93821	0.00330108	0.0275097
REEP2	9.23988	-5.64078	1.9198	-2.93821	0.00330108	0.0275097
RP11-598D14.1	9.23988	-5.64078	1.9198	-2.93821	0.00330108	0.0275097
SAR1B	155.238	2.16666	0.737397	2.93826	0.00330064	0.0275097
SHCBP1	9.23988	-5.64078	1.9198	-2.93821	0.00330108	0.0275097
TYRO3	31.0607	-3.26788	1.11209	-2.93851	0.00329798	0.0275097
MTRNR2L12	109.229	2.27331	0.774032	2.93698	0.00331431	0.0276022
SMARCC1	271.474	-1.81671	0.618744	-2.93613	0.00332333	0.0276596
MT4	21.0485	4.42908	1.51033	2.93252	0.00336225	0.0279478
ODC1	295.269	2.16452	0.738099	2.93257	0.00336172	0.0279478
PDLIM4	66.7359	2.81045	0.958711	2.93149	0.00337338	0.0280223
CLCF1	21.0446	4.42431	1.5107	2.92865	0.00340433	0.0282613
FBL	121.309	-2.21715	0.757894	-2.92541	0.00344001	0.0285394
GSTA1	35.1653	3.30407	1.12956	2.92511	0.00344338	0.0285491
CRAT	49.1878	2.85601	0.976596	2.92445	0.00345064	0.028591
PLEKHS1	18.0755	5.623	1.92318	2.9238	0.00345782	0.0286323
RARB	17.2438	5.61223	1.91979	2.92335	0.00346287	0.0286375
SEL1L	115.8	2.44408	0.836049	2.92337	0.00346262	0.0286375
TRIM69	43.8294	2.99755	1.02559	2.92276	0.00346942	0.0286735
JHDM1D-AS1	16.4701	5.60068	1.91703	2.92154	0.00348311	0.02875
UBL3	54.782	2.76004	0.944679	2.92167	0.00348158	0.02875
CAPN8	17.0775	5.60677	1.91976	2.92056	0.00349399	0.0288056
WDR12	63.047	-2.50388	0.857334	-2.92054	0.00349428	0.0288056
LCK	15.9045	-4.54018	1.55583	-2.91818	0.00352085	0.0290063
VPS37B	76.8033	2.52603	0.865772	2.91766	0.00352668	0.0290358
FMOD	16.3076	5.59438	1.91773	2.91719	0.00353203	0.0290615
C20orf27	35.6124	-3.41938	1.17251	-2.9163	0.00354212	0.0291261
HOXA13	16.2496	5.58893	1.91806	2.91385	0.00357002	0.0292998
POLD1	39.9093	-2.92767	1.00464	-2.91415	0.00356661	0.0292998
RP11-475N22.4	16.2496	5.58893	1.91806	2.91385	0.00357002	0.0292998
ANKRD32	16.139	-4.41743	1.51631	-2.91329	0.00357645	0.0293341
FAM46A	42.3801	3.12581	1.07319	2.91265	0.00358377	0.0293571
PLEKHB1	14.0057	-4.53151	1.5557	-2.91284	0.00358154	0.0293571
RP11-551L14.1	12.5722	-4.94147	1.69755	-2.91094	0.00360346	0.0294998
NXF1	149.222	2.07805	0.714011	2.91039	0.00360982	0.0295332
TINCR	16.358	5.58484	1.91932	2.90981	0.00361653	0.0295695
LRP11	90.5603	2.33329	0.801947	2.90953	0.00361968	0.0295766
CLDN7	314.625	1.83627	0.631276	2.90883	0.00362784	0.0296247
NSUN7	17.6164	-4.05161	1.39365	-2.9072	0.00364683	0.0297611
THRB	40.5894	3.06672	1.05532	2.90595	0.00366142	0.0298613
GNA11	66.1822	2.54063	0.875174	2.903	0.00369602	0.0300807
SLIRP	344.403	-1.77172	0.610273	-2.90316	0.00369415	0.0300807
TRIM8	80.2112	2.38619	0.821908	2.90324	0.00369328	0.0300807
UBD	17.1317	5.58586	1.92425	2.90287	0.00369757	0.0300807
ZNF468	565.95	1.67466	0.577068	2.90202	0.00370767	0.0301439
PLOD2	94.938	2.34323	0.807803	2.90074	0.00372279	0.030248
TRIM38	28.0817	3.63095	1.25439	2.89459	0.00379659	0.0308283
CWH43	15.9169	5.55986	1.92164	2.89329	0.00381226	0.0308784
NCL	842.734	-1.60599	0.554965	-2.89385	0.00380551	0.0308784
RASSF6	15.9169	5.55986	1.92164	2.89329	0.00381226	0.0308784
TNFRSF1A	169.872	2.00911	0.694366	2.89345	0.00381036	0.0308784
ANKRD12	210.748	1.9589	0.677224	2.89254	0.00382142	0.0308901
COL14A1	8.95114	-5.58341	1.93038	-2.89239	0.00382322	0.0308901
MMP16	8.95114	-5.58341	1.93038	-2.89239	0.00382322	0.0308901
SEMA5B	8.95114	-5.58341	1.93038	-2.89239	0.00382322	0.0308901
AP006621.8	52.215	2.81028	0.97189	2.89156	0.00383329	0.0309522
CALM3	99.5947	-2.17152	0.751659	-2.88896	0.00386513	0.0311899
SPRR1B	18.1297	5.57951	1.93209	2.88781	0.00387929	0.0312848
RNPEPL1	59.5179	2.65648	0.920091	2.88719	0.00388699	0.0313274
STX5	46.4041	2.91715	1.01085	2.88582	0.0039039	0.0314442
CKB	425.398	-1.70161	0.589909	-2.88453	0.00392003	0.0315545
CDC42EP4	92.5335	2.35729	0.817465	2.88366	0.00393086	0.0316221
IDH1	178.476	-1.95978	0.679759	-2.88305	0.00393839	0.0316631
CPEB2	16.0329	5.54973	1.92529	2.88255	0.00394475	0.0316946
MIR4435-1HG	15.7506	5.54403	1.92368	2.88199	0.00395171	0.0317309
FYN	36.9132	-3.27117	1.1362	-2.87905	0.00398873	0.0320084
LRRC61	16.6868	5.55082	1.92814	2.87885	0.00399123	0.0320087
CNTLN	16.183	-4.21368	1.46426	-2.87769	0.00400595	0.0321069
ATG10	214.718	-1.92142	0.667897	-2.87682	0.00401702	0.032136
C11orf82	13.7169	-4.49644	1.56309	-2.87663	0.00401948	0.032136
RAI1	24.7799	3.91649	1.36134	2.87693	0.00401564	0.032136
RIMS3	13.7169	-4.49644	1.56309	-2.87663	0.00401948	0.032136
TNIK	11.5396	-5.00496	1.74073	-2.8752	0.00403769	0.0322618
TONSL	17.3277	-4.02375	1.39964	-2.87485	0.00404217	0.0322777
CANT1	40.2025	3.05202	1.0619	2.87412	0.00405161	0.0323333
PPAT	50.1129	-2.67621	0.931329	-2.87354	0.00405904	0.0323727
COL4A2	37.2122	-3.35483	1.16758	-2.87331	0.0040619	0.0323756
KIAA1217	101.191	2.24715	0.782248	2.87268	0.00407004	0.0324206
FKBP15	64.3232	2.57905	0.898456	2.87053	0.00409782	0.0326219
KRT121P	246.423	5.81093	2.0249	2.86974	0.00410813	0.0326839
OSGIN1	24.7371	3.92138	1.36701	2.86857	0.00412329	0.0327844
AC119673.1	55.1768	-2.59875	0.906003	-2.86837	0.00412587	0.0327849
CLDN8	16.5937	5.53782	1.93226	2.86597	0.00415728	0.0329818
CLIC1	249.538	1.84858	0.644952	2.86624	0.00415385	0.0329818
POLB	216.294	1.97469	0.689059	2.86578	0.0041598	0.0329818
STK17B	30.9273	3.40663	1.18876	2.86571	0.0041608	0.0329818
ORM1	35.9574	3.87924	1.35401	2.86501	0.00417	0.0330345
MSMO1	268.156	1.85835	0.64894	2.86367	0.00418761	0.0331538
HOMER2	71.8923	2.50154	0.873935	2.86239	0.00420463	0.0332683
CALCOCO2	146.383	2.04765	0.715687	2.86109	0.00422184	0.0333842
C9orf3	93.1388	2.58611	0.904138	2.8603	0.00423235	0.0334469
IFFO2	25.8321	3.95057	1.38161	2.85939	0.00424461	0.0335234
RNF11	146.886	2.05281	0.718151	2.85847	0.00425694	0.0336004
FAM83D	18.3061	-3.93613	1.37724	-2.85799	0.00426337	0.0336307
RIPK2	140.178	2.03975	0.713861	2.85734	0.00427204	0.0336786
TMEM41B	184.081	1.97397	0.691304	2.85542	0.00429793	0.0338622
IL23A	16.242	5.51468	1.93217	2.85414	0.00431536	0.0339789
PRAC1	16.0757	5.50994	1.93194	2.85203	0.00434412	0.0341847
HIPK3	75.193	2.423	0.849649	2.85176	0.00434772	0.0341923
CHIC2	50.1999	2.75024	0.964742	2.85076	0.00436153	0.0342801
TRPM8	15.5881	5.50312	1.93141	2.84928	0.00438182	0.0344188
CTD-3099C6.9	62.3852	2.53831	0.890922	2.84908	0.00438456	0.0344195
CDCA8	21.017	-3.97147	1.3942	-2.84857	0.00439163	0.0344397
TRAP1	143.332	-1.96873	0.691142	-2.84851	0.00439243	0.0344397
C9orf64	15.2478	5.49499	1.92943	2.84799	0.00439963	0.0344752
AP001065.15	8.66239	-5.52416	1.94124	-2.84569	0.00443159	0.0345079
CBR3	207.351	1.85697	0.65258	2.84558	0.00443301	0.0345079
CHPF2	42.2126	2.93951	1.03254	2.84688	0.00441495	0.0345079
CYP4F2	15.3638	5.49636	1.93079	2.84669	0.00441766	0.0345079
FBN3	8.66239	-5.52416	1.94124	-2.84569	0.00443159	0.0345079
GATA3	21.9809	4.41749	1.55208	2.84618	0.00442467	0.0345079
HOXA-AS4	15.3638	5.49636	1.93079	2.84669	0.00441766	0.0345079
RHBDL3	8.66239	-5.52416	1.94124	-2.84569	0.00443159	0.0345079
RIN2	15.3638	5.49636	1.93079	2.84669	0.00441766	0.0345079
RNF19B	51.6753	2.90666	1.02113	2.84651	0.00442012	0.0345079
TRPC4	8.66239	-5.52416	1.94124	-2.84569	0.00443159	0.0345079
KCND3	15.1936	5.49129	1.92998	2.84526	0.00443751	0.0345222
MOB3A	47.4085	2.80025	0.985197	2.84233	0.00447852	0.0348204
SMIM22	15.9246	5.49871	1.93513	2.84152	0.00448997	0.0348885
SCD	186.535	-1.87992	0.661785	-2.84068	0.00450168	0.0349586
TSPAN33	13.4282	-4.46057	1.5707	-2.83987	0.00451322	0.0350273
TET1	33.5642	-3.0416	1.07188	-2.83763	0.00454497	0.0352527
FRZB	11.2509	-4.96277	1.74955	-2.8366	0.00455961	0.0353451
SIX1	15.1898	5.47804	1.93207	2.83532	0.00457799	0.0354453
TK1	41.1419	-2.8055	0.989454	-2.8354	0.00457688	0.0354453
SCAMP5	11.9947	-4.85832	1.71389	-2.83468	0.00458722	0.0354957
NLN	97.5978	-2.16171	0.763049	-2.83299	0.00461142	0.0356616
SPRED2	33.8384	3.24805	1.14686	2.83212	0.00462404	0.035738
CBX4	24.2923	3.89198	1.37468	2.83119	0.00463758	0.0358213
MDK	232.591	-1.94463	0.687088	-2.83025	0.00465111	0.0359045
IPO5	146.223	-1.94798	0.688426	-2.82961	0.00466049	0.0359555
SBSN	18.1839	5.5064	1.94654	2.82881	0.00467209	0.0360236
P4HB	750.728	1.80256	0.637258	2.82862	0.00467499	0.0360246
KDM6B	27.0761	3.57204	1.26453	2.8248	0.00473102	0.0364347
ZNF562	304.785	1.74927	0.619337	2.82442	0.00473667	0.0364566
CHN1	20.5376	-3.84315	1.36084	-2.8241	0.00474137	0.03647
CRABP2	221.796	-1.97518	0.699446	-2.82392	0.00474402	0.03647
DHCR24	574.066	1.86014	0.659182	2.82189	0.00477417	0.0366584
ZDHHC9	97.3344	2.18586	0.774581	2.82199	0.0047727	0.0366584
CDKN2AIPNL	38.6319	-2.84095	1.00823	-2.81776	0.00483605	0.0371116
SLFN13	130.228	-2.07386	0.736213	-2.81692	0.00484859	0.0371858
CCNF	22.3178	-3.64673	1.29486	-2.81631	0.00485793	0.0372355
MLLT6	31.3645	3.4086	1.21077	2.81524	0.00487416	0.0373353
TMEM123	360.577	1.7054	0.605811	2.81507	0.00487669	0.0373353
ELK3	40.9648	3.05989	1.08725	2.81433	0.00488784	0.0373986
HMGN5	33.8091	-3.11665	1.1075	-2.81412	0.00489105	0.0374011
PIM2	16.7502	-3.96648	1.41204	-2.80905	0.00496886	0.0379738
CCL7	17.739	5.47385	1.95004	2.80705	0.00499974	0.0381863
NXPE2	14.6946	5.43748	1.93721	2.80687	0.00500254	0.0381863
PLEKHF1	37.1174	3.12709	1.11572	2.80276	0.0050668	0.0386541
SNORD3A	44.4616	3.15692	1.12655	2.8023	0.00507402	0.0386864
RALGDS	56.7948	2.58727	0.923438	2.80178	0.00508218	0.0387259
ADAMTS19	8.37364	-5.46269	1.95251	-2.79777	0.0051456	0.0390261
ATCAY	8.37364	-5.46269	1.95251	-2.79777	0.0051456	0.0390261
CRIP3	8.37364	-5.46269	1.95251	-2.79777	0.0051456	0.0390261
LCTL	8.37364	-5.46269	1.95251	-2.79777	0.0051456	0.0390261
LGALS4	14.5245	5.42328	1.93818	2.79813	0.00513989	0.0390261
PNMA6B	8.37364	-5.46269	1.95251	-2.79777	0.0051456	0.0390261
PNMA6D	8.37364	-5.46269	1.95251	-2.79777	0.0051456	0.0390261
TUBB4A	8.37364	-5.46269	1.95251	-2.79777	0.0051456	0.0390261
ATP2C2	14.8648	5.42839	1.94088	2.79687	0.00516004	0.0390672
FKBP3	225.668	-1.84841	0.660845	-2.79704	0.00515731	0.0390672
G2E3	58.8728	-2.47746	0.885732	-2.79707	0.00515676	0.0390672
KRT76	16.3504	5.44333	1.9469	2.79589	0.0051757	0.0391629
PLCL2	11.7059	-4.81509	1.72244	-2.7955	0.005182	0.0391831
TNFRSF18	15.0197	5.42557	1.94093	2.79535	0.0051844	0.0391831
SMARCD1	36.1761	-2.8859	1.03306	-2.79355	0.00521336	0.039379
CREB3	139.858	1.97574	0.707703	2.79177	0.00524205	0.0395728
TRIP13	18.6388	-3.79249	1.35914	-2.79036	0.00526497	0.0397227
ELOVL7	41.1566	2.90113	1.04001	2.78951	0.00527873	0.0398034
PLS3	78.4206	-2.77878	0.997302	-2.7863	0.00533135	0.0401768
SYT7	54.4444	2.62791	0.943293	2.78589	0.00533804	0.040204
SLC35F5	71.9026	2.42527	0.870921	2.78472	0.00535737	0.0403261
TWF1	105.85	2.13695	0.767646	2.78377	0.00537307	0.0404209
HNRNPD	472.371	-1.6232	0.583278	-2.7829	0.00538754	0.0405063
IGHG1	17.9054	5.44434	1.95661	2.78254	0.00539352	0.0405278
MIR4458HG	18.9868	4.27015	1.53584	2.78034	0.00543018	0.0407797
FANCL	56.5151	-2.45536	0.883819	-2.77813	0.00546731	0.0410111
TRGJ2	16.0947	5.42208	1.95164	2.77822	0.00546577	0.0410111
FAM65B	36.1736	3.09272	1.1136	2.77723	0.00548242	0.0411007
MFSD4	14.3543	5.38676	1.94369	2.77141	0.00558141	0.0418187
HIST1H3D	30.9738	3.38462	1.22181	2.77017	0.00560266	0.0419538
SLC52A3	25.4956	3.90572	1.41272	2.76468	0.00569794	0.0426427
SFXN3	19.6636	4.2984	1.55519	2.7639	0.00571148	0.0427194
PLEKHA6	26.1902	3.52439	1.27557	2.763	0.00572733	0.0428132
EIF1	1127.29	1.51409	0.548202	2.76192	0.00574633	0.0429306
NBR1	158.273	1.92556	0.697509	2.76062	0.0057691	0.0430759
C4orf46	36.577	-2.86679	1.03853	-2.76043	0.00577251	0.0430767
LSM5	141.749	-1.9102	0.69218	-2.75969	0.00578557	0.0431494
NUF2	10.6734	-4.87476	1.76805	-2.75715	0.00583082	0.0434618
PEX11A	35.0672	3.05506	1.10856	2.75589	0.00585322	0.0436038
TBC1D10A	23.2211	3.81279	1.38386	2.75518	0.00586597	0.0436737
LYSMD2	13.9133	5.36058	1.94596	2.75473	0.00587409	0.0436842
RP5-940J5.9	1131.63	-1.55468	0.564354	-2.7548	0.00587284	0.0436842
SNRPD1	219.576	-1.77698	0.645161	-2.75432	0.00588148	0.0436994
STK38	60.5982	2.48948	0.903874	2.75424	0.00588287	0.0436994
BCAS1	27.4781	3.57918	1.29987	2.7535	0.00589621	0.0437484
KIF25	16.2382	5.38824	1.95678	2.75363	0.00589388	0.0437484
IL13RA2	15.128	5.37284	1.95199	2.75249	0.00591444	0.0438336
UBE2B	88.7397	2.19256	0.796554	2.75255	0.00591324	0.0438336
MRPL28	77.3027	-2.23465	0.811982	-2.75209	0.00592159	0.0438617
MORC4	19.2729	4.27529	1.55369	2.75169	0.00592885	0.0438904
LPP	219.658	1.78955	0.650545	2.75085	0.00594402	0.0439776
CSMD2	8.0849	-5.39885	1.96422	-2.7486	0.00598503	0.0439805
EHD2	66.051	2.52153	0.917026	2.74969	0.00596524	0.0439805
FEZF1-AS1	8.0849	-5.39885	1.96422	-2.7486	0.00598503	0.0439805
LIN7A	8.0849	-5.39885	1.96422	-2.7486	0.00598503	0.0439805
LPPR3	8.0849	-5.39885	1.96422	-2.7486	0.00598503	0.0439805
NID2	8.0849	-5.39885	1.96422	-2.7486	0.00598503	0.0439805
NLRC5	13.8591	5.35262	1.94736	2.74866	0.0059839	0.0439805
PRKCG	8.0849	-5.39885	1.96422	-2.7486	0.00598503	0.0439805
RP11-498C9.3	73.3583	2.31455	0.841489	2.75054	0.00594979	0.0439805
RUNDC1	173.663	1.85951	0.676142	2.75017	0.00595644	0.0439805
SMC3	172.734	-1.86866	0.679671	-2.74936	0.00597123	0.0439805
ZNF521	8.0849	-5.39885	1.96422	-2.7486	0.00598503	0.0439805
ANXA5	759.924	1.5432	0.561553	2.74809	0.00599442	0.0440246
RPS23	354.837	-1.63866	0.596501	-2.74712	0.00601215	0.0441298
PJA2	176.492	1.97343	0.718725	2.74573	0.00603763	0.0442919
MECOM	20.2015	4.29867	1.5658	2.74536	0.00604452	0.0443003
TPD52	348.1	1.90739	0.694784	2.7453	0.0060456	0.0443003
AP1G2	125.535	1.99065	0.72534	2.74443	0.00606162	0.0443926
BHLHE40-AS1	14.2963	5.3502	1.95026	2.74333	0.00608196	0.0445108
DMKN	100.631	-2.63238	0.959607	-2.74319	0.00608461	0.0445108
ARL8B	139.642	2.0018	0.729967	2.74231	0.00610088	0.0446048
KCNK1	66.4557	2.45196	0.894394	2.74147	0.00611644	0.0446787
SUPT16H	244.755	-1.73814	0.634036	-2.7414	0.00611787	0.0446787
RAB30	13.9171	5.3444	1.94988	2.74088	0.00612744	0.0447234
MARVELD1	15.028	-4.087	1.49146	-2.74027	0.00613888	0.0447567
2011-09-01	85.8784	-2.15627	0.786838	-2.74043	0.00613593	0.0447567
PNMAL1	12.6843	-4.48407	1.63677	-2.73958	0.00615174	0.0448113
RPL4	523.119	-1.58311	0.577882	-2.7395	0.00615327	0.0448113
HIP1R	37.6419	2.95146	1.07848	2.73668	0.0062062	0.0451461
TMCO3	123.624	2.17318	0.794068	2.73677	0.00620463	0.0451461
SMOX	34.7345	3.04122	1.11139	2.73642	0.00621114	0.0451567
ANP32E	28.6488	-3.26393	1.193	-2.73591	0.00622083	0.0452019
PPP2R5B	25.7957	3.49717	1.27917	2.73394	0.00625814	0.0454476
SAMD9	13.7432	5.3297	1.95022	2.73286	0.00627867	0.0455712
CHRNA5	17.1511	-3.82828	1.40153	-2.7315	0.00630463	0.0457341
MRPL11	47.7889	-2.56636	0.940009	-2.73014	0.00633066	0.0458717
STK39	54.7987	2.53553	0.92868	2.73026	0.0063285	0.0458717
POLR3K	38.4993	-2.74332	1.00563	-2.72797	0.00637257	0.0461496
TMEM9B	75.2097	2.2866	0.838262	2.72778	0.00637618	0.0461501
ATP1A1	303.489	1.67102	0.612735	2.72715	0.00638834	0.0461991
RAB9A	85.6042	2.18824	0.802469	2.72688	0.00639362	0.0461991
WWTR1-AS1	18.3215	4.21726	1.54646	2.72703	0.00639065	0.0461991
ACTG1	1009.61	1.52346	0.558729	2.72666	0.00639796	0.0462047
STK33	12.5619	-4.34778	1.59485	-2.72613	0.00640813	0.0462524
TMEM63A	70.4548	2.32185	0.852194	2.72456	0.00643873	0.0464475
OS9	176.291	1.90442	0.699716	2.7217	0.00649468	0.0468251
C10orf32	38.5743	2.97295	1.09255	2.72111	0.00650636	0.0468833
CRELD2	156.287	2.28252	0.838964	2.72064	0.00651561	0.0469239
CPT1A	13.9751	5.31998	1.95557	2.72043	0.0065197	0.0469274
CADM2	10.3846	-4.82881	1.77776	-2.71623	0.00660303	0.0474746
GAREML	10.3846	-4.82881	1.77776	-2.71623	0.00660303	0.0474746
SSH3	37.1391	2.9308	1.07918	2.71577	0.00661209	0.0475134
RAD54L	21.6618	-3.41918	1.25916	-2.71544	0.00661882	0.0475355
BANP	47.5813	2.66513	0.981544	2.71524	0.00662284	0.0475381
EHD1	54.8026	2.53571	0.933983	2.71495	0.00662865	0.0475535
RRM1	70.4007	-2.26028	0.832635	-2.71462	0.00663528	0.0475748
RND1	168.331	2.46816	0.90928	2.71441	0.0066393	0.0475774
KRT35	13.4143	5.30215	1.95381	2.71375	0.00665265	0.0476468
TMED9	293.992	1.67839	0.618895	2.71192	0.00668949	0.0478818
TNS1	22.2772	3.75884	1.38613	2.71175	0.00669283	0.0478818
CROT	68.2784	2.34657	0.866213	2.709	0.0067487	0.0482549
YPEL2	31.5487	3.13889	1.15883	2.70867	0.0067554	0.0482762
ZNF654	25.3547	3.47497	1.28382	2.70674	0.00679468	0.0485302
RPS3	622.708	-1.60926	0.595214	-2.70367	0.00685794	0.0489551
SNORD109A	12.3956	-4.44593	1.64571	-2.70153	0.00690213	0.0492435
HSD17B11	57.3582	2.49769	0.924722	2.70102	0.00691281	0.0492927
TRPM4	101.18	2.42812	0.899492	2.69943	0.00694575	0.0495004
OIP5-AS1	157.519	-1.83484	0.679771	-2.6992	0.00695066	0.0495082
ADAMTS7	7.79615	-5.33245	1.97637	-2.6981	0.0069736	0.0495629
MAP4K1	7.79615	-5.33245	1.97637	-2.6981	0.0069736	0.0495629
STAB1	7.79615	-5.33245	1.97637	-2.6981	0.0069736	0.0495629
TDGF1P3	7.79615	-5.33245	1.97637	-2.6981	0.0069736	0.0495629
OPTN	117.269	1.98582	0.736085	2.69782	0.00697959	0.0495783
RACGAP1	28.6863	-3.02692	1.12255	-2.69647	0.00700783	0.0497518
ANKLE2	160.448	1.9397	0.719625	2.69544	0.00702964	0.0498794
NUP93	89.8388	-2.07918	0.77151	-2.69495	0.00703995	0.0499252
PKMYT1	34.294	-2.99771	1.11255	-2.69446	0.00705038	0.0499719
FRMD8	83.25	2.19726	0.81596	2.69285	0.00708443	0.0501859
TCEA1	178.887	-1.77725	0.660394	-2.69119	0.00711973	0.0504085
HMGB1	429.176	-1.58013	0.587412	-2.68999	0.00714541	0.0505627
NIPAL2	25.8613	3.49631	1.29999	2.68949	0.00715611	0.0505834
NT5C2	292.313	1.70476	0.633859	2.68949	0.00715603	0.0505834
RASSF4	16.9165	-3.8576	1.4345	-2.68915	0.00716333	0.0506069
NSMAF	64.4787	2.41355	0.898356	2.68663	0.00721765	0.0509357
RAN	850.858	-1.51332	0.563279	-2.68663	0.00721772	0.0509357
HN1	146.769	-1.85977	0.693349	-2.6823	0.00731183	0.0515718
CCDC14	27.5416	-3.0517	1.13788	-2.68192	0.00732008	0.051602
SEC61A1	254.748	1.89064	0.705029	2.68165	0.00732604	0.051616
CPNE3	160.769	2.04721	0.763741	2.6805	0.00735112	0.0517647
USP3	76.5041	2.24832	0.839499	2.67817	0.00740261	0.0520989
CTC-429C10.2	67.5299	-2.24513	0.838618	-2.67718	0.00742445	0.0521533
DAP	175.683	1.89794	0.708954	2.67709	0.00742639	0.0521533
DUOXA2	141.922	5.23994	1.95731	2.6771	0.00742614	0.0521533
RP11-159G9.5	12.9695	5.24918	1.96065	2.67726	0.00742259	0.0521533
BEX1	223.277	-1.70025	0.635505	-2.67544	0.00746315	0.0523766
JMJD6	41.5537	2.74754	1.02707	2.67512	0.00747028	0.0523766
SLCO4A1	41.5537	2.74754	1.02707	2.67512	0.00747028	0.0523766
ETV1	13.7067	-4.06495	1.51994	-2.6744	0.00748623	0.0524601
RP11-517I3.1	17.7103	4.16389	1.55787	2.6728	0.00752213	0.0526833
IGF2BP2	58.6514	-2.33161	0.872885	-2.67115	0.00755908	0.0529136
GLUL	1179.06	1.49173	0.559081	2.66817	0.00762649	0.0533133
HIST2H2BB	13.6272	5.24453	1.96561	2.66815	0.00762703	0.0533133
KRT127P	13.9599	5.24894	1.96731	2.66809	0.00762849	0.0533133
GNB4	15.1401	-3.89604	1.46057	-2.66748	0.0076422	0.0533804
TNS4	15.6812	5.26842	1.97576	2.66653	0.00766384	0.0535027
COL4A1	29.6711	-3.16782	1.18818	-2.66611	0.00767343	0.0535409
SCAMP2	127.634	1.9842	0.74449	2.66518	0.00769476	0.0536609
SLC6A14	13.0275	5.23365	1.96463	2.66394	0.00772305	0.0538293
ZDHHC14	24.7398	3.43551	1.28974	2.66372	0.00772811	0.0538357
HDGFRP2	75.4338	-2.15698	0.809849	-2.66344	0.00773463	0.0538522
LINC00511	18.5344	4.18781	1.57263	2.66293	0.00774628	0.0539045
TUBB2A	2263.91	-1.52727	0.574421	-2.65881	0.00784178	0.0545398
NCOA4	65.8208	2.44102	0.918345	2.65807	0.00785897	0.0546301
DENND4A	17.6485	4.14802	1.56088	2.65749	0.00787239	0.054665
MMP1	13.1282	5.22403	1.96569	2.65761	0.00786974	0.054665
GPR98	27.2528	-3.03314	1.14143	-2.65731	0.00787677	0.0546661
GJB2	12.691	5.21751	1.96449	2.65591	0.00790943	0.0548635
ZFAND2A	59.1706	2.45503	0.925346	2.6531	0.00797563	0.0552931
RP1-20B21.4	23.941	-3.18323	1.19995	-2.65281	0.00798251	0.0553113
HMGA1	760.346	-1.5075	0.568391	-2.65223	0.00799628	0.0553772
SH3TC1	12.9619	5.21424	1.96628	2.65183	0.00800564	0.0554125
ABHD17C	87.1293	2.11038	0.796167	2.65067	0.00803312	0.0555526
GBA	251.532	1.66942	0.629823	2.65062	0.00803443	0.0555526
ZNF436	17.4822	4.13644	1.56163	2.6488	0.00807788	0.0558233
TM2D2	128.175	2.08597	0.787891	2.64753	0.00810812	0.0560025
DLGAP1	7.50741	-5.26331	1.989	-2.64621	0.00813981	0.0561021
GRIA4	7.50741	-5.26331	1.989	-2.64621	0.00813981	0.0561021
PSPHP1	7.50741	-5.26331	1.989	-2.64621	0.00813981	0.0561021
RP11-160O5.1	7.50741	-5.26331	1.989	-2.64621	0.00813981	0.0561021
CSRP2	115.54	-2.13026	0.805115	-2.64591	0.00814716	0.0561229
PHLDB2	72.7943	2.49276	0.942589	2.64458	0.00817915	0.0563135
MMS22L	17.2735	-3.89095	1.47233	-2.64272	0.0082242	0.0565937
TNFRSF11B	13.4761	5.21282	1.9728	2.64234	0.00823349	0.0566276
IL1RL1	12.6368	5.19933	1.96789	2.64209	0.00823961	0.0566397
CHEK2	33.1595	-3.08256	1.16762	-2.64004	0.00828962	0.0569533
FOLH1B	12.9733	5.20194	1.97064	2.63973	0.00829723	0.0569754
ARID3A	24.797	-3.12605	1.18457	-2.63897	0.0083158	0.0570587
GALNT5	13.515	5.20486	1.97238	2.63888	0.00831813	0.0570587
ASAH1	234.236	1.88587	0.714713	2.63864	0.00832394	0.0570684
FAM124A	17.7184	-3.64828	1.38314	-2.63768	0.00834747	0.0571996
SMAD9	30.3805	3.0817	1.16907	2.63602	0.00838843	0.0574499
CASP1P2	13.016	5.19291	1.97077	2.63497	0.00841452	0.0575679
SERPINB6	129.355	1.90838	0.724208	2.63513	0.00841056	0.0575679
IKBKB	70.2152	2.30678	0.875912	2.63357	0.00844925	0.0577751
GSN	194.801	1.77195	0.672938	2.63316	0.00845949	0.0578024
RP11-133O22.6	12.4087	5.18245	1.96823	2.63305	0.00846215	0.0578024
CSRNP3	14.1617	-3.9849	1.51375	-2.63246	0.00847678	0.057872
METRNL	21.2288	3.69247	1.40304	2.63177	0.00849403	0.0579592
JAM3	17.195	-3.65404	1.38899	-2.63072	0.00852053	0.0581096
PILRA	201.602	1.78807	0.679767	2.63042	0.00852782	0.0581288
ETS2	115.038	1.95355	0.743455	2.62767	0.00859723	0.0585154
HINT3	55.4251	2.54626	0.969	2.62772	0.00859589	0.0585154
MAN1A1	30.7788	3.10133	1.18027	2.62764	0.00859805	0.0585154
CYP4F24P	12.3003	5.17423	1.96943	2.62728	0.00860715	0.058516
FZD1	12.3003	5.17423	1.96943	2.62728	0.00860715	0.058516
HID1	80.9237	2.26888	0.863905	2.62631	0.00863164	0.0586518
KRT42P	99.4366	5.38624	2.05209	2.62477	0.00867086	0.0588875
SYPL1	240.081	1.66526	0.634681	2.62378	0.00869603	0.0590276
KIFC1	11.8181	-4.36669	1.66439	-2.6236	0.0087007	0.0590285
DPP7	82.7613	2.13293	0.813336	2.62244	0.0087302	0.0591977
ZNF248	12.2423	5.16503	1.9703	2.62144	0.00875586	0.0593407
OVOL1	24.1828	3.39976	1.2971	2.62104	0.00876613	0.0593793
KIAA1199	22.8266	3.74822	1.43051	2.6202	0.00878792	0.0594959
SLC5A1	12.2965	5.16254	1.97103	2.61921	0.00881334	0.0596369
ERH	272.213	-1.66016	0.634435	-2.61676	0.0088769	0.0600358
PYGB	126.923	1.91212	0.730938	2.61598	0.00889721	0.0601418
BIRC2	186.336	1.74095	0.66558	2.61569	0.00890484	0.0601433
FHL2	192.033	2.04347	0.781259	2.61562	0.00890669	0.0601433
ZNF253	200.355	-1.78468	0.682448	-2.61512	0.0089196	0.0601992
DPYD	16.929	4.09588	1.56684	2.6141	0.00894621	0.0603474
BBC3	86.6769	2.09943	0.803285	2.61355	0.00896062	0.0604133
FAM214A	39.3849	2.82737	1.0825	2.61189	0.00900421	0.0606756
AC011558.5	70.41	-2.16049	0.827476	-2.61093	0.00902952	0.0607832
VSTM2L	16.987	4.09933	1.57003	2.611	0.00902787	0.0607832
PARP14	75.6182	2.22868	0.853728	2.61053	0.0090402	0.0608236
SLC9A3R2	40.7258	2.71746	1.04125	2.60979	0.00905975	0.0609235
GTPBP3	42.6905	-2.52291	0.967325	-2.60813	0.00910387	0.061154
PNN	201.998	-1.70493	0.653749	-2.60792	0.0091093	0.061154
RP11-499F3.2	24.3419	-3.14002	1.20409	-2.60779	0.00911285	0.061154
TSC22D4	32.6187	2.94417	1.12895	2.6079	0.00911006	0.061154
GAS5	264.625	-1.64845	0.632472	-2.60636	0.00915108	0.0613788
NUP107	83.5517	-2.04976	0.786591	-2.60587	0.00916408	0.0614343
LGR4	57.6095	-2.43016	0.932979	-2.60473	0.00919467	0.0616076
RBM18	50.901	2.52806	0.97074	2.60426	0.00920739	0.061661
HAS3	69.1674	2.49291	0.957496	2.60357	0.00922581	0.0617454
IBTK	113.355	2.15115	0.826275	2.60343	0.00922949	0.0617454
JHDM1D	69.6913	2.23447	0.858806	2.60183	0.00927272	0.0620026
C5orf63	12.192	5.13927	1.97591	2.60096	0.0092962	0.0620957
CRIP2	20.8306	3.65603	1.40559	2.60106	0.0092935	0.0620957
MIR155HG	12.4049	5.13599	1.97679	2.59814	0.00937297	0.0625764
RP11-108P20.1	11.9638	5.1289	1.97489	2.59706	0.00940268	0.0627425
IFI35	32.5104	2.94021	1.13241	2.59643	0.00941984	0.0628247
AP002856.5	7.21866	-5.1912	2.00211	-2.59287	0.00951798	0.0632623
CCNE1	17.3072	-3.53956	1.36514	-2.59281	0.00951953	0.0632623
CDH6	7.21866	-5.1912	2.00211	-2.59287	0.00951798	0.0632623
EPHA2	62.8933	2.36443	0.911575	2.59379	0.00949246	0.0632623
RP11-480I12.5	7.21866	-5.1912	2.00211	-2.59287	0.00951798	0.0632623
RP11-558F24.4	7.21866	-5.1912	2.00211	-2.59287	0.00951798	0.0632623
TEX15	7.21866	-5.1912	2.00211	-2.59287	0.00951798	0.0632623
BRD3	99.1791	-1.94604	0.750824	-2.59187	0.00954566	0.0634035
C21orf58	9.51838	-4.68228	1.80892	-2.58843	0.00964133	0.0637781
CCL8	14.3467	5.1488	1.98908	2.58854	0.00963833	0.0637781
CD200	27.1948	-3.07519	1.18767	-2.58926	0.00961832	0.0637781
DNM1	9.51838	-4.68228	1.80892	-2.58843	0.00964133	0.0637781
ECEL1P2	9.51838	-4.68228	1.80892	-2.58843	0.00964133	0.0637781
MAL2	630.728	1.72303	0.665502	2.58906	0.00962373	0.0637781
SIX3	9.51838	-4.68228	1.80892	-2.58843	0.00964133	0.0637781
SORD	120.703	1.89413	0.731589	2.58907	0.00962368	0.0637781
TMEM45A	10.2622	-4.58004	1.76965	-2.5881	0.00965069	0.0638075
ARL1	185.464	1.77351	0.685639	2.58665	0.00969145	0.064042
GSTA2	23.7921	3.37248	1.30389	2.58649	0.00969601	0.064042
HLTF	53.9855	-2.54569	0.984369	-2.58611	0.00970664	0.064047
ZFP36L1	254.893	1.91272	0.739565	2.58627	0.00970207	0.064047
SEC14L2	32.4486	2.93226	1.13412	2.5855	0.00972369	0.064127
ARL14	12.0722	5.11399	1.97833	2.58501	0.00973772	0.064187
NAMPTL	11.7975	5.11012	1.97719	2.58453	0.00975114	0.0642428
NEU1	23.7417	3.374	1.3056	2.58426	0.00975884	0.0642609
PARP12	35.8664	2.87271	1.11225	2.58281	0.00980006	0.0644997
GAPDH	2770.74	-1.42708	0.552584	-2.58255	0.00980724	0.0645143
MYO1C	153.951	1.78039	0.689663	2.58154	0.00983609	0.0646713
PYCR1	190.061	-1.68961	0.654664	-2.58088	0.00985476	0.0647613
CASP8	37.865	2.7649	1.07146	2.58049	0.00986616	0.0648034
GUK1	251.076	1.639	0.635574	2.57877	0.00991534	0.0650606
VEGFC	11.9135	5.10606	1.97992	2.57892	0.00991085	0.0650606
STYK1	11.8013	5.1004	1.97986	2.57614	0.00999115	0.065525
SNORD3B-1	35.3305	3.02789	1.17586	2.57504	0.0100227	0.0656659
ZIK1	22.9085	-3.15693	1.22595	-2.57509	0.0100213	0.0656659
TSPAN13	143.411	1.97939	0.769332	2.57286	0.0100861	0.0660475
EBPL	50.3326	-2.45716	0.95524	-2.5723	0.0101027	0.0660868
ENDOD1	25.4203	3.44943	1.34108	2.57214	0.0101073	0.0660868
LEPROT	92.4038	2.0098	0.78134	2.57225	0.010104	0.0660868
CAD	51.9054	-2.32834	0.905456	-2.57145	0.0101273	0.0661176
MITF	11.6892	5.09234	1.98027	2.57154	0.0101247	0.0661176
SNRPB	279.311	-1.65261	0.642668	-2.57149	0.0101262	0.0661176
PRKAR2B	19.3621	-3.38393	1.31648	-2.57044	0.010157	0.0662784
RASSF9	11.7395	5.08624	1.98095	2.56757	0.0102414	0.0667499
REL	34.3866	2.99478	1.16644	2.56746	0.0102447	0.0667499
RNF223	11.7395	5.08624	1.98095	2.56757	0.0102414	0.0667499
CYTH1	46.5974	2.51048	0.978346	2.56605	0.0102864	0.0668944
EDEM3	53.2423	2.69102	1.04852	2.5665	0.0102729	0.0668944
NPTN	177.936	1.74469	0.679922	2.56601	0.0102875	0.0668944
VWDE	13.2516	-4.09289	1.59486	-2.5663	0.0102789	0.0668944
TPD52L1	45.2954	2.58305	1.00679	2.56563	0.0102989	0.0669352
[truncated: 53,765 more rows]

## Sheet: adj p-value <0.01
GeneID	Base mean	log2(FC)	StdErr	Wald-Stats	P-value	P-adj
MMP7	1943.63	10.7418	1.12264	9.56834	1.08633e-21	5.42832e-19		1213 genes
KLK2	1766.14	10.6332	1.11468	9.53929	1.43808e-21	6.6727e-19
KLK3	2764.61	10.6246	0.95571	11.117	1.03686e-28	2.69418e-25
TSPAN1	726.11	10.5819	1.51037	7.0062	2.44869e-12	2.44719e-10
HSPA6	5885.78	10.3823	1.58969	6.531	6.53302e-11	5.05221e-09
HSPA7	5429.77	10.2998	1.59103	6.4737	9.5631e-11	7.18172e-09
MSMB	2168.88	10.271	0.973845	10.5469	5.25042e-26	5.68446e-23
CYP3A5	581.318	10.2609	1.53307	6.69307	2.18542e-11	1.8437e-09
AC069213.1	2055.47	10.1956	0.975963	10.4467	1.51785e-25	1.31466e-22
RARRES1	1228.25	10.1336	1.12942	8.97239	2.90149e-19	7.69308e-17
FXYD3	454.629	9.99305	1.5425	6.47849	9.26464e-11	6.99804e-09
MUC20	1100.01	9.97216	1.13939	8.75217	2.09295e-18	5.03549e-16
TFF1	375.479	9.7401	1.55873	6.24875	4.13744e-10	2.70119e-08
CFB	374.98	9.71214	1.56392	6.21011	5.29485e-10	3.30724e-08
CHCHD2	362.105	9.70029	1.56047	6.21625	5.0919e-10	3.19584e-08
TNFSF10	361.925	9.70009	1.56027	6.21692	5.06993e-10	3.19584e-08
CEACAM5	347.864	9.65274	1.56278	6.17664	6.54783e-10	4.03173e-08
SFN	348.259	9.64056	1.56529	6.15898	7.32159e-10	4.44496e-08
C8orf4	353.509	9.63986	1.56796	6.14802	7.84537e-10	4.7408e-08
UCA1	870.574	9.6138	1.1698	8.21836	2.06308e-16	4.12362e-14
AQP3	1218.21	9.44092	1.01347	9.31547	1.21412e-20	4.63938e-18
MMP10	292.43	9.42665	1.57772	5.97486	2.3029e-09	1.23125e-07
FOXA1	286.175	9.38157	1.58307	5.9262	3.10027e-09	1.60473e-07
TMEM45B	267.73	9.32018	1.58355	5.88564	3.96518e-09	1.98902e-07
GPRC5A	645.589	9.26728	1.1477	8.07467	6.76584e-16	1.20413e-13
TM4SF1	1416.11	9.26121	0.880498	10.5181	7.12612e-26	7.12173e-23
S100P	255.956	9.25281	1.58915	5.82247	5.79836e-09	2.84273e-07
GDF15	1780.2	9.21193	0.853978	10.7871	3.96135e-27	5.14659e-24
GPR110	240.34	9.17502	1.59422	5.75517	8.65557e-09	4.03058e-07
CEACAM3	233.653	9.14142	1.59582	5.72834	1.01419e-08	4.67248e-07
CEACAM1	946.036	9.1306	0.988624	9.23567	2.56678e-20	8.77568e-18
PDK4	220.442	9.04416	1.60583	5.63209	1.78039e-08	7.78818e-07
ZG16B	213.384	9.03024	1.60283	5.63395	1.7613e-08	7.73069e-07
TACSTD2	1521.61	9.02302	0.822609	10.9688	5.39953e-28	9.24854e-25
RP11-61L23.2	213.543	9.01319	1.60609	5.61188	2.00143e-08	8.69654e-07
NDRG1	209.911	9.01053	1.60386	5.61804	1.93131e-08	8.41998e-07
MMP3	206.491	8.98568	1.60624	5.59423	2.21606e-08	9.56514e-07
CASP4	211.18	8.97224	1.61236	5.56465	2.62677e-08	1.11892e-06
GBP3	810.077	8.92744	0.983285	9.0792	1.09378e-19	3.08921e-17
CEACAM8	506.864	8.91142	1.17269	7.59913	2.98121e-14	3.91232e-12
FAM115C	195.143	8.90993	1.61158	5.52871	3.22601e-08	1.32216e-06
DKK1	782.364	8.88009	0.983899	9.02541	1.79024e-19	4.94867e-17
SQRDL	184.606	8.84653	1.61516	5.4772	4.32108e-08	1.72737e-06
HSPA1A	475.12	8.84301	1.16458	7.59327	3.11932e-14	4.05017e-12
HSPA1B	474.563	8.84151	1.16457	7.59206	3.14861e-14	4.05017e-12
IL8	665.187	8.83568	1.75759	5.02716	4.97786e-07	1.55462e-05
LAMB3	465.185	8.80032	1.73671	5.06723	4.03653e-07	1.29914e-05
ALDH1A3	2470.7	8.75985	0.799659	10.9545	6.3236e-28	9.24854e-25
STEAP4	175.863	8.74415	1.62802	5.37104	7.82817e-08	2.97164e-06
RAET1L	171.536	8.73463	1.62506	5.37495	7.6602e-08	2.9271e-06
PTGS2	167.556	8.72141	1.6239	5.37065	7.84539e-08	2.97164e-06
HIST1H4H	176.047	8.6865	1.63898	5.29994	1.1584e-07	4.2039e-06
EMP1	161.397	8.67501	1.62715	5.33143	9.74433e-08	3.57912e-06
AZGP1	416.967	8.63761	1.18743	7.27422	3.48426e-13	3.93631e-11
RAET1G	152.219	8.56995	1.63828	5.23108	1.68525e-07	5.93355e-06
ACPP	624.583	8.56779	0.990555	8.64948	5.17355e-18	1.17921e-15
KLF5	383.201	8.55592	1.16949	7.31597	2.55532e-13	2.93794e-11
TGM2	377.067	8.53144	1.17164	7.28163	3.29809e-13	3.75867e-11
CASP5	150.812	8.53031	1.64472	5.18649	2.14299e-07	7.32677e-06
GBP1	1033.33	8.47148	0.839638	10.0894	6.1521e-24	4.44045e-21
AC037199.1	136.267	8.44718	1.64478	5.13574	2.81035e-07	9.26701e-06
APOL1	134.824	8.43688	1.64513	5.1284	2.92211e-07	9.56273e-06
FAM115D	130.427	8.39253	1.64863	5.09061	3.5691e-07	1.15924e-05
CEACAM6	131.359	8.38582	1.65111	5.07891	3.79607e-07	1.22989e-05
EHF	128.473	8.36709	1.65127	5.06707	4.03983e-07	1.29914e-05
AC004510.3	126.296	8.3351	1.65491	5.03657	4.73944e-07	1.50284e-05
ADIRF	123.34	8.32599	1.65336	5.03581	4.75839e-07	1.50284e-05
MALL	121.777	8.31202	1.65403	5.0253	5.02638e-07	1.56601e-05
LURAP1L	117.379	8.26524	1.65749	4.98659	6.14546e-07	1.86546e-05
TBX3	299.202	8.21909	1.18072	6.96108	3.37677e-12	3.20226e-10
RP11-66B24.4	1262.11	8.19834	0.831466	9.86011	6.19803e-23	3.36272e-20
GBP2	489.828	8.19643	1.02746	7.97739	1.49456e-15	2.53771e-13
MISP	108.935	8.15483	1.66807	4.88877	1.01466e-06	2.95572e-05
SECTM1	287.98	8.1363	1.20332	6.76152	1.36551e-11	1.21512e-09
CDKN2B	289.07	8.12199	1.21307	6.69543	2.15042e-11	1.82603e-09
NUPR1	454.577	8.12073	1.00553	8.0761	6.68726e-16	1.20413e-13
KRT15	1838.65	8.0879	0.726619	11.1309	8.87706e-29	2.69418e-25
NEURL3	99.9538	8.05968	1.67311	4.81717	1.45606e-06	4.00788e-05
JUNB	775.784	8.01536	0.908348	8.82411	1.10339e-18	2.75677e-16
AREG	263.261	7.96013	1.80189	4.41765	9.97779e-06	0.0002101
CDKN2A	262.942	7.94701	1.24624	6.37679	1.80839e-10	1.26998e-08
PRSS3	92.7519	7.94681	1.68377	4.71966	2.36238e-06	6.10179e-05
AREGB	269.322	7.93138	1.80718	4.38883	1.13964e-05	0.000237279
GUCY1A3	90.1019	7.92553	1.68377	4.70701	2.51377e-06	6.41628e-05
PLA2G2A	394.592	7.92332	1.01125	7.83517	4.68217e-15	7.15656e-13
ARHGAP6	88.833	7.90125	1.68674	4.68434	2.80869e-06	7.05812e-05
LCN2	247.995	7.89049	1.23503	6.38891	1.67067e-10	1.18609e-08
BACE2	528.999	7.88059	0.90932	8.66647	4.45726e-18	1.03409e-15
GPX2	91.8935	7.87369	1.69716	4.63934	3.49532e-06	8.6333e-05
FOLH1	91.4821	7.85893	1.70076	4.62084	3.82194e-06	9.29862e-05
MUC2	88.0166	7.85577	1.69503	4.63458	3.57655e-06	8.81717e-05
BHLHE40	239.327	7.85381	1.22948	6.38792	1.68157e-10	1.18733e-08
ANXA1	906.773	7.78026	0.772217	10.0752	7.10951e-24	4.86141e-21
CASP1	80.4477	7.74561	1.70214	4.55051	5.35149e-06	0.000124543
IRAK2	78.6722	7.72771	1.7023	4.53958	5.63674e-06	0.000130076
ACSL5	77.9366	7.70816	1.70586	4.51864	6.22368e-06	0.00014136
PVRL4	76.1924	7.70642	1.70206	4.5277	5.96299e-06	0.000135914
ARID5B	335.394	7.70309	1.01298	7.6044	2.86221e-14	3.79447e-12
KRT14	3331.9	7.68801	1.8013	4.26803	1.97206e-05	0.000380699
APOL6	72.4095	7.63904	1.70792	4.47272	7.72317e-06	0.000168638
HOXB13	71.5122	7.62452	1.70873	4.46208	8.11665e-06	0.000175752
CSGALNACT1	71.4542	7.62274	1.70891	4.46059	8.17349e-06	0.000176689
MPZL2	198.952	7.6159	1.23034	6.19009	6.01296e-10	3.73781e-08
SLC44A4	537.801	7.55808	0.851137	8.87998	6.6874e-19	1.70358e-16
KRT7	1226.19	7.54144	0.688509	10.9533	6.40678e-28	9.24854e-25
RAB27B	67.0639	7.53999	1.71618	4.39348	1.1155e-05	0.000232999
LAMC2	1246.72	7.53592	0.736462	10.2326	1.41667e-24	1.08267e-21
KCNN4	67.2958	7.53524	1.71803	4.38597	1.15468e-05	0.000239641
HLA-S	66.7511	7.46137	1.7311	4.3102	1.63104e-05	0.000322045
RP1-66C13.3	64.9718	7.42961	1.73342	4.2861	1.81837e-05	0.000354719
AGR2	1034.26	7.40546	1.90376	3.88992	0.000100278	0.00155097
MAFF	270.137	7.3994	1.02341	7.23012	4.82576e-13	5.2686e-11
C4B-AS1	171.296	7.39937	1.24678	5.93478	2.94238e-09	1.53524e-07
MTUS1	164.804	7.3971	1.21683	6.079	1.20937e-09	7.0458e-08
NPNT	60.956	7.3924	1.73232	4.26733	1.97828e-05	0.000380767
TYMP	164.824	7.3879	1.22184	6.04654	1.47991e-09	8.47004e-08
CYP3A7	61.2506	7.37835	1.73483	4.25306	2.10869e-05	0.000400014
OAS1	58.7129	7.36549	1.73139	4.2541	2.09893e-05	0.000400014
CYP1A1	58.7091	7.36357	1.73164	4.25237	2.11522e-05	0.000400014
ZFP36	871.518	7.34078	0.744509	9.85989	6.21193e-23	3.36272e-20
S100A6	1660.53	7.32081	0.661968	11.0592	1.97959e-28	4.28646e-25
CARD16	57.0847	7.30747	1.73864	4.20297	2.63436e-05	0.00048824
NTN4	251.002	7.29743	1.02644	7.10947	1.16485e-12	1.22047e-10
IL1RN	55.638	7.2734	1.74173	4.17595	2.96745e-05	0.000541475
FOSL1	150.148	7.26635	1.22363	5.93833	2.87932e-09	1.5145e-07
LOXL4	58.5123	7.24843	1.75451	4.13132	3.60682e-05	0.000643679
CXCL10	54.4119	7.23739	1.74573	4.14577	3.3867e-05	0.000606897
GBP4	52.4662	7.19441	1.74907	4.11327	3.90096e-05	0.000691423
IL32	3707.67	7.19104	0.675111	10.6516	1.71313e-26	2.02336e-23
CTSS	52.5204	7.19104	1.7499	4.10939	3.9671e-05	0.000700279
TSPAN8	54.6819	7.1612	1.76386	4.05995	4.90832e-05	0.000843504
FGFBP1	51.7894	7.13824	1.75861	4.05901	4.92804e-05	0.000843876
HLA-DRB5	662.211	7.13303	0.761682	9.36484	7.61651e-21	3.19205e-18
SERPINB11	2547.21	7.09807	1.90993	3.71639	0.000202087	0.00278127
RGCC	48.3468	7.07763	1.76079	4.01959	5.83006e-05	0.000982414
CCL20	50.5053	7.07425	1.768	4.00126	6.30053e-05	0.00105621
AC004231.2	50.0605	7.0637	1.76884	3.9934	6.51323e-05	0.00108766
AC003991.3	47.5417	7.05847	1.76351	4.00252	6.26714e-05	0.00105197
PDZK1IP1	50.3352	7.04207	1.7741	3.96937	7.20631e-05	0.00117915
MYOF	208.159	7.03472	1.03713	6.78286	1.17823e-11	1.0557e-09
TRGC2	470.752	7.02032	0.914325	7.67815	1.61408e-14	2.25486e-12
KRT83	137.548	7.0118	1.88059	3.72851	0.000192618	0.00266506
HIVEP3	46.7842	7.01061	1.76965	3.96158	7.44561e-05	0.00120766
PGC	46.3393	6.99904	1.77061	3.9529	7.72094e-05	0.001243
MGLL	45.233	6.99564	1.76778	3.95729	7.58046e-05	0.001228
ARHGAP29	278.134	6.97836	0.93191	7.48823	6.98071e-14	8.55598e-12
CBR3-AS1	43.8054	6.96941	1.7693	3.93908	8.1796e-05	0.00130552
HLA-DRA	43.4651	6.96538	1.7686	3.93837	8.20368e-05	0.00130724
ISG20	121.806	6.95976	1.25361	5.55176	2.82814e-08	1.19296e-06
RNF144B	197.453	6.95636	1.04347	6.66656	2.61877e-11	2.18097e-09
RP11-552F3.9	43.2911	6.95286	1.77026	3.92759	8.58025e-05	0.00135474
MVP	194.95	6.93886	1.04384	6.64742	2.9827e-11	2.43134e-09
TRIM29	124.268	6.90334	1.30517	5.28922	1.22841e-07	4.43319e-06
VNN1	45.2177	6.89494	1.78838	3.85541	0.000115537	0.00174542
TNFAIP3	268.226	6.88052	0.986873	6.97204	3.1238e-12	2.98415e-10
TRADD	41.2837	6.87679	1.77884	3.86589	0.000110685	0.00168712
NEAT1	842.858	6.87406	0.69712	9.86066	6.16409e-23	3.36272e-20
SPHK1	41.9452	6.86962	1.78255	3.85381	0.000116295	0.00175278
SPINK1	125.146	6.86847	1.33365	5.15012	2.60321e-07	8.69431e-06
DUSP1	986.849	6.86331	0.691119	9.93072	3.06042e-23	1.89338e-20
PDE4B	183.327	6.85403	1.04624	6.55111	5.71113e-11	4.44306e-09
RASGRP3	41.7209	6.85111	1.78557	3.83692	0.000124585	0.00185621
PPARG	40.6687	6.84417	1.78331	3.83791	0.000124088	0.00185518
TRGC1	558.909	6.83065	0.864444	7.90178	2.74943e-15	4.46507e-13
KRT85	43.9916	6.82677	1.79829	3.79626	0.000146894	0.00211345
PIGR	39.396	6.82582	1.78266	3.82901	0.000128658	0.0018973
RUNX1	39.0633	6.81678	1.78334	3.82248	0.000132118	0.00193953
IFIT2	39.3571	6.81148	1.78653	3.81269	0.000137463	0.00200666
ITGB6	109.774	6.79344	1.27298	5.33663	9.46884e-08	3.51483e-06
NBL1	38.3942	6.79046	1.7862	3.80162	0.000143755	0.0020798
ACSL1	248.496	6.77741	0.991113	6.83819	8.02027e-12	7.28667e-10
SLC9A9	37.8952	6.77642	1.78729	3.79146	0.000149765	0.00214526
NFIX	37.1215	6.75221	1.78963	3.77297	0.000161316	0.00229553
FOS	1642.55	6.74149	0.641678	10.506	8.10336e-26	7.51992e-23
EDN1	236.221	6.7315	0.957823	7.02792	2.09641e-12	2.11136e-10
SERPINB4	7080.81	6.73128	1.94439	3.4619	0.000536373	0.006295
SERPINB3	7051.84	6.7284	1.94456	3.46011	0.000539964	0.00633142
C4B	1393.6	6.72558	0.724842	9.27868	1.71588e-20	6.36936e-18
GBP7	36.6111	6.71834	1.79412	3.74465	0.000180643	0.00253327
TNFRSF14	35.9457	6.7007	1.79522	3.73253	0.000189564	0.00263132
NR4A2	35.729	6.7005	1.79473	3.73344	0.000188884	0.00262739
C1orf116	162.783	6.67329	1.07101	6.23086	4.63882e-10	2.96884e-08
C4A	1337.57	6.66545	0.729164	9.14121	6.17569e-20	1.88527e-17
HLA-W	35.3849	6.66343	1.80049	3.7009	0.000214836	0.00293187
AP000769.1	37.7098	6.65953	1.8103	3.67869	0.000234438	0.00315303
S100A2	242.713	6.65758	1.73513	3.83693	0.00012458	0.00185621
RP3-416H24.1	221.63	6.65639	0.944072	7.05073	1.77982e-12	1.83519e-10
RHBDL2	34.6074	6.63948	1.8023	3.68389	0.0002297	0.0030995
CXCL2	1203.11	6.62079	0.806652	8.20774	2.25393e-16	4.43683e-14
FBXO32	154.351	6.61153	1.0589	6.24375	4.27197e-10	2.77507e-08
CXCL16	336.257	6.60966	0.831238	7.95158	1.84145e-15	3.0672e-13
TNFSF15	93.6204	6.60752	1.26358	5.22922	1.70229e-07	5.96123e-06
KRT13	968.321	6.60371	0.750303	8.80139	1.35129e-18	3.31245e-16
CCK	33.791	6.60196	1.80791	3.6517	0.00026051	0.00346422
SYTL4	33.3309	6.59889	1.80548	3.65493	0.000257257	0.00342447
MUC5AC	546.296	6.59046	1.96468	3.35448	0.000795148	0.0087399
EFNA1	631.92	6.58994	0.718215	9.17544	4.49746e-20	1.42515e-17
KRT79	33.7139	6.58766	1.80918	3.64125	0.000271321	0.00357505
RP1-68D18.4	33.2149	6.57651	1.80941	3.63462	0.000278389	0.00366076
SLC30A4	34.0191	6.57499	1.81485	3.62289	0.000291326	0.00380393
C5orf46	33.4896	6.56724	1.8124	3.6235	0.000290639	0.0038026
RRAD	32.6618	6.56692	1.80913	3.62987	0.000283568	0.00371758
HRH1	33.5438	6.55848	1.81442	3.61465	0.000300755	0.00391917
CD44	386.836	6.5499	0.833262	7.86055	3.82454e-15	6.05956e-13
CYP4F11	32.5107	6.54899	1.81338	3.61147	0.000304461	0.00396078
SFTPA2	33.4079	6.53824	1.81993	3.59258	0.000327423	0.00420368
SERPINA1	33.6522	6.53633	1.81941	3.59256	0.000327442	0.00420368
IL2RG	31.3853	6.52054	1.81328	3.59599	0.000323157	0.00416101
MT1M	601.201	6.51702	0.72615	8.97475	2.83985e-19	7.68653e-17
VSIG2	31.6752	6.51567	1.81656	3.58683	0.000334726	0.00427186
PSCA	31.2227	6.51554	1.81392	3.59197	0.00032819	0.00420912
MGP	124.861	6.47882	1.9406	3.33856	0.000842145	0.00917113
MIR22HG	30.6154	6.47806	1.81935	3.56065	0.000369943	0.00464377
SOD2	5873.04	6.47491	0.629158	10.2914	7.70612e-25	6.25737e-22
BCL3	195.317	6.45439	0.97831	6.59748	4.18199e-11	3.29288e-09
ADAMTS9	30.047	6.45343	1.82086	3.54416	0.000393867	0.00489209
RP11-294O2.2	29.9462	6.45153	1.82163	3.54162	0.000397673	0.00491586
PSMB10	29.7761	6.44986	1.82089	3.54216	0.00039687	0.00491061
ELF3	783.897	6.4472	0.661965	9.73949	2.04575e-22	1.06313e-19
CPM	87.3975	6.43831	1.31919	4.88051	1.05814e-06	3.04938e-05
PTGES	29.8226	6.43638	1.82325	3.53017	0.000415293	0.00510936
RP3-416H24.4	29.3274	6.42881	1.82283	3.52682	0.000420584	0.00516468
SIM2	29.5594	6.42286	1.82601	3.51743	0.00043574	0.00531651
SMPD3	29.4472	6.42137	1.82571	3.51719	0.000436136	0.00531651
CDKN1A	605.019	6.40749	0.692995	9.24608	2.32867e-20	8.40393e-18
IRF1	623.768	6.40027	0.787135	8.1311	4.25421e-16	7.89582e-14
INPP4B	28.6079	6.39379	1.82697	3.49967	0.000465829	0.00561936
AKR1B10	29.5945	6.38998	1.83156	3.48882	0.000485163	0.00579931
VNN2	30.4804	6.38615	1.83638	3.47757	0.000505977	0.00598693
NEDD9	182.331	6.37631	0.959297	6.64685	2.99426e-11	2.43134e-09
PTPRH	130.524	6.37364	1.07152	5.94823	2.71061e-09	1.4374e-07
HMOX1	614.955	6.36912	0.811025	7.85317	4.05653e-15	6.34969e-13
TLR1	31.0335	6.36389	1.84338	3.4523	0.000555826	0.0064765
PSG4	31.3662	6.3581	1.84599	3.44428	0.000572586	0.00664199
ZNF667-AS1	27.6641	6.34193	1.83328	3.45933	0.000541521	0.00634395
HLA-DRB1	829.289	6.32836	0.684802	9.24114	2.43881e-20	8.56351e-18
RP11-423O2.5	28.8132	6.32773	1.84062	3.43782	0.000586414	0.00676015
ANKRD22	27.0453	6.31577	1.83496	3.44192	0.000577595	0.00669413
LMO7	276.618	6.30709	0.884057	7.13425	9.73143e-13	1.04488e-10
C5orf56	27.3162	6.29914	1.8393	3.42474	0.000615391	0.00707536
MXD1	26.7744	6.29325	1.83895	3.4222	0.000621169	0.00712917
ANGPTL4	222.148	6.28733	0.912942	6.88689	5.70241e-12	5.2173e-10
CYP3A4	272.761	6.27872	0.891111	7.04594	1.84207e-12	1.88442e-10
GCNT3	26.705	6.27312	1.84161	3.40633	0.000658417	0.00747693
TLR6	29.1421	6.26691	1.85452	3.37926	0.000726799	0.00809826
C10orf54	73.7428	6.26667	1.28979	4.85866	1.18183e-06	3.30912e-05
PLAGL1	26.6119	6.2585	1.84574	3.39078	0.000696948	0.00780582
ZNF736	25.9313	6.25504	1.84167	3.3964	0.000682783	0.00768027
CTD-2031P19.5	26.0511	6.25387	1.84337	3.39262	0.000692268	0.00777351
THEM6	26.2602	6.25136	1.84381	3.39045	0.000697775	0.00780835
CRYAB	73.3788	6.24602	1.30471	4.78729	1.69052e-06	4.55669e-05
CEBPD	313.436	6.2395	0.860239	7.25322	4.06982e-13	4.55819e-11
RP11-277P12.20	26.0007	6.21524	1.85161	3.35667	0.000788866	0.00868555
SAT1	4493.76	6.20967	0.660699	9.39864	5.52738e-21	2.47627e-18
LPAR6	117.037	6.20821	1.08985	5.69639	1.22369e-08	5.55879e-07
LRG1	72.3275	6.18838	1.32722	4.66265	3.1216e-06	7.80156e-05
NOV	24.6586	6.18057	1.85096	3.33911	0.000840459	0.00916044
HMGCS2	24.8288	6.17417	1.85355	3.33099	0.000865386	0.00937706
ALOXE3	24.3183	6.16681	1.85126	3.33114	0.000864898	0.00937706
SLC40A1	24.6624	6.16022	1.85559	3.31981	0.000900781	0.00973623
HLA-U	24.5503	6.15937	1.85507	3.32029	0.000899242	0.00972769
RP11-153M7.3	25.0882	6.15791	1.85672	3.31656	0.000911342	0.009821
SCGB3A1	24.0978	6.15595	1.85248	3.32309	0.000890269	0.00963864
C1S	24.535	6.15354	1.85476	3.31771	0.000907597	0.00979361
PRR15L	24.0399	6.15	1.85316	3.31866	0.000904497	0.00976826
EPAS1	65.6047	6.07617	1.3197	4.6042	4.14063e-06	9.94364e-05
BTG2	277.285	6.07149	0.855683	7.09549	1.28893e-12	1.33966e-10
PXDC1	64.2426	6.06813	1.31081	4.62929	3.66928e-06	8.99459e-05
PRSS22	64.3861	6.0618	1.31335	4.61553	3.92086e-06	9.52146e-05
LIPH	63.4575	6.05496	1.30777	4.62998	3.65695e-06	8.9813e-05
ITGB8	145.759	6.04971	0.984376	6.14573	7.95946e-10	4.78747e-08
HIST1H2BB	64.3243	6.04615	1.32347	4.56841	4.91433e-06	0.000115875
PHLDA2	185.405	6.0461	0.901518	6.70658	1.99241e-11	1.71426e-09
AKR1C5P	65.8137	6.03214	1.3542	4.45439	8.41328e-06	0.00018067
KRT17	345.953	5.96634	0.878654	6.79032	1.11885e-11	1.00945e-09
KRT16	2043.22	5.96469	1.50289	3.96882	7.22296e-05	0.00117945
SYTL2	407.057	5.95853	0.744	8.00878	1.15856e-15	2.03405e-13
SP100	135.555	5.95314	0.984551	6.04656	1.47975e-09	8.47004e-08
CYP2A6	407.192	5.94689	0.763442	7.78958	6.72317e-15	1.00399e-12
KRT23	140.314	5.92824	1.07057	5.53746	3.06896e-08	1.27386e-06
LGALS3	949.59	5.91464	0.61846	9.5635	1.13844e-21	5.47799e-19
C4A-AS1	171.829	5.89687	0.963933	6.11751	9.50493e-10	5.61309e-08
ICAM1	545.201	5.89529	1.51572	3.88944	0.000100478	0.00155221
IL6ST	383.103	5.88298	0.720302	8.16738	3.15157e-16	5.93408e-14
FAM3B	57.0208	5.86248	1.35565	4.32449	1.52887e-05	0.000305098
MUC12	550.193	5.83956	0.678484	8.60677	7.51469e-18	1.68329e-15
SLC26A4	55.0257	5.79251	1.36547	4.24214	2.21398e-05	0.000416017
AKR1C2	89.1909	5.7702	1.16803	4.94012	7.80735e-07	2.32645e-05
SFMBT2	52.5649	5.75397	1.36038	4.22967	2.34033e-05	0.00043812
FOSB	116.265	5.72177	1.00902	5.67062	1.42281e-08	6.33053e-07
TRPV6	148.535	5.70678	0.948562	6.01624	1.78515e-09	9.8692e-08
ATP8B1	147.501	5.70282	0.94855	6.01215	1.83084e-09	1.00789e-07
SP140	49.3199	5.69238	1.34191	4.24198	2.21555e-05	0.000416017
CYP2A7	368.811	5.67458	0.760155	7.46502	8.32839e-14	1.00187e-11
HCG4P3	145.403	5.65458	0.981704	5.75996	8.41329e-09	3.94604e-07
SP140L	78.8315	5.64845	1.12808	5.00713	5.52483e-07	1.69689e-05
TPSAB1	53.3433	5.64385	1.44379	3.90905	9.26588e-05	0.00144864
CTD-2369P2.8	205.588	5.63582	1.646	3.42394	0.000617205	0.00708994
TRPV5	110.301	5.63271	1.03107	5.46296	4.6825e-08	1.85473e-06
HPGD	112.785	5.62766	1.07614	5.22947	1.69994e-07	5.96123e-06
SDCBP2	107.45	5.61801	1.00871	5.56948	2.55499e-08	1.09552e-06
RP11-395B7.2	258.965	5.61432	0.78724	7.13165	9.91753e-13	1.05614e-10
HIST1H2BK	707.199	5.58725	0.682816	8.18266	2.77644e-16	5.36227e-14
CXCL17	77.018	5.58532	1.15752	4.82524	1.39838e-06	3.87372e-05
KRT84	45.9162	5.58044	1.35651	4.11383	3.89149e-05	0.000690687
HIST1H2BJ	586.626	5.57902	0.715761	7.79453	6.465e-15	9.76666e-13
TPSD1	50.2295	5.56482	1.44738	3.84475	0.000120674	0.00181458
MAP3K5	45.1463	5.56392	1.35571	4.10406	4.05961e-05	0.000712737
CX3CL1	76.6777	5.56188	1.17612	4.729	2.25625e-06	5.87439e-05
ABCC3	74.1399	5.5554	1.13661	4.88769	1.02025e-06	2.96194e-05
FAM84A	44.8754	5.54676	1.36576	4.06131	4.87981e-05	0.000839715
TINAGL1	251.486	5.54638	0.832773	6.66014	2.73573e-11	2.24954e-09
HIST1H2AC	269.625	5.51215	0.767405	7.18283	6.82817e-13	7.39264e-11
ELF1	127.489	5.5083	0.933708	5.89939	3.64858e-09	1.85892e-07
CXCL3	958.877	5.49579	1.46019	3.76375	0.000167384	0.00237927
ANXA2P2	69.3009	5.4594	1.14389	4.77266	1.81807e-06	4.84025e-05
EGFR	126.213	5.4555	0.988016	5.52168	3.35783e-08	1.36755e-06
B2M	4785.43	5.44582	0.542442	10.0394	1.0225e-23	6.64216e-21
TRIM47	121.846	5.43586	0.945757	5.74763	9.05045e-09	4.19941e-07
S100A14	70.2799	5.43464	1.18865	4.57209	4.82872e-06	0.000114271
LYST	41.2474	5.4314	1.36984	3.965	7.33954e-05	0.00119643
ALS2CL	41.9593	5.43045	1.38386	3.92414	8.70408e-05	0.00137237
TMPRSS2	334.714	5.42896	0.734387	7.39251	1.44086e-13	1.70179e-11
DUSP8	41.0269	5.42437	1.37089	3.95683	7.59523e-05	0.00122886
PPP1R15A	1002.71	5.40347	0.591183	9.1401	6.23973e-20	1.88527e-17
LIMCH1	384.315	5.40212	0.745174	7.24948	4.18381e-13	4.64582e-11
ITGA2	325.583	5.39888	0.709933	7.60477	2.85404e-14	3.79447e-12
EVA1C	40.1876	5.39072	1.37535	3.91952	8.87272e-05	0.00139727
OSMR	67.1699	5.38478	1.17791	4.57149	4.84273e-06	0.000114394
SLFN5	66.0132	5.3833	1.15563	4.65834	3.18774e-06	7.94916e-05
CSRP1	367.804	5.35928	0.693171	7.73154	1.06257e-14	1.55111e-12
C10orf10	340.161	5.34225	0.719449	7.42547	1.12384e-13	1.33953e-11
AC019349.5	66.381	5.33327	1.21622	4.38513	1.15917e-05	0.00024019
PLAT	122.562	5.32545	1.11293	4.78507	1.70928e-06	4.58823e-05
SQSTM1	3824.19	5.32414	0.567986	9.37371	7.00251e-21	3.03255e-18
CAPN2	617.636	5.29721	0.627125	8.44682	2.99354e-17	6.37575e-15
MBNL2	61.3444	5.28232	1.16089	4.55023	5.35863e-06	0.000124543
BIRC3	609.546	5.27143	0.644322	8.18136	2.8066e-16	5.36227e-14
JRK	37.1783	5.26672	1.39504	3.77532	0.000159799	0.00227644
JUN	535.837	5.26431	0.659391	7.98359	1.42133e-15	2.46212e-13
TLR2	37.5072	5.26055	1.40703	3.73877	0.000184926	0.00258062
KLF6	601.622	5.25854	0.630557	8.33951	7.45964e-17	1.56316e-14
CD59	1068.27	5.24862	0.600312	8.74315	2.26691e-18	5.35485e-16
KIAA1324	59.0737	5.22859	1.16889	4.47311	7.70905e-06	0.000168638
NR4A1	242.806	5.22545	0.747386	6.99163	2.71702e-12	2.6742e-10
TBC1D9	36.0254	5.22474	1.40395	3.72145	0.000198083	0.00272905
RASD1	127.975	5.21839	0.906078	5.75932	8.44548e-09	3.94689e-07
TGM4	85.4516	5.19772	1.15973	4.48183	7.40057e-06	0.00016324
NCOA7	359.697	5.19699	0.768989	6.7582	1.39712e-11	1.23479e-09
NPY	35.0701	5.19295	1.39849	3.71326	0.000204605	0.00281294
GPR56	35.1709	5.16751	1.41743	3.6457	0.000266668	0.00353165
ANXA2	5027.51	5.16146	0.561249	9.19639	3.7017e-20	1.23314e-17
STS	56.5206	5.15532	1.18856	4.33746	1.44142e-05	0.00028989
SLC31A2	33.8982	5.13775	1.40731	3.65076	0.000261465	0.00346982
APOL4	33.7318	5.1317	1.40753	3.64588	0.000266478	0.00353165
KLK11	55.5502	5.12704	1.18567	4.32416	1.53112e-05	0.000305098
LINC00342	33.2946	5.11508	1.41182	3.62303	0.000291173	0.00380393
GADD45A	275.653	5.11367	0.817346	6.25644	3.93866e-10	2.59752e-08
SEMA3C	33.8905	5.10902	1.42705	3.58013	0.000343422	0.00436569
MRS2	33.4685	5.10292	1.42984	3.56887	0.000358522	0.00452225
IRF6	158.445	5.08809	0.828452	6.14169	8.16497e-10	4.88845e-08
TMEM184A	32.6834	5.086	1.41728	3.58857	0.000332492	0.00425171
ANKRD36C	3379.35	5.07993	0.544916	9.32241	1.13726e-20	4.51649e-18
LINC00963	95.0826	5.07643	0.972764	5.21856	1.80317e-07	6.24714e-06
KIAA0247	53.0589	5.07236	1.18316	4.28713	1.80995e-05	0.000353607
HCG4P5	1128.21	5.06575	0.598858	8.45902	2.69643e-17	5.83867e-15
HIST1H2BD	387.237	5.06124	0.725902	6.97235	3.11689e-12	2.98415e-10
TIMP1	1235.51	5.05801	0.763836	6.62186	3.54706e-11	2.80997e-09
NFIC	73.1521	5.05755	1.05536	4.79226	1.64916e-06	4.46373e-05
TRAF1	56.916	5.05479	1.29604	3.90017	9.61241e-05	0.0014965
NFKBIA	1283.01	5.0538	0.726705	6.95441	3.54048e-12	3.33319e-10
TMC5	175.264	5.0428	0.835085	6.03866	1.55398e-09	8.77794e-08
FOSL2	92.2625	5.03784	0.97257	5.17993	2.21973e-07	7.54942e-06
RASEF	502.446	5.0328	0.707009	7.11844	1.09155e-12	1.15296e-10
LRP10	310.931	5.02227	0.694094	7.23572	4.63067e-13	5.09845e-11
MIR24-2	51.9297	5.01896	1.20614	4.16117	3.16615e-05	0.000572109
IL6R	72.6294	5.01801	1.10775	4.52991	5.90093e-06	0.000134736
NKX3-1	31.4069	5.01687	1.43504	3.49599	0.000472304	0.00568165
BHLHE41	34.4903	5.01352	1.51271	3.31425	0.00091888	0.00986619
SULT2B1	30.6142	4.98425	1.42865	3.48879	0.00048521	0.00579931
IER5L	30.3357	4.96986	1.43099	3.47302	0.000514641	0.00607286
ITPKC	186.474	4.96548	0.821722	6.04277	1.51491e-09	8.59464e-08
KRT6B	172.292	4.96412	0.93113	5.33128	9.75223e-08	3.57912e-06
KLF4	49.2836	4.95566	1.20954	4.09715	4.18271e-05	0.000733357
TTC22	29.7787	4.94052	1.43588	3.44075	0.000580095	0.0067171
S100A16	371.914	4.93492	0.704749	7.00238	2.51651e-12	2.49576e-10
SLC4A4	48.4481	4.93142	1.21122	4.07144	4.67228e-05	0.000807211
HLA-B	5017.07	4.92606	0.53667	9.17894	4.35352e-20	1.41402e-17
NFKB1	142.075	4.9252	0.846564	5.81787	5.96013e-09	2.91106e-07
SLC22A4	47.6012	4.91101	1.20186	4.08618	4.38534e-05	0.000762708
DENND2D	47.8141	4.90145	1.21603	4.03069	5.56134e-05	0.000940794
CST2	28.8501	4.87071	1.46999	3.31344	0.000921572	0.00988692
ABHD2	376.659	4.86856	0.742989	6.55267	5.65161e-11	4.42324e-09
GATA2	64.1975	4.86819	1.07383	4.5335	5.80138e-06	0.000133401
TIPARP	63.5978	4.84894	1.08851	4.45467	8.4023e-06	0.00018067
NPAS2	63.4277	4.84807	1.0832	4.4757	7.616e-06	0.00016714
AKR1C1	656.386	4.84719	0.775014	6.25433	3.99237e-10	2.61964e-08
C1R	82.4306	4.83525	1.04028	4.64804	3.35101e-06	8.30847e-05
PRRG4	97.6184	4.83052	0.931623	5.18505	2.15952e-07	7.36392e-06
PIK3IP1	81.3784	4.82666	1.02642	4.70242	2.57094e-06	6.52548e-05
DUSP5	79.6257	4.82241	0.991532	4.8636	1.15271e-06	3.25566e-05
ACHE	96.8988	4.81812	0.936698	5.14373	2.69331e-07	8.9264e-06
CDYL2	27.1715	4.81355	1.45214	3.3148	0.000917071	0.00986237
DNAJC12	77.8426	4.78887	0.99452	4.81526	1.47007e-06	4.02936e-05
HLA-C	4454.69	4.77632	0.535203	8.92432	4.48455e-19	1.16527e-16
TSPAN15	212.033	4.77562	0.7412	6.44309	1.17064e-10	8.59264e-09
RP11-326A19.5	43.381	4.77105	1.22729	3.88747	0.000101293	0.00156229
EXPH5	111.511	4.76755	0.926199	5.14744	2.64068e-07	8.77436e-06
BCL6	76.8874	4.76568	1.00164	4.75788	1.95633e-06	5.14507e-05
NCEH1	76.6668	4.76314	0.999925	4.7635	1.90267e-06	5.0141e-05
LIPE-AS1	159.753	4.76068	0.794624	5.99111	2.08419e-09	1.13561e-07
HIST1H2BE	297.813	4.75693	0.755047	6.30018	2.97291e-10	2.01167e-08
C5orf45	1795.65	4.74975	0.603892	7.86523	3.68428e-15	5.9094e-13
SGMS2	59.1961	4.74751	1.09235	4.34613	1.38559e-05	0.000279665
WHAMM	42.4838	4.74371	1.22305	3.87859	0.000105062	0.00161343
HCG4P7	42.2556	4.73057	1.22716	3.8549	0.000115779	0.00174704
CD47	614.084	4.72871	0.621134	7.61302	2.67757e-14	3.62365e-12
BMI1	42.2709	4.72722	1.2404	3.81106	0.000138375	0.00201769
CLIP4	42.0313	4.71948	1.23111	3.83352	0.000126324	0.00187352
COBLL1	138.743	4.70726	0.848703	5.54642	2.91577e-08	1.2184e-06
SMAD3	234.303	4.70423	0.724353	6.49439	8.33705e-11	6.33421e-09
HIVEP2	41.1493	4.69644	1.22986	3.81868	0.000134169	0.00196297
IL1R1	41.0333	4.68952	1.23088	3.80989	0.00013903	0.00202271
GADD45B	379.119	4.68892	0.705688	6.64447	3.0431e-11	2.45565e-09
HBEGF	86.9044	4.64572	0.965475	4.81185	1.49537e-06	4.09008e-05
C4orf32	39.3158	4.62731	1.24262	3.72382	0.000196227	0.00270635
CAV2	41.2348	4.60878	1.32341	3.4825	0.000496753	0.00590469
HIST1H2BC	146.131	4.60317	0.860395	5.35007	8.79224e-08	3.27303e-06
GNA15	53.4598	4.59816	1.10658	4.1553	3.2486e-05	0.000584568
HLA-E	1385.02	4.58736	0.565649	8.10991	5.06587e-16	9.26982e-14
CPE	311.877	4.58536	0.781373	5.86834	4.40178e-09	2.19954e-07
INPP1	40.1788	4.577	1.32126	3.46411	0.000531985	0.00626046
MLPH	114.549	4.56664	0.974132	4.68791	2.76008e-06	6.95014e-05
F3	80.3631	4.54537	0.957727	4.74599	2.07484e-06	5.43475e-05
STEAP1	165.734	4.53817	0.769691	5.89609	3.72216e-09	1.8805e-07
HLA-DRB6	141.073	4.52919	0.929222	4.87417	1.09266e-06	3.10632e-05
LXN	220.62	4.51862	0.72634	6.22108	4.93743e-10	3.12913e-08
CYP1B1	79.6008	4.51812	0.990263	4.56255	5.05368e-06	0.000118729
CD97	36.2561	4.5046	1.26297	3.56668	0.000361529	0.00455576
HNMT	36.6819	4.4899	1.28672	3.48941	0.000484084	0.00579651
DUSP10	35.8037	4.48743	1.2585	3.56569	0.000362894	0.00456853
ATF3	863.517	4.48566	0.582915	7.69523	1.41242e-14	2.01651e-12
RHOB	77.1333	4.4851	0.962923	4.6578	3.19613e-06	7.95481e-05
MFSD1	145.432	4.47579	0.804911	5.5606	2.68843e-08	1.14139e-06
AHNAK	921.842	4.46974	0.577946	7.73384	1.04351e-14	1.5406e-12
RARRES3	76.3017	4.46857	0.967044	4.62085	3.82168e-06	9.29862e-05
MET	131.083	4.46781	0.821674	5.43745	5.40473e-08	2.1214e-06
KRT80	724.535	4.45646	0.591053	7.53986	4.7047e-14	5.87726e-12
DAPK2	114.893	4.43968	0.844663	5.25615	1.47099e-07	5.27933e-06
TLE2	48.3813	4.43422	1.14109	3.88595	0.000101932	0.00156722
XXbac-BPG248L24.12	1167.51	4.43376	0.575438	7.70501	1.30828e-14	1.88857e-12
ARAP2	48.2417	4.42772	1.16044	3.81555	0.000135878	0.00198574
DRAM1	242.289	4.3962	0.712323	6.17164	6.7587e-10	4.14194e-08
LGALS9	47.542	4.39496	1.16198	3.78229	0.000155392	0.0022234
RP4-781K5.2	33.2507	4.37474	1.28264	3.41073	0.000647892	0.00739667
PRSS23	210.883	4.3654	0.720654	6.05756	1.38204e-09	8.01586e-08
AKR1C3	562.546	4.3575	0.801985	5.4334	5.52907e-08	2.16367e-06
SETD7	45.7352	4.35208	1.16512	3.7353	0.000187488	0.00261357
PMEPA1	207.045	4.33803	0.724123	5.99073	2.08906e-09	1.13561e-07
SOCS2-AS1	45.3721	4.32453	1.17243	3.68853	0.000225549	0.00305562
MR1	45.1516	4.32381	1.16465	3.71253	0.000205201	0.00281816
APOL3	105.865	4.3149	0.861628	5.00785	5.5042e-07	1.69456e-05
HCG4P8	204.373	4.31255	0.736342	5.85672	4.72092e-09	2.341e-07
GCLM	280.204	4.30513	0.757723	5.68167	1.33384e-08	5.99629e-07
SYNJ2	104.793	4.29194	0.894241	4.79953	1.59038e-06	4.33169e-05
TFPI2	91.2877	4.28295	0.892108	4.80094	1.57925e-06	4.31043e-05
PLK2	163.106	4.27052	0.780819	5.46929	4.51846e-08	1.80073e-06
CD82	165.195	4.27033	0.826822	5.16474	2.40767e-07	8.10375e-06
ARHGEF38	43.1517	4.26479	1.16275	3.66786	0.000244593	0.00327941
AC114494.1	42.1613	4.24456	1.15352	3.67965	0.00023355	0.00314433
KRT75	43.6973	4.24319	1.21456	3.49361	0.00047654	0.00572201
LMNA	367.862	4.23887	0.638413	6.6397	3.14317e-11	2.52075e-09
MBNL1	64.7788	4.22663	0.992804	4.25727	2.06941e-05	0.000396111
TMBIM1	365.5	4.22175	0.660777	6.38907	1.66897e-10	1.18609e-08
C3	65.255	4.21143	1.02997	4.08889	4.33445e-05	0.000754868
TNFRSF21	603.967	4.21056	0.624778	6.73929	1.59163e-11	1.39719e-09
AKR1C4	209.421	4.19963	0.893129	4.70216	2.57425e-06	6.52548e-05
PKP3	97.6567	4.19695	0.88011	4.76867	1.8545e-06	4.92714e-05
KLF10	330.771	4.17388	0.660828	6.31614	2.68177e-10	1.82416e-08
PARM1	84.561	4.16897	0.90884	4.58714	4.4937e-06	0.000106927
PARP9	40.0531	4.16285	1.17755	3.53519	0.000407487	0.00502284
BMP2	62.644	4.1588	1.0234	4.06369	4.8303e-05	0.000832298
SLC22A5	61.4873	4.14653	1.00261	4.13575	3.53804e-05	0.000632273
ERRFI1	421.844	4.14184	0.635902	6.51333	7.35019e-11	5.65051e-09
MFSD6	39.0437	4.12912	1.17006	3.52898	0.000417165	0.00512754
TGFB2	49.7917	4.12516	1.07443	3.83941	0.000123332	0.00184888
TOM1L2	38.9316	4.12439	1.17061	3.52328	0.000426248	0.00522435
SPR	49.6833	4.12357	1.07404	3.83931	0.000123382	0.00184888
MPZL3	49.9229	4.11289	1.1152	3.68802	0.000226002	0.00305857
APOL2	188.912	4.10961	0.7438	5.52515	3.29206e-08	1.34498e-06
LCP1	93.2711	4.10881	0.918594	4.47293	7.71557e-06	0.000168638
PINK1-AS	69.9027	4.09485	0.954494	4.29008	1.78609e-05	0.000349998
HLA-F	91.2827	4.09331	0.887564	4.61185	3.991e-06	9.61985e-05
NR3C1	48.6891	4.09127	1.08753	3.76199	0.00016857	0.0023935
RP11-435B5.4	70.9321	4.07366	1.02975	3.95596	7.62273e-05	0.00123177
NRIP1	214.114	4.06758	0.718386	5.66211	1.49526e-08	6.63016e-07
ITGAV	223.574	4.06431	0.701086	5.79717	6.74442e-09	3.28178e-07
ST14	212.37	4.05927	0.704308	5.76349	8.23915e-09	3.87837e-07
MYO5B	120.698	4.05198	0.869041	4.66259	3.12254e-06	7.80156e-05
CIB1	209.829	4.03961	0.706012	5.72173	1.05445e-08	4.84079e-07
PDE10A	46.964	4.03705	1.09588	3.68384	0.000229743	0.0030995
BAG3	128.769	4.03546	0.826867	4.88043	1.05855e-06	3.04938e-05
ADIRF-AS1	36.2084	4.01568	1.19043	3.37332	0.000742685	0.00821888
IRF2	65.8955	4.00669	0.965361	4.15045	3.31817e-05	0.000596261
FAS	75.6264	3.98356	0.957966	4.15835	3.20549e-05	0.00057761
MT1JP	767.928	3.97698	0.740339	5.37184	7.79375e-08	2.96939e-06
ZC3H12A	143.799	3.97366	0.807392	4.92159	8.58417e-07	2.52892e-05
SERTAD1	73.8623	3.96667	0.927802	4.27534	1.90849e-05	0.000370006
DAZAP2	409.393	3.95743	0.622548	6.35682	2.05979e-10	1.42345e-08
AIM1	83.0819	3.95107	0.924217	4.27505	1.91097e-05	0.000370006
NABP1	53.6505	3.9451	1.03201	3.82273	0.000131984	0.00193953
HERPUD1	571.709	3.94058	0.65688	5.99894	1.98612e-09	1.08876e-07
NFKB2	167.068	3.93658	0.734749	5.35772	8.42779e-08	3.16456e-06
ZBTB38	72.2065	3.93405	0.936989	4.19861	2.68557e-05	0.000496315
HIST1H2BPS1	55.3955	3.92473	1.13567	3.45586	0.000548546	0.00640316
NFKBIZ	149.418	3.92377	0.823094	4.7671	1.86898e-06	4.94536e-05
ARFGAP3	183.857	3.92055	0.717466	5.46444	4.64371e-08	1.84499e-06
DUSP2	52.6334	3.90702	1.04361	3.74374	0.000181305	0.00253827
GRHL1	61.509	3.90481	0.982876	3.97284	7.10206e-05	0.0011665
IFNGR2	108.066	3.90352	0.82835	4.71241	2.44807e-06	6.27325e-05
BIK	60.0119	3.86393	1.00029	3.86281	0.000112091	0.00170325
MGAT4A	41.9587	3.86191	1.13523	3.40186	0.000669283	0.00757229
ZNF37A	50.6992	3.86083	1.04174	3.70614	0.000210439	0.00288399
ERN1	41.166	3.83945	1.11632	3.43937	0.000583076	0.00674561
AHR	85.3011	3.83696	0.876609	4.37704	1.203e-05	0.000246909
PCGF5	86.1594	3.83627	0.924517	4.14949	3.33223e-05	0.00059796
PIM3	403.774	3.83237	0.634043	6.04433	1.50028e-09	8.54899e-08
CST1	95.762	3.81818	0.97126	3.93116	8.45354e-05	0.00133937
SERINC2	144.624	3.80707	0.75993	5.00976	5.44986e-07	1.68182e-05
ARRDC2	74.9865	3.80618	0.910173	4.18182	2.89181e-05	0.000529907
GRAMD3	91.7243	3.79405	0.871892	4.35152	1.35198e-05	0.000274024
IER5	127.275	3.79281	0.822485	4.6114	3.9997e-06	9.62298e-05
MAST4	83.1121	3.78978	0.893404	4.24195	2.21585e-05	0.000416017
ABHD3	152.605	3.78431	0.814506	4.64614	3.38209e-06	8.36953e-05
STAP2	148.224	3.74189	0.795592	4.70327	2.56023e-06	6.52206e-05
DNAJB9	146.683	3.73918	0.774333	4.8289	1.37288e-06	3.81937e-05
ARRDC3	178.547	3.73249	0.721153	5.17572	2.27028e-07	7.70116e-06
FSTL3	139.692	3.73249	0.82802	4.50773	6.55255e-06	0.000147285
GK	95.3398	3.72201	0.840534	4.42815	9.50453e-06	0.000201769
HLA-L	265.78	3.71364	0.658661	5.63816	1.71876e-08	7.59527e-07
STAT6	183.829	3.71	0.707984	5.24023	1.60376e-07	5.67741e-06
MT2A	5886.97	3.69997	0.529431	6.98857	2.77695e-12	2.70532e-10
PNRC1	304.145	3.68167	0.716085	5.14138	2.72724e-07	9.01586e-06
CDCP1	100.684	3.67947	0.824103	4.46482	8.01345e-06	0.000174098
ADAM9	497.425	3.67302	0.623015	5.89555	3.73437e-09	1.8805e-07
CRB3	60.0649	3.65926	0.9647	3.79316	0.000148741	0.0021353
SPRYD3	52.0401	3.65392	1.01178	3.61139	0.000304558	0.00396078
CSRNP1	153.299	3.65113	0.735724	4.96263	6.95449e-07	2.09869e-05
DHRS7	376.241	3.63788	0.621636	5.8521	4.85402e-09	2.39785e-07
PPARD	43.5705	3.63161	1.07343	3.38317	0.000716537	0.00799077
S100A10	788.541	3.62832	0.576323	6.29564	3.0613e-10	2.06074e-08
RELA	112.502	3.62613	0.796275	4.55387	5.26689e-06	0.00012285
MICALL2	43.7834	3.62372	1.09455	3.3107	0.000930623	0.00996756
CFLAR	151.695	3.61759	0.785985	4.60261	4.17221e-06	9.98256e-05
TTC39A	51.2817	3.61306	1.07176	3.37113	0.000748596	0.0082702
LTBR	194.66	3.61035	0.696093	5.18659	2.14176e-07	7.32677e-06
ELOVL1	149.129	3.61009	0.740128	4.87765	1.07355e-06	3.08575e-05
USP54	188.469	3.60542	0.748037	4.81983	1.43677e-06	3.96317e-05
SSFA2	50.276	3.59124	1.05714	3.39712	0.000680987	0.00766767
PSTPIP2	88.6796	3.58415	0.918634	3.90161	9.55532e-05	0.00149031
CASP7	102.059	3.57949	0.848964	4.2163	2.48339e-05	0.000463566
TMEM30B	115.645	3.56942	0.792303	4.50511	6.63378e-06	0.000148853
FNIP2	92.8901	3.55791	0.8384	4.24369	2.19879e-05	0.00041461
KRT19	3269.56	3.55114	0.536077	6.62431	3.48879e-11	2.78076e-09
EPS8	49.0233	3.54758	1.05133	3.37438	0.000739815	0.00820109
SPTSSB	164.412	3.54386	0.721442	4.91219	9.00655e-07	2.64736e-05
CD74	528.193	3.54328	0.614351	5.76751	8.045e-09	3.82161e-07
UGCG	278.006	3.5307	0.650214	5.43006	5.63363e-08	2.19796e-06
ACADVL	1111.66	3.53061	0.557341	6.33474	2.37743e-10	1.63427e-08
ARHGEF12	170.68	3.53014	0.739571	4.77323	1.81292e-06	4.83644e-05
JAK1	169.478	3.52472	0.713469	4.94025	7.8021e-07	2.32645e-05
MT1F	384.487	3.52369	0.628237	5.60885	2.03674e-08	8.82046e-07
AC016683.6	130.725	3.52106	0.908365	3.87626	0.000106076	0.00162517
IL10RB	47.4255	3.51508	1.03422	3.39878	0.000676866	0.00764018
TMEM87B	90.7544	3.51266	0.889529	3.9489	7.851e-05	0.00126238
ADAM15	118.44	3.51231	0.786659	4.46484	8.01271e-06	0.000174098
IL13RA1	104.108	3.51152	0.807823	4.3469	1.38078e-05	0.000279425
CTD-2325A15.5	47.4331	3.51023	1.05284	3.33406	0.000855887	0.00929739
HLA-G	386.839	3.50232	0.632715	5.53539	3.10539e-08	1.28488e-06
C10orf55	68.9164	3.50032	0.946503	3.69816	0.000217165	0.00296055
MT1X	1945.73	3.49864	0.541998	6.45509	1.08157e-10	8.02959e-09
CYLD	109.634	3.48968	0.799815	4.36312	1.28222e-05	0.000261247
KRT8	3053.11	3.48641	0.536266	6.50127	7.96454e-11	6.08678e-09
FAM114A1	109.182	3.48404	0.795317	4.3807	1.18301e-05	0.000244125
PTRF	589.477	3.47253	0.630262	5.50965	3.59547e-08	1.45521e-06
CLMN	59.9203	3.46887	0.967081	3.58695	0.000334565	0.00427186
SIRT2	52.7233	3.46381	0.994242	3.48387	0.000494227	0.00588003
WLS	45.7004	3.45909	1.04301	3.31646	0.000911647	0.009821
ADORA2B	52.3907	3.45406	0.997304	3.4634	0.000533394	0.00627136
INSIG1	229.963	3.44645	0.708103	4.86716	1.13215e-06	3.21156e-05
SBDS	139.852	3.43967	0.749198	4.59114	4.40837e-06	0.000105089
FAM102A	160.074	3.43958	0.719889	4.77794	1.77103e-06	4.7344e-05
ITGA3	127.432	3.43923	0.798125	4.30914	1.63893e-05	0.00032311
RAB32	71.6803	3.42864	0.901746	3.80222	0.000143404	0.00207704
MALT1	125.88	3.42784	0.797414	4.2987	1.71801e-05	0.000337676
MUC3A	192.072	3.42568	0.691195	4.95617	7.18977e-07	2.16226e-05
ACVR1	58.025	3.4223	0.966812	3.53977	0.00040047	0.00494573
CD9	932.677	3.42153	0.561856	6.0897	1.13126e-09	6.65036e-08
BAG1	244.991	3.42065	0.666882	5.12932	2.90787e-07	9.54017e-06
TSC22D1	1677.99	3.41328	0.54517	6.26095	3.82633e-10	2.54932e-08
NBPF10	98.2334	3.40759	0.855609	3.98266	6.81496e-05	0.00112375
CLDN1	114.361	3.40741	0.931133	3.65942	0.000252782	0.00337182
VAMP8	243.309	3.40457	0.681169	4.99813	5.7889e-07	1.77381e-05
RP11-1100L3.8	83.448	3.39796	0.864655	3.92985	8.50002e-05	0.00134509
IRF7	63.8295	3.39771	0.950804	3.57351	0.000352227	0.00444716
ERO1L	385.695	3.39692	0.619671	5.48182	4.20977e-08	1.68807e-06
DTX3L	63.493	3.39181	0.944545	3.59094	0.000329482	0.00422152
TP53INP1	101.964	3.37741	0.82724	4.08274	4.45074e-05	0.000772016
EGR1	306.578	3.37684	0.708299	4.76754	1.86487e-06	4.94457e-05
FOXP1	255.298	3.35764	0.695176	4.82991	1.36594e-06	3.80823e-05
DYNLT3	106.531	3.35342	0.803029	4.17596	2.96728e-05	0.000541475
CLK1	131.784	3.35048	0.75807	4.41975	9.88153e-06	0.00020841
STK40	112.838	3.34971	0.803064	4.17117	3.03045e-05	0.000551422
ATP9A	55.2477	3.34379	0.993709	3.36496	0.000765558	0.00844324
RDH10	130.731	3.33721	0.765601	4.35894	1.30691e-05	0.000265718
FBXW5	154.828	3.32218	0.735448	4.51721	6.26586e-06	0.00014207
PINK1	160.435	3.3216	0.717172	4.63153	3.62982e-06	8.93155e-05
NFIL3	184.713	3.31142	0.71938	4.60316	4.16121e-06	9.97462e-05
HES1	248.632	3.30003	0.750918	4.39466	1.10946e-05	0.000232112
TAPBP	152.438	3.29968	0.734581	4.49191	7.05864e-06	0.000155962
ABCC4	89.5526	3.27157	0.888698	3.68131	0.000232042	0.00312727
SOX9	150.744	3.26979	0.77944	4.19505	2.72813e-05	0.000503465
TNFAIP8	76.4162	3.26305	0.874222	3.73252	0.000189571	0.00263132
GPRC5C	82.2283	3.263	0.853218	3.82435	0.000131119	0.00192922
TRIB1	334.522	3.26249	0.624894	5.22088	1.78075e-07	6.18595e-06
GAREM	63.7237	3.25039	0.929257	3.49784	0.000469049	0.00564771
TNIP1	117.772	3.24994	0.784364	4.14341	3.42186e-05	0.000612352
PIGA	69.5168	3.24802	0.895681	3.62631	0.000287497	0.00376529
JUND	461.193	3.24515	0.602512	5.38602	7.2034e-08	2.76067e-06
RHOC	198.892	3.23487	0.686212	4.71409	2.42794e-06	6.24567e-05
H2AFJ	69.0064	3.23393	0.898109	3.60082	0.00031722	0.00409674
PHC2	86.5708	3.23329	0.836359	3.86591	0.000110675	0.00168712
SHROOM1	57.4592	3.23265	0.967882	3.33992	0.000838024	0.00914424
TC2N	110.694	3.22762	0.844717	3.82095	0.000132939	0.00194718
DNAJB1	438.711	3.22642	0.622009	5.18709	2.13603e-07	7.32677e-06
PEA15	92.3402	3.22463	0.858399	3.75657	0.000172261	0.00244324
PITRM1	183.832	3.20921	0.703854	4.55949	5.12781e-06	0.000120037
PLAU	249.854	3.20858	0.710601	4.51531	6.32254e-06	0.00014299
TRAFD1	224.906	3.20539	0.69361	4.62131	3.8133e-06	9.29862e-05
CYP2B7P1	81.0724	3.20102	0.956969	3.34496	0.00082295	0.00901497
TOB1	84.7098	3.18761	0.899703	3.54296	0.000395661	0.00490083
TXNIP	152.567	3.18262	0.735072	4.32968	1.49328e-05	0.000298932
DUSP3	106.389	3.17994	0.802447	3.9628	7.40761e-05	0.001203
DHRS3	174.907	3.17248	0.73531	4.31447	1.59983e-05	0.000316845
DUSP16	59.9332	3.1588	0.932861	3.38614	0.000708825	0.00791836
SYNGR2	418.584	3.15858	0.60488	5.22182	1.77173e-07	6.17111e-06
IFNGR1	385.548	3.15798	0.622907	5.06976	3.98327e-07	1.28733e-05
TAP1	129.509	3.11902	0.749206	4.1631	3.13956e-05	0.000568886
CCDC64B	69.3027	3.11901	0.888309	3.51117	0.000446132	0.00542619
RBM47	221.239	3.10703	0.701993	4.42601	9.599e-06	0.000203111
BTN3A1	175.798	3.0959	0.695308	4.45256	8.48535e-06	0.000181917
CP	234.406	3.09325	0.656225	4.71371	2.4325e-06	6.24567e-05
SOCS2	228.908	3.08676	0.678442	4.54978	5.37021e-06	0.000124589
RNF24	104.546	3.07674	0.786309	3.91289	9.11975e-05	0.00142924
THBS1	221.429	3.06844	0.6977	4.39794	1.09282e-05	0.000229
TNFRSF12A	708.048	3.06311	0.570999	5.36448	8.11829e-08	3.05718e-06
FAM210B	87.2605	3.05253	0.825966	3.69571	0.000219276	0.0029862
TAGLN2	462.939	3.04929	0.607028	5.02331	5.07896e-07	1.57861e-05
CALCOCO1	92.1715	3.04805	0.813009	3.74909	0.000177476	0.00249272
PNPLA2	196.488	3.04528	0.707641	4.30342	1.68181e-05	0.000331062
TACC1	117.489	3.03889	0.761176	3.99237	6.54175e-05	0.00108823
BTN3A3	196.843	3.01263	0.676703	4.45192	8.51076e-06	0.000182161
S100A11	1174.06	2.99987	0.560362	5.35345	8.62944e-08	3.22166e-06
MAP2K3	174.506	2.99538	0.699471	4.28235	1.84932e-05	0.000360216
STEAP2	89.1271	2.99384	0.841556	3.55751	0.000374394	0.00469057
BTG3	78.903	2.99345	0.847811	3.53079	0.000414315	0.00510216
GMDS	179.429	2.99197	0.710689	4.20996	2.55421e-05	0.000474062
SPPL2A	113.485	2.98657	0.766997	3.89385	9.86667e-05	0.00153152
TES	217.665	2.98153	0.663585	4.49306	7.02072e-06	0.00015592
TMF1	115.897	2.95253	0.768643	3.84122	0.000122422	0.00183874
HLA-A	3762.51	2.94834	0.541424	5.44553	5.16501e-08	2.03345e-06
IFNAR1	149.493	2.94184	0.748226	3.93176	8.43269e-05	0.00133933
RNF19A	86.7451	2.93657	0.875294	3.35495	0.000793799	0.00873247
PPP1R15B	109.416	2.93028	0.771828	3.79655	0.000146726	0.00211345
CDC42EP1	139.165	2.92798	0.766276	3.82106	0.00013288	0.00194718
NAMPT	457.946	2.91975	0.6049	4.82683	1.38726e-06	3.85114e-05
BTN3A2	222.787	2.91336	0.666367	4.372	1.23113e-05	0.000252183
HIST1H1C	155.292	2.91192	0.869093	3.35053	0.000806566	0.00885791
TMEM59	491.208	2.90394	0.602951	4.81621	1.46311e-06	4.01875e-05
HLA-H	1602.43	2.9037	0.546777	5.31058	1.09278e-07	3.97687e-06
INSIG2	107.157	2.89652	0.796193	3.63796	0.000274806	0.00361731
RIOK3	153.958	2.89358	0.727406	3.97794	6.95163e-05	0.00114468
SH3RF1	78.4143	2.89036	0.844942	3.42078	0.000624412	0.00715376
SNX9	157.983	2.88501	0.734559	3.92754	8.58184e-05	0.00135474
HSPB1	710.657	2.88167	0.607654	4.74229	2.11316e-06	5.52397e-05
FOXO3	133.699	2.87942	0.735535	3.91473	9.05036e-05	0.00142179
BCL10	86.5691	2.86894	0.827142	3.4685	0.00052338	0.00617037
GALNT3	109.445	2.86445	0.783455	3.65617	0.000256007	0.00341133
SUN2	126.9	2.85379	0.745429	3.82839	0.000128984	0.00189996
CST3	231.585	2.84976	0.652883	4.36488	1.2719e-05	0.00025982
PDLIM5	263.212	2.8479	0.638819	4.45807	8.27006e-06	0.000178183
CD151	314.552	2.84667	0.668674	4.25718	2.07019e-05	0.000396111
DNAJC3	227.949	2.83096	0.785887	3.60225	0.000315474	0.00407824
ST6GAL1	259.467	2.8247	0.6546	4.31516	1.59485e-05	0.000316341
YPEL3	110.605	2.81794	0.766298	3.67735	0.000235674	0.00316637
RNF149	137.359	2.81309	0.759918	3.70184	0.00021404	0.00292409
SERINC1	310.582	2.81016	0.641711	4.37916	1.19135e-05	0.000244906
CMPK1	241.605	2.79896	0.649337	4.31049	1.62893e-05	0.000322045
PIEZO1	96.1504	2.79741	0.804672	3.47646	0.000508089	0.00600645
BAIAP2L1	240.271	2.79047	0.650265	4.29128	1.77642e-05	0.00034863
RPS6KA3	131.075	2.78309	0.810355	3.43441	0.000593839	0.00683362
WBP2	238.603	2.77975	0.651929	4.26388	2.00904e-05	0.000386115
MT1A	814.904	2.77336	0.562679	4.92885	8.2717e-07	2.45356e-05
RELB	85.5081	2.76898	0.82106	3.37244	0.000745048	0.00823801
TSPAN3	1177	2.76835	0.564449	4.90452	9.3658e-07	2.74581e-05
GDE1	284.119	2.76689	0.629979	4.39203	1.12297e-05	0.000234183
PLXNB2	309.361	2.76274	0.629828	4.3865	1.1519e-05	0.000239449
ETV6	89.2586	2.76089	0.812618	3.39752	0.000679987	0.00766767
LIMA1	196.606	2.75118	0.697551	3.94405	8.01165e-05	0.00128186
ZBTB10	152.779	2.74662	0.715805	3.83711	0.000124493	0.00185621
SPINT1	410.732	2.73961	0.60084	4.55964	5.1242e-06	0.000120037
VWA1	96.7176	2.73772	0.801009	3.41784	0.000631198	0.00722514
MBD2	95.3442	2.72082	0.795241	3.42138	0.000623035	0.00714428
CLIP1	141.552	2.72054	0.730446	3.72449	0.00019571	0.00270496
ELL2	258.766	2.71986	0.641236	4.24159	2.21945e-05	0.00041609
GRB7	121.198	2.71965	0.775075	3.50889	0.000449982	0.00545351
TRAM1	436.2	2.71925	0.634151	4.28801	1.80283e-05	0.000352747
OSER1	148.864	2.70951	0.721596	3.75489	0.000173418	0.00245698
CDC42EP3	102.857	2.70177	0.790803	3.41649	0.000634343	0.00724836
STAT3	453.027	2.69661	0.591668	4.55764	5.17308e-06	0.000120879
CD164	687.877	2.69501	0.635022	4.24396	2.19614e-05	0.00041461
SEMA4B	152.213	2.6906	0.747319	3.60033	0.000317808	0.00410025
PGM2	101.716	2.69019	0.787192	3.41745	0.000632106	0.00722915
SNX1	220.703	2.68428	0.689538	3.89287	9.90661e-05	0.00153588
BTG1	193.299	2.66513	0.689508	3.86526	0.000110969	0.00168818
ANXA11	239.644	2.62658	0.645909	4.06649	4.77272e-05	0.000823469
MAP3K13	172.236	2.62258	0.689232	3.80508	0.000141759	0.00205551
STARD10	105.175	2.62202	0.769852	3.40587	0.000659526	0.00747693
MT1L	228.012	2.61474	0.737521	3.54531	0.000392157	0.00487551
WWTR1	104.409	2.61068	0.780778	3.34369	0.000826707	0.00904851
GNG12	201.965	2.60928	0.680435	3.83472	0.000125708	0.00186652
NEDD4L	260.642	2.60624	0.675944	3.8557	0.000115399	0.00174537
CLTB	135.51	2.60244	0.744862	3.49386	0.000476092	0.00572191
SEC11C	297.019	2.60028	0.731907	3.55274	0.000381235	0.00475793
TMEM165	520.498	2.59455	0.586013	4.42745	9.53522e-06	0.000202091
ZCCHC6	147.595	2.57294	0.708223	3.63295	0.000280204	0.00368004
RAB14	170.28	2.57	0.705282	3.64393	0.000268504	0.00354873
USP53	136.246	2.56852	0.764017	3.36186	0.000774188	0.00853117
IRF2BP2	112.834	2.56678	0.754979	3.3998	0.000674354	0.00761844
ANXA3	344.218	2.56674	0.612202	4.19263	2.75737e-05	0.000507419
RNF213	298.958	2.54863	0.622189	4.09623	4.19924e-05	0.000735264
CD46P1	1132.87	2.54368	0.563739	4.51216	6.41711e-06	0.000144742
NANS	294.463	2.52515	0.626252	4.03216	5.52669e-05	0.000936151
XBP1	1088.31	2.5135	0.563122	4.4635	8.06305e-06	0.000174883
GLTP	163.616	2.50755	0.697412	3.5955	0.000323764	0.0041647
CTC-250I14.6	322.001	2.50644	0.660395	3.79536	0.00014743	0.00211882
PRNP	153.662	2.48355	0.706128	3.51714	0.000436223	0.00531651
HSPA5	1675.17	2.46893	0.650124	3.79762	0.000146091	0.00211125
JUP	168.896	2.45864	0.685937	3.58434	0.000337927	0.00430111
SEPP1	273.759	2.45018	0.645381	3.79649	0.000146762	0.00211345
YPEL5	188.626	2.44557	0.683748	3.57672	0.000347937	0.00441014
TM9SF2	717.876	2.44483	0.625167	3.91069	9.20325e-05	0.00144059
MYO6	508.159	2.4417	0.625658	3.90261	9.51604e-05	0.00148597
TMED5	187.682	2.43748	0.686879	3.54863	0.000387244	0.00482365
HLA-K	173.674	2.43316	0.699288	3.47948	0.000502383	0.00596069
NBPF1	512.34	2.41825	0.716382	3.37564	0.000736449	0.00817773
VIMP	157.6	2.41631	0.712503	3.3913	0.000695621	0.00779768
TMEM30A	324.234	2.40709	0.6188	3.88993	0.000100274	0.00155097
LAMP2	304.05	2.40669	0.642726	3.7445	0.000180753	0.00253327
PERP	432.384	2.40214	0.592862	4.05176	5.08329e-05	0.000866694
ANKRD36B	401.169	2.39956	0.600294	3.99731	6.40656e-05	0.0010726
HM13	305.147	2.39021	0.674491	3.54373	0.000394511	0.0048954
AC107016.1	194.063	2.37857	0.675518	3.52111	0.000429747	0.00525732
SDCBP	664.084	2.3683	0.587077	4.03406	5.48218e-05	0.000929823
IER2	554.211	2.36202	0.63328	3.72982	0.000191617	0.00265404
CAST	207.648	2.35367	0.675143	3.48617	0.000489988	0.0058403
ALCAM	247.758	2.35254	0.681707	3.45096	0.000558598	0.00650297
UGDH	497.445	2.34856	0.604269	3.88661	0.000101652	0.00156477
HOOK2	257.537	2.32839	0.673275	3.4583	0.000543594	0.00635722
CD46	1677.67	2.32779	0.545457	4.2676	1.97583e-05	0.000380767
CRLS1	209.85	2.31946	0.686704	3.37767	0.000731016	0.00813827
WTAP	369.411	2.31905	0.638375	3.63275	0.000280422	0.00368004
LDLR	293.284	2.31815	0.621182	3.73184	0.000190086	0.00263564
SERINC3	263.276	2.31194	0.642624	3.59765	0.000321103	0.00413866
FTH1	4790.03	2.30858	0.550849	4.19094	2.778e-05	0.000509771
CD63	1364.19	2.30489	0.545278	4.227	2.36824e-05	0.000442707
MALAT1	19783.5	2.2793	0.533149	4.27515	1.91006e-05	0.000370006
KRT18	1331.6	2.2738	0.551984	4.11933	3.79979e-05	0.000675333
TRIM14	230.953	2.24765	0.64398	3.49025	0.000482572	0.00578374
RP13-270P17.1	4457.82	2.2131	0.549464	4.02774	5.63159e-05	0.000951438
VEGFA	303.452	2.17481	0.623795	3.48641	0.000489545	0.0058403
BEST1	3553.03	2.17224	0.550328	3.94718	7.90785e-05	0.00126838
CCNL1	277.922	2.16593	0.627123	3.45376	0.000552824	0.00644729
UBC	57882.1	2.1648	0.552686	3.91688	8.97033e-05	0.00141093
SC5D	332.907	2.16145	0.622333	3.47315	0.000514392	0.00607286
MYL12B	11360.7	2.13996	0.54203	3.94805	7.87913e-05	0.00126534
BZW1	467.563	2.12252	0.597257	3.55378	0.000379733	0.0047483
PSME2	508.56	2.11745	0.580989	3.64455	0.000267855	0.00354377
MYL12A	10980	2.04457	0.545188	3.7502	0.000176691	0.00248438
ITM2B	814.9	2.01213	0.570755	3.52539	0.000422855	0.00518765
MT1H	1564.66	1.92952	0.543057	3.55306	0.000380774	0.00475674
SH3BGRL3	573.736	1.9233	0.574188	3.34959	0.000809301	0.00888044
COX7C	754.816	-1.85221	0.558698	-3.31523	0.000915678	0.00985624
NPM1	806.97	-1.97185	0.595468	-3.31143	0.000928205	0.00994986
ZNF714	412.91	-1.98095	0.592901	-3.34112	0.000834421	0.00912525
FUS	386.353	-2.0713	0.593215	-3.49164	0.000480056	0.0057589
FGFR1	277.344	-2.13604	0.617659	-3.45828	0.000543632	0.00635722
SNRPF	279.972	-2.14239	0.615819	-3.47892	0.000503432	0.00596769
UQCRH	227.148	-2.15996	0.645225	-3.34761	0.000815126	0.00893681
H2AFZ	629.482	-2.26308	0.566352	-3.99589	6.4452e-05	0.00107768
FAM60A	314.575	-2.28718	0.619986	-3.68909	0.00022506	0.00305218
HNRNPA1	540.006	-2.28742	0.611806	-3.7388	0.000184899	0.00258062
MSH6	145.611	-2.30254	0.694668	-3.31459	0.000917766	0.00986237
RPSA	206.653	-2.33382	0.652123	-3.5788	0.000345179	0.00438374
UGP2	598.483	-2.38135	0.647796	-3.67608	0.000236843	0.00317878
LSM4	222.602	-2.42386	0.641508	-3.77839	0.000157849	0.00225112
ILF3	302.19	-2.43372	0.612211	-3.9753	7.02913e-05	0.00115598
MCM7	192.291	-2.43779	0.704064	-3.46246	0.000535261	0.00628762
USP9X	243.154	-2.59412	0.630984	-4.11122	3.93566e-05	0.000696622
ITSN1	87.4021	-2.60922	0.782217	-3.33567	0.00085094	0.00925914
SET	597.568	-2.61284	0.588276	-4.44152	8.93266e-06	0.000190563
PCK2	102.467	-2.64456	0.755374	-3.50099	0.000463533	0.00559686
DNMT1	112.718	-2.66545	0.764789	-3.48521	0.000491743	0.00585584
ECI2	79.4236	-2.68819	0.804661	-3.34077	0.000835458	0.00912891
ITM2C	131.347	-2.6883	0.708992	-3.79173	0.000149604	0.00214526
FADS1	98.1065	-2.69835	0.799832	-3.37364	0.000741805	0.00821613
ZNF724P	177.244	-2.74162	0.666989	-4.11044	3.94903e-05	0.000698039
FADS2	107.927	-2.76137	0.776161	-3.55772	0.000374083	0.00469057
ADH5	140.664	-2.76168	0.700473	-3.9426	8.06035e-05	0.00128807
RANBP1	193.779	-2.80203	0.671625	-4.17202	3.01912e-05	0.000550132
TMPO	80.0421	-2.82011	0.803874	-3.50815	0.000451234	0.00546359
SEPHS1	131.031	-2.82743	0.712431	-3.96871	7.22629e-05	0.00117945
NUCKS1	228.867	-2.84016	0.700324	-4.0555	5.00275e-05	0.000854084
RCN2	140.054	-2.86669	0.708012	-4.04893	5.14517e-05	0.000874948
GMNN	75.5996	-2.86943	0.834365	-3.43905	0.000583754	0.00674745
DHTKD1	65.9866	-2.92642	0.859171	-3.4061	0.000658973	0.00747693
MTHFD1	89.2652	-2.93794	0.806583	-3.64245	0.000270053	0.00356558
KNOP1	75.9191	-2.97732	0.829573	-3.58898	0.000331977	0.00424931
UBE2S	102.468	-3.02508	0.759569	-3.98262	6.81588e-05	0.00112375
LAPTM4B	211.482	-3.05208	0.649107	-4.70197	2.57664e-06	6.52548e-05
SNRNP25	57.0297	-3.08825	0.912664	-3.38377	0.000714974	0.00798019
DNMT3A	51.2958	-3.10821	0.932693	-3.33251	0.000860653	0.00934135
NAP1L1	282.321	-3.11875	0.622066	-5.01354	5.34369e-07	1.65693e-05
PAICS	332.335	-3.12464	0.606902	-5.14851	2.62564e-07	8.74676e-06
PSAT1	436.332	-3.13488	0.590204	-5.31153	1.08711e-07	3.96734e-06
CKS1B	83.9861	-3.14813	0.843083	-3.73407	0.000188411	0.00262362
CBX5	180.291	-3.21159	0.669641	-4.79599	1.61873e-06	4.3997e-05
SLC29A1	64.9099	-3.24514	0.907016	-3.57782	0.000346478	0.00439595
SLC39A10	85.4141	-3.24603	0.820784	-3.95479	7.6602e-05	0.00123493
ZNF788	55.3924	-3.24766	0.905546	-3.58641	0.000335265	0.00427455
TIMELESS	49.037	-3.32238	0.94399	-3.51951	0.00043235	0.00528419
GPR176	77.3289	-3.3347	0.863894	-3.86008	0.000113351	0.00171639
MIS18BP1	51.1564	-3.33519	0.958333	-3.4802	0.000501042	0.00595022
MCM3	180.611	-3.33566	0.680173	-4.90414	9.38377e-07	2.74581e-05
HMGB2	258.894	-3.33971	0.633102	-5.27515	1.3265e-07	4.77392e-06
FANCI	55.81	-3.36205	0.956576	-3.51467	0.000440295	0.00536112
BST2	58.1639	-3.36241	0.987382	-3.40538	0.000660729	0.00748403
PHF17	63.9801	-3.38294	0.883502	-3.82901	0.000128658	0.0018973
ZNF93	319.669	-3.38702	0.672575	-5.0359	4.75606e-07	1.50284e-05
HAUS1	54.8998	-3.3987	0.933159	-3.64214	0.000270381	0.00356628
PHC1	89.0761	-3.4081	0.801303	-4.2532	2.10736e-05	0.000400014
PHGDH	273.255	-3.41999	0.679543	-5.03278	4.8343e-07	1.52076e-05
ZNF738	54.7335	-3.42407	0.924745	-3.70272	0.0002133	0.00291705
IGFBP2	137.42	-3.43352	0.716946	-4.78909	1.67543e-06	4.52541e-05
MTA3	155.936	-3.48973	0.704895	-4.95071	7.39416e-07	2.21348e-05
GFPT2	71.351	-3.53032	0.862091	-4.09506	4.22057e-05	0.000738004
KPNA2	134.377	-3.53804	0.723299	-4.89153	1.00053e-06	2.92111e-05
CBS	232.298	-3.53873	0.654862	-5.40378	6.52514e-08	2.53059e-06
SMC4	80.4556	-3.53914	0.900256	-3.93126	8.45021e-05	0.00133937
KIF22	63.6641	-3.56701	0.880868	-4.04943	5.13423e-05	0.000874232
HMGN3	161.525	-3.61319	0.692946	-5.21425	1.8456e-07	6.37714e-06
COL18A1	50.9769	-3.62386	0.951091	-3.81021	0.000138849	0.00202233
LRRN1	104.464	-3.62407	0.799206	-4.53459	5.77159e-06	0.000132951
FBLN1	68.3344	-3.63468	1.07164	-3.39169	0.000694634	0.00779334
PLTP	79.4219	-3.65284	0.942336	-3.87637	0.000106027	0.00162517
RFC3	43.7992	-3.67114	1.03295	-3.55405	0.000379351	0.00474811
MIS18A	39.0475	-3.71963	1.056	-3.52237	0.0004277	0.00523721
AIF1L	64.3986	-3.72625	0.912228	-4.08477	4.41198e-05	0.000766316
NIPSNAP1	114.726	-3.72798	0.788586	-4.72742	2.27388e-06	5.90844e-05
AP1S2	148.726	-3.74773	0.734384	-5.10323	3.3391e-07	1.08726e-05
CDC6	51.4665	-3.76403	0.954071	-3.94523	7.97239e-05	0.00127716
MAP1B	170.04	-3.77698	0.79537	-4.74871	2.04721e-06	5.3732e-05
NME4	219.14	-3.77773	0.653694	-5.77905	7.51237e-09	3.6015e-07
JARID2	61.8063	-3.77971	0.901424	-4.19304	2.75237e-05	0.000507217
LRP1	39.0437	-3.79588	1.10015	-3.45032	0.000559925	0.00651257
RFC4	49.5779	-3.80995	0.976904	-3.90003	9.61804e-05	0.0014965
MMP23A	34.3901	-3.81139	1.10656	-3.44436	0.000572415	0.00664199
ACOT7	57.3835	-3.81544	0.961169	-3.96959	7.19977e-05	0.00117915
PFAS	49.6863	-3.84481	0.9722	-3.95476	7.66128e-05	0.00123493
CNTNAP2	63.3725	-3.85095	0.890099	-4.32643	1.51545e-05	0.000302903
NGFRAP1	228.228	-3.8563	0.667599	-5.77637	7.63302e-09	3.64589e-07
PSPH	102.983	-3.85898	0.79392	-4.86066	1.16992e-06	3.28286e-05
AC140481.1	203.801	-3.86186	0.696286	-5.54637	2.91657e-08	1.2184e-06
FANCD2	81.2712	-3.86492	0.858636	-4.50123	6.75622e-06	0.000151158
TRIM24	160.276	-3.86876	0.725543	-5.33223	9.70128e-08	3.57912e-06
RABGAP1L	98.755	-3.89721	0.797668	-4.88576	1.03032e-06	2.98128e-05
CKS2	223.785	-3.90476	0.705804	-5.53236	3.15944e-08	1.30129e-06
PRIM1	36.4113	-3.90709	1.09006	-3.58428	0.000338011	0.00430111
MMP23B	36.7	-3.92027	1.08782	-3.60379	0.000313609	0.00405818
NASP	342.639	-3.92833	0.612492	-6.41369	1.42038e-10	1.0252e-08
MCM4	148.784	-3.93256	0.70894	-5.5471	2.90443e-08	1.2184e-06
MYH10	206.39	-3.9342	0.76662	-5.13188	2.86868e-07	9.4354e-06
GGH	32.3894	-3.95368	1.1737	-3.36857	0.000755606	0.00834055
AC018865.8	118.382	-3.96228	0.76031	-5.2114	1.87419e-07	6.45875e-06
CDC7	30.6129	-4.00428	1.14453	-3.49862	0.000467679	0.00563644
MSH2	87.4432	-4.00738	0.811828	-4.93625	7.96394e-07	2.36768e-05
SNORD116-20	38.3344	-4.05486	1.08445	-3.73909	0.000184687	0.00258062
NECAB1	30.212	-4.05924	1.19181	-3.40595	0.000659343	0.00747693
GABRB3	37.8111	-4.07572	1.06187	-3.83825	0.000123915	0.00185473
HMGB3	62.836	-4.11365	0.920738	-4.46777	7.90397e-06	0.000172296
STARD4-AS1	36.6664	-4.15751	1.07939	-3.85171	0.000117297	0.00176584
TCF4	46.5072	-4.19909	1.00951	-4.15953	3.18897e-05	0.000575432
ZNF589	67.925	-4.21136	0.892226	-4.72005	2.35784e-06	6.10179e-05
SLC16A1	332.622	-4.2149	0.627235	-6.71981	1.81957e-11	1.57599e-09
RNASEH2A	51.3514	-4.22992	0.969497	-4.363	1.28291e-05	0.000261247
STMN1	553.153	-4.23098	0.601956	-7.02871	2.08445e-12	2.11136e-10
LDHB	701.896	-4.2393	0.722691	-5.86599	4.46454e-09	2.22235e-07
RBPMS2	64.7553	-4.26864	0.96513	-4.42287	9.74003e-06	0.00020576
TPM2	82.7147	-4.27781	0.97104	-4.40539	1.05594e-05	0.000221628
hsa-mir-335	26.092	-4.28142	1.24636	-3.43513	0.000592264	0.00682153
AC034193.5	64.4806	-4.2865	0.904119	-4.74108	2.12584e-06	5.54598e-05
DHFR	24.5361	-4.34342	1.25654	-3.45666	0.000546911	0.00638981
MEST	59.1373	-4.35617	0.935515	-4.65644	3.21722e-06	7.992e-05
GPX8	42.8964	-4.35805	1.04599	-4.16643	3.09413e-05	0.000561437
CHTF18	34.9544	-4.37972	1.1236	-3.89793	9.70186e-05	0.00150773
RPL39L	60.2923	-4.38673	0.931312	-4.71027	2.47392e-06	6.32699e-05
FABP5	36.8532	-4.39006	1.13338	-3.87344	0.00010731	0.0016402
MCM5	91.2043	-4.39968	0.816352	-5.38944	7.06762e-08	2.71664e-06
LARP7	603.332	-4.40421	0.581637	-7.57209	3.67264e-14	4.67794e-12
HIST1H4C	327.402	-4.40933	0.655482	-6.72686	1.73369e-11	1.51168e-09
RP13-98N21.3	32.6547	-4.43998	1.16941	-3.79677	0.000146594	0.00211345
KIAA1524	29.2682	-4.46514	1.20996	-3.69033	0.000223966	0.00304368
SGOL2	25.5248	-4.47663	1.26258	-3.54562	0.000391694	0.00487441
NCAPG2	48.5489	-4.49847	1.03508	-4.34602	1.38627e-05	0.000279665
VASH2	37.8419	-4.5091	1.10178	-4.09256	4.2663e-05	0.000743996
FAM131C	25.3584	-4.51305	1.32671	-3.4017	0.000669686	0.00757229
TERF1	406.89	-4.52299	0.7221	-6.26366	3.76046e-10	2.51834e-08
VRK1	71.4208	-4.53275	0.885519	-5.11875	3.0756e-07	1.00397e-05
FAM126A	27.2572	-4.5816	1.24188	-3.68926	0.000224904	0.00305218
FST	55.9919	-4.58399	0.9577	-4.78646	1.69752e-06	4.56609e-05
KNSTRN	32.8995	-4.59656	1.15133	-3.99238	6.54122e-05	0.00108823
PRC1	30.7661	-4.63029	1.19478	-3.87542	0.000106441	0.00162884
CDCA7L	52.6596	-4.64801	0.985073	-4.71844	2.37663e-06	6.12643e-05
LEFTY2	84.448	-4.6533	0.847607	-5.48993	4.02096e-08	1.61735e-06
BRCA1	21.0917	-4.66099	1.37279	-3.39526	0.000685636	0.00770569
CECR2	33.3107	-4.66998	1.17133	-3.98692	6.69363e-05	0.00110641
MCM6	54.0351	-4.67129	1.00996	-4.62521	3.74225e-06	9.15619e-05
CENPV	68.3875	-4.68171	0.907406	-5.15945	2.47681e-07	8.31492e-06
SNHG14	354.835	-4.69548	0.621985	-7.54918	4.38003e-14	5.52479e-12
PMEL	66.597	-4.72663	0.945888	-4.99703	5.82192e-07	1.77973e-05
RP13-98N21.2	32.7873	-4.73404	1.17664	-4.02336	5.73742e-05	0.000968059
ROR1	42.873	-4.77161	1.06156	-4.49489	6.96059e-06	0.000154849
DEPDC1B	20.1815	-4.77916	1.43328	-3.33441	0.000854791	0.00929326
SYNGR3	21.2141	-4.78505	1.36674	-3.50107	0.000463401	0.00559686
ZNF519	21.2141	-4.78505	1.36674	-3.50107	0.000463401	0.00559686
NR6A1	48.0601	-4.78763	1.02128	-4.68789	2.76037e-06	6.95014e-05
LIG1	36.4869	-4.81295	1.14564	-4.20111	2.65613e-05	0.000491574
RASL11B	20.759	-4.82436	1.42331	-3.38953	0.000700131	0.00782797
STC2	49.7926	-4.84328	1.01306	-4.78084	1.74566e-06	4.67621e-05
CHAF1A	66.098	-4.84388	0.923036	-5.24777	1.53955e-07	5.47996e-06
PKIB	58.8457	-4.85594	0.978544	-4.96241	6.96224e-07	2.09869e-05
KIF20A	29.455	-4.89888	1.22722	-3.99186	6.55584e-05	0.00108917
PSIP1	360.193	-4.89916	0.624832	-7.84076	4.47817e-15	6.92624e-13
DPYSL3	95.4306	-4.92412	0.833795	-5.90568	3.51199e-09	1.79637e-07
PROM1	23.2353	-4.93209	1.33805	-3.68602	0.000227787	0.00307951
NT5DC2	70.4292	-4.94241	0.910757	-5.42671	5.74025e-08	2.23285e-06
FAM46B	36.086	-4.96438	1.14394	-4.33973	1.4266e-05	0.000287355
ZNF730	29.2887	-4.96743	1.23834	-4.01135	6.03719e-05	0.00101469
FOXH1	58.2102	-4.98294	0.994095	-5.01254	5.37168e-07	1.66164e-05
SERPINB9	106.393	-5.01191	0.810809	-6.18136	6.35501e-10	3.93163e-08
UBE2T	41.3273	-5.01483	1.14482	-4.38044	1.18441e-05	0.000244125
ULK4P3	54.7555	-5.03238	1.03418	-4.86608	1.13836e-06	3.22213e-05
CCNA2	50.6691	-5.03494	1.02225	-4.92538	8.41984e-07	2.48615e-05
TMSB15A	19.2031	-5.05615	1.45016	-3.48662	0.000489167	0.0058403
ZNF826P	227.671	-5.06411	0.692079	-7.31725	2.53096e-13	2.93591e-11
USP44	93.7869	-5.07185	0.848686	-5.97611	2.28522e-09	1.22684e-07
GYG2	37.3634	-5.07837	1.15148	-4.41031	1.03223e-05	0.000217001
SPAG5	31.5987	-5.08714	1.2169	-4.18042	2.90967e-05	0.00053243
CPT1C	18.4593	-5.09572	1.50003	-3.39709	0.000681072	0.00766767
CPXM1	21.9681	-5.10358	1.44232	-3.53845	0.000402477	0.0049658
RAD51	22.2569	-5.12602	1.43806	-3.56455	0.000364476	0.004584
PTTG1	91.9964	-5.13476	0.870887	-5.89602	3.7238e-09	1.8805e-07
KIF20B	52.524	-5.1391	1.02151	-5.03091	4.88164e-07	1.52825e-05
CYP2S1	121.393	-5.154	0.92574	-5.56743	2.58518e-08	1.10482e-06
ZWINT	49.5244	-5.18362	1.04623	-4.95458	7.24871e-07	2.17495e-05
KIF18B	19.6142	-5.19293	1.47967	-3.50952	0.00044892	0.00544572
JAKMIP2	20.9356	-5.19745	1.42361	-3.65088	0.000261341	0.00346982
ANLN	23.4119	-5.21272	1.42178	-3.66632	0.000246063	0.00329072
ULK4P2	52.8669	-5.21874	1.04668	-4.98599	6.16443e-07	1.86686e-05
PKDCC	57.3103	-5.22699	0.995798	-5.24904	1.5289e-07	5.457e-06
GINS1	29.754	-5.22784	1.26908	-4.11939	3.79878e-05	0.000675333
PLK4	20.1917	-5.23924	1.47013	-3.5638	0.000365518	0.00459266
CCNB1	98.9946	-5.25036	0.843068	-6.22768	4.73391e-10	3.01485e-08
RAD51AP1	30.3315	-5.25905	1.2638	-4.16129	3.1645e-05	0.000572109
TCF7L1	46.0697	-5.27972	1.08985	-4.84443	1.26976e-06	3.54769e-05
ZNF883	20.7692	-5.28414	1.46097	-3.61688	0.000298174	0.00388944
MFAP2	69.9366	-5.33925	1.02145	-5.22712	1.72173e-07	6.01308e-06
BLM	22.9568	-5.34715	1.39643	-3.82915	0.000128585	0.0018973
FEZ1	63.374	-5.3826	0.975729	-5.51649	3.45841e-08	1.40411e-06
ORC6	61.9844	-5.38774	1.04579	-5.15185	2.57932e-07	8.63674e-06
ATAD5	34.374	-5.461	1.23076	-4.43709	9.11851e-06	0.000193892
MFGE8	148.882	-5.46515	0.782087	-6.9879	2.79028e-12	2.70532e-10
CTD-2142D14.1	17.1921	-5.48541	1.59555	-3.43794	0.000586156	0.00676015
UGT3A1	23.6567	-5.49013	1.42022	-3.8657	0.000110769	0.00168712
MIR302B	559.818	-5.52939	0.607177	-9.10671	8.4917e-20	2.48777e-17
MELK	24.5229	-5.54667	1.4094	-3.93547	8.30328e-05	0.00132039
EXO1	16.1595	-5.55722	1.62986	-3.40962	0.000650526	0.00740073
ZFR2	16.1595	-5.55722	1.62986	-3.40962	0.000650526	0.00740073
PWAR6	69.8488	-5.57543	0.964244	-5.78218	7.37395e-09	3.54824e-07
C14orf37	16.4483	-5.58582	1.62439	-3.43872	0.000584462	0.00674963
CDC45	16.737	-5.61389	1.61905	-3.4674	0.000525514	0.00618991
CCDC88A	48.9674	-5.61957	1.11695	-5.03117	4.87499e-07	1.52825e-05
CENPK	27.288	-5.62496	1.34867	-4.17074	3.0361e-05	0.000551678
WDHD1	73.3137	-5.6488	0.955564	-5.91149	3.39034e-09	1.74791e-07
MCM2	54.6881	-5.66412	1.06178	-5.33456	9.57764e-08	3.54509e-06
FLT1	28.443	-5.69103	1.33784	-4.25389	2.10084e-05	0.000400014
CAMKV	17.6033	-5.69504	1.60378	-3.55102	0.000383744	0.00478465
RP11-181K12.2	106.009	-5.72745	0.885571	-6.46753	9.96202e-11	7.43831e-09
TTK	32.0743	-5.74281	1.32964	-4.31909	1.56676e-05	0.000311721
NEFM	18.1808	-5.74677	1.59418	-3.60485	0.000312336	0.00404573
RP11-426L16.8	101.977	-5.79567	0.917531	-6.3166	2.67385e-10	1.82416e-08
DPYSL2	85.7738	-5.79682	0.928824	-6.24103	4.34688e-10	2.80968e-08
CHEK1	29.1429	-5.81589	1.36023	-4.27568	1.90558e-05	0.000370006
SOX2	78.5654	-5.83836	0.969714	-6.0207	1.73665e-09	9.68349e-08
BRCA2	21.2346	-5.84258	1.53408	-3.80852	0.000139799	0.00202935
EDIL3	21.2346	-5.84258	1.53408	-3.80852	0.000139799	0.00202935
SYN3	19.3358	-5.84507	1.57623	-3.70825	0.000208696	0.00286312
LINC00617	21.5233	-5.86515	1.53036	-3.83253	0.000126835	0.00187895
UCHL1	248.345	-5.94342	1.60501	-3.70305	0.000213025	0.00291635
RARRES2	98.9337	-5.95743	0.924804	-6.44183	1.18038e-10	8.61542e-09
POLE2	20.7795	-5.95934	1.55588	-3.83021	0.000128036	0.00189459
FZD7	60.806	-5.96092	1.0721	-5.56004	2.69709e-08	1.14139e-06
GINS2	32.6078	-5.9893	1.33063	-4.50112	6.75976e-06	0.000151158
FSD1	23.2558	-5.99387	1.50954	-3.97065	7.16768e-05	0.00117579
PODXL	400.705	-5.99427	0.643059	-9.32149	1.1472e-20	4.51649e-18
CCDC138	23.5445	-6.01429	1.5063	-3.99274	6.53128e-05	0.00108823
TACC3	35.3729	-6.0351	1.28481	-4.69728	2.63654e-06	6.66418e-05
NAP1L3	12.1273	-6.12205	1.83304	-3.33984	0.000838268	0.00914424
TNNT1	52.565	-6.13218	1.13528	-5.40147	6.60979e-08	2.55578e-06
AC068134.5	36.3615	-6.15618	1.3037	-4.72209	2.33431e-06	6.05336e-05
CALB1	12.4161	-6.16296	1.82585	-3.3754	0.000737078	0.00817773
RIMS4	12.4161	-6.16296	1.82585	-3.3754	0.000737078	0.00817773
SCGB3A2	12.4161	-6.16296	1.82585	-3.3754	0.000737078	0.00817773
GJA1	260.95	-6.17285	0.747331	-8.25986	1.45839e-16	2.96053e-14
CKAP2	52.1099	-6.19431	1.13687	-5.44859	5.0772e-08	2.00495e-06
LEFTY1	24.2444	-6.20174	1.51459	-4.09465	4.22805e-05	0.000738317
CTD-2501M5.1	12.7048	-6.20283	1.81888	-3.41025	0.000649038	0.00739676
PPP1R1A	12.7048	-6.20283	1.81888	-3.41025	0.000649038	0.00739676
RP11-82C23.2	12.9936	-6.24168	1.81212	-3.4444	0.000572326	0.00664199
UGT3A2	52.2323	-6.25141	1.16494	-5.36628	8.03751e-08	3.03556e-06
CRMP1	27.2982	-6.25694	1.46913	-4.25894	2.05397e-05	0.000394167
CRYGEP	13.2823	-6.27958	1.80557	-3.47788	0.000505387	0.00598541
CDK1	69.1357	-6.28736	1.04367	-6.02427	1.69874e-09	9.51296e-08
CENPE	41.7253	-6.29198	1.24893	-5.0379	4.70666e-07	1.49875e-05
CENPW	41.7253	-6.29198	1.24893	-5.0379	4.70666e-07	1.49875e-05
RGS5	28.1645	-6.30769	1.46167	-4.3154	1.59313e-05	0.000316341
LINC00371	13.5711	-6.31656	1.79922	-3.51072	0.000446892	0.00542619
NEK2	13.5711	-6.31656	1.79922	-3.51072	0.000446892	0.00542619
CPVL	28.4532	-6.32423	1.45926	-4.33385	1.46525e-05	0.00029412
CASC5	26.5544	-6.34333	1.49171	-4.25238	2.11511e-05	0.000400014
FOXM1	26.5544	-6.34333	1.49171	-4.25238	2.11511e-05	0.000400014
POLR3G	60.3612	-6.34625	1.10941	-5.72039	1.06279e-08	4.86188e-07
CKAP2L	13.8598	-6.35267	1.79305	-3.54293	0.000395702	0.00490083
AURKA	41.559	-6.35915	1.27302	-4.99534	5.87332e-07	1.79122e-05
BNC2	14.1486	-6.38794	1.78707	-3.57454	0.000350844	0.00443401
CTD-2008L17.1	14.1486	-6.38794	1.78707	-3.57454	0.000350844	0.00443401
PCDH18	14.1486	-6.38794	1.78707	-3.57454	0.000350844	0.00443401
CDCA5	30.1857	-6.41968	1.4456	-4.44086	8.96009e-06	0.000190835
AC024592.9	14.4373	-6.42241	1.78125	-3.60556	0.000311478	0.00403865
NKAIN1	14.4373	-6.42241	1.78125	-3.60556	0.000311478	0.00403865
UHRF1	14.4373	-6.42241	1.78125	-3.60556	0.000311478	0.00403865
CDCA7	30.4745	-6.435	1.44344	-4.45811	8.26865e-06	0.000178183
ACTC1	28.5756	-6.4567	1.47406	-4.38021	1.18567e-05	0.000244125
COL1A2	31.0519	-6.46517	1.43922	-4.49213	7.05143e-06	0.000155962
PIF1	31.0519	-6.46517	1.43922	-4.49213	7.05143e-06	0.000155962
GJC1	31.3407	-6.48002	1.43716	-4.50891	6.51619e-06	0.000146722
DDX25	15.0148	-6.48907	1.77011	-3.66592	0.000246449	0.00329072
E2F1	15.0148	-6.48907	1.77011	-3.66592	0.000246449	0.00329072
GPC2	15.0148	-6.48907	1.77011	-3.66592	0.000246449	0.00329072
NDC80	31.6294	-6.49472	1.43513	-4.52554	6.02428e-06	0.000137071
BUB1B	62.3385	-6.51552	1.12989	-5.7665	8.09332e-09	3.82358e-07
AC074289.1	29.7306	-6.51766	1.46482	-4.44945	8.60896e-06	0.00018396
RP11-217C7.1	15.3036	-6.52132	1.76476	-3.6953	0.000219631	0.00298791
LRRC2	46.7564	-6.53675	1.24802	-5.23768	1.62604e-07	5.74062e-06
SALL4	47.0452	-6.546	1.24677	-5.25037	1.51796e-07	5.43288e-06
ZNF423	15.5923	-6.5529	1.75957	-3.72415	0.000195972	0.00270571
NCAPG	30.5969	-6.56172	1.45825	-4.49972	6.80435e-06	0.000151894
AC007952.5	15.8811	-6.58383	1.75451	-3.75251	0.000175073	0.0024643
AUNIP	15.8811	-6.58383	1.75451	-3.75251	0.000175073	0.0024643
IGDCC3	15.8811	-6.58383	1.75451	-3.75251	0.000175073	0.0024643
NELL2	15.8811	-6.58383	1.75451	-3.75251	0.000175073	0.0024643
NLGN4X	15.8811	-6.58383	1.75451	-3.75251	0.000175073	0.0024643
RP11-11N9.4	15.8811	-6.58383	1.75451	-3.75251	0.000175073	0.0024643
MAD2L1	70.756	-6.58971	1.08258	-6.08705	1.15013e-09	6.73088e-08
FEZF1	16.1698	-6.61412	1.74959	-3.78038	0.000156589	0.0022356
SOX11	16.1698	-6.61412	1.74959	-3.78038	0.000156589	0.0022356
CENPH	50.5101	-6.65245	1.23265	-5.39685	6.782e-08	2.61459e-06
CA14	16.7473	-6.67293	1.74013	-3.83472	0.000125706	0.00186652
PPP2R2B	16.7473	-6.67293	1.74013	-3.83472	0.000125706	0.00186652
MLF1IP	90.7917	-6.69297	1.00166	-6.68188	2.35896e-11	1.97726e-09
ACTN3	17.036	-6.70148	1.73559	-3.86122	0.000112822	0.00171036
GDPD2	17.036	-6.70148	1.73559	-3.86122	0.000112822	0.00171036
BIRC5	76.2422	-6.70328	1.07098	-6.259	3.87449e-10	2.56823e-08
PRKCDBP	17.3248	-6.72949	1.73115	-3.88729	0.000101371	0.00156229
C16orf59	17.6135	-6.75698	1.72683	-3.91293	9.11815e-05	0.00142924
CUZD1	37.4044	-6.75803	1.40188	-4.82071	1.43051e-06	3.95429e-05
AASS	205.172	-6.76381	0.797257	-8.48385	2.17862e-17	4.7974e-15
QPRT	57.0289	-6.76983	1.19053	-5.68641	1.29741e-08	5.85275e-07
NMU	17.9023	-6.78397	1.72262	-3.93817	8.21048e-05	0.00130724
GPC4	99.9092	-6.78715	0.982074	-6.91104	4.81113e-12	4.46473e-10
PLK1	58.4726	-6.80764	1.18636	-5.73826	9.56517e-09	4.42245e-07
CLSPN	18.191	-6.81047	1.71851	-3.96301	7.40098e-05	0.001203
HJURP	18.191	-6.81047	1.71851	-3.96301	7.40098e-05	0.001203
HIF3A	18.4798	-6.8365	1.7145	-3.98747	6.67824e-05	0.00110527
RP11-402D21.2	18.4798	-6.8365	1.7145	-3.98747	6.67824e-05	0.00110527
TTYH1	18.4798	-6.8365	1.7145	-3.98747	6.67824e-05	0.00110527
HEPH	18.7685	-6.86207	1.71058	-4.01155	6.03224e-05	0.00101469
CTSC	135.17	-6.86548	0.929743	-7.38427	1.53291e-13	1.79419e-11
MIAT	19.0573	-6.88721	1.70676	-4.03526	5.45422e-05	0.00092629
ANKRD18CP	19.346	-6.91192	1.70302	-4.05861	4.93647e-05	0.000843876
HMGA2	19.346	-6.91192	1.70302	-4.05861	4.93647e-05	0.000843876
OIP5	19.346	-6.91192	1.70302	-4.05861	4.93647e-05	0.000843876
ASF1B	19.6348	-6.93621	1.69938	-4.08162	4.47222e-05	0.000773676
KCNQ2	19.6348	-6.93621	1.69938	-4.08162	4.47222e-05	0.000773676
SFRP1	316.081	-6.94462	1.58511	-4.38115	1.18053e-05	0.000244125
RP11-366M4.3	64.2475	-6.94954	1.17127	-5.93332	2.96871e-09	1.54278e-07
CTB-175P5.4	19.9235	-6.96011	1.69581	-4.10429	4.05552e-05	0.000712737
DIAPH3	19.9235	-6.96011	1.69581	-4.10429	4.05552e-05	0.000712737
DTL	19.9235	-6.96011	1.69581	-4.10429	4.05552e-05	0.000712737
DEPDC1	20.2122	-6.98363	1.69233	-4.12663	3.6811e-05	0.000656034
NES	41.5692	-7.02604	1.3946	-5.03805	4.70295e-07	1.49875e-05
KIF14	21.0785	-7.05196	1.68234	-4.19176	2.768e-05	0.000508653
CDT1	21.3672	-7.07403	1.67915	-4.21286	2.52157e-05	0.000468672
PRDM14	21.3672	-7.07403	1.67915	-4.21286	2.52157e-05	0.000468672
VAT1L	21.3672	-7.07403	1.67915	-4.21286	2.52157e-05	0.000468672
KIF15	21.9447	-7.1172	1.67298	-4.2542	2.09801e-05	0.000400014
NMRK2	22.2335	-7.1383	1.67	-4.27445	1.91614e-05	0.000370453
LINGO1	23.0997	-7.19982	1.6614	-4.33359	1.46698e-05	0.00029412
KIAA0101	46.7667	-7.20185	1.37311	-5.24491	1.56363e-07	5.55044e-06
SALL1	23.3885	-7.21975	1.65865	-4.35279	1.34416e-05	0.000272864
GLDC	23.6772	-7.23941	1.65595	-4.37174	1.23258e-05	0.000252183
HELLS	136.002	-7.24357	0.94694	-7.64944	2.0185e-14	2.78983e-12
POU5F1	75.9198	-7.25501	1.16371	-6.23439	4.53541e-10	2.91703e-08
PSRC1	25.4097	-7.35197	1.64085	-4.48058	7.44417e-06	0.000163646
ZIC2	25.4097	-7.35197	1.64085	-4.48058	7.44417e-06	0.000163646
KIF4A	25.6984	-7.36989	1.6385	-4.49795	6.86132e-06	0.000152903
PLP1	25.9872	-7.38759	1.63619	-4.51511	6.32845e-06	0.00014299
FAM64A	56.7504	-7.40484	1.32712	-5.57961	2.41055e-08	1.03702e-06
DLK1	26.2759	-7.40507	1.63393	-4.53207	5.84094e-06	0.000133601
RP11-334E6.12	26.2759	-7.40507	1.63393	-4.53207	5.84094e-06	0.000133601
XRCC2	26.2759	-7.40507	1.63393	-4.53207	5.84094e-06	0.000133601
RP11-453F18__B.1	26.5647	-7.42234	1.6317	-4.54883	5.39458e-06	0.000124709
SGOL1	26.5647	-7.42234	1.6317	-4.54883	5.39458e-06	0.000124709
KIF11	26.8534	-7.43939	1.62952	-4.56539	4.98562e-06	0.000117343
SALL2	55.4291	-7.45307	1.34482	-5.54204	2.98968e-08	1.24493e-06
TROAP	27.1422	-7.45625	1.62737	-4.58177	4.61066e-06	0.00010931
ZIC3	27.1422	-7.45625	1.62737	-4.58177	4.61066e-06	0.00010931
PRR11	27.4309	-7.4729	1.62527	-4.59795	4.26662e-06	0.000101897
COL9A3	59.9266	-7.48719	1.31902	-5.67634	1.37604e-08	6.16465e-07
LMNB1	27.7197	-7.48936	1.6232	-4.61396	3.95075e-06	9.54054e-05
MCM10	27.7197	-7.48936	1.6232	-4.61396	3.95075e-06	9.54054e-05
RP4-792G4.2	27.7197	-7.48936	1.6232	-4.61396	3.95075e-06	9.54054e-05
MYBL2	61.0816	-7.51597	1.31624	-5.71017	1.12866e-08	5.14508e-07
CYP26A1	28.8746	-7.55334	1.61527	-4.67621	2.92226e-06	7.32936e-05
SCG3	30.6071	-7.64413	1.60434	-4.76466	1.89172e-06	4.99537e-05
KIF2C	31.1846	-7.67313	1.60093	-4.79293	1.64366e-06	4.45813e-05
BUB1	69.4552	-7.70847	1.29852	-5.93634	2.91449e-09	1.52682e-07
PRODH	32.6283	-7.74309	1.59286	-4.86113	1.16718e-06	3.28224e-05
RMI2	32.6283	-7.74309	1.59286	-4.86113	1.16718e-06	3.28224e-05
CDC20	71.4764	-7.75121	1.29476	-5.98658	2.14294e-09	1.15523e-07
MYCN	32.9171	-7.75667	1.59132	-4.87437	1.09157e-06	3.10632e-05
SKA3	32.9171	-7.75667	1.59132	-4.87437	1.09157e-06	3.10632e-05
SYT6	32.9171	-7.75667	1.59132	-4.87437	1.09157e-06	3.10632e-05
ZIC5	32.9171	-7.75667	1.59132	-4.87437	1.09157e-06	3.10632e-05
GPC3	68.4226	-7.76085	1.31383	-5.90704	3.48315e-09	1.78866e-07
ATP1A2	33.2058	-7.77011	1.5898	-4.88748	1.02136e-06	2.96194e-05
RP11-562F9.2	34.0721	-7.80969	1.58538	-4.92606	8.39054e-07	2.48314e-05
ASPM	35.5158	-7.87323	1.57844	-4.98798	6.10147e-07	1.85645e-05
RP11-132A1.3	78.9838	-7.89931	1.28223	-6.16058	7.24776e-10	4.42079e-08
GNAS-AS1	36.6708	-7.92204	1.57323	-5.03551	4.76577e-07	1.50284e-05
RND2	36.9595	-7.93398	1.57198	-5.04713	4.48496e-07	1.43873e-05
ECEL1	40.1357	-8.05886	1.55921	-5.16854	2.35929e-07	7.96153e-06
ZSCAN10	40.1357	-8.05886	1.55921	-5.16854	2.35929e-07	7.96153e-06
DLGAP5	89.09	-8.07649	1.26822	-6.36837	1.91041e-10	1.33441e-08
SLC2A3	3443.03	-8.10384	0.698797	-11.5968	4.27587e-31	1.85174e-27
SLC2A14	3124.92	-8.14491	0.688086	-11.8371	2.51124e-32	3.26261e-28
HMMR	43.8894	-8.19311	1.54627	-5.29863	1.16673e-07	4.22233e-06
LIN28B	44.4669	-8.21264	1.54445	-5.31751	1.05196e-07	3.84989e-06
OLFML3	45.6219	-8.25087	1.54094	-5.35444	8.58239e-08	3.21333e-06
RP11-69I8.2	50.8194	-8.41074	1.52695	-5.5082	3.62522e-08	1.4627e-06
CCNB2	51.6856	-8.43564	1.52487	-5.53205	3.16508e-08	1.30129e-06
RP11-256I9.3	122.007	-8.53296	1.23656	-6.90055	5.18034e-12	4.77326e-10
TOP2A	122.873	-8.54314	1.23592	-6.91234	4.76707e-12	4.45567e-10
ABHD12B	55.728	-8.54613	1.51594	-5.63752	1.72512e-08	7.59754e-07
RRM2	57.1718	-8.58349	1.51303	-5.67305	1.40276e-08	6.26278e-07
AC087645.1	57.7493	-8.59815	1.5119	-5.68697	1.29313e-08	5.85275e-07
TPX2	61.2142	-8.68289	1.50556	-5.7672	8.05973e-09	3.82161e-07
PTPRZ1	62.3692	-8.70999	1.5036	-5.79278	6.92326e-09	3.34375e-07
VRTN	62.3692	-8.70999	1.5036	-5.79278	6.92326e-09	3.34375e-07
SFRP2	64.9679	-8.76903	1.49941	-5.84834	4.96508e-09	2.44342e-07
AURKB	69.5879	-8.86795	1.49268	-5.94097	2.83346e-09	1.49644e-07
IGF2BP1	71.0316	-8.89742	1.49074	-5.96844	2.39529e-09	1.27539e-07
TRIM71	72.1866	-8.92054	1.48925	-5.98996	2.09898e-09	1.13625e-07
LECT1	73.6303	-8.94888	1.48744	-6.01629	1.78464e-09	9.8692e-08
LINC00678	74.7853	-8.97112	1.48604	-6.03692	1.57086e-09	8.83488e-08
OTX2	75.3628	-8.98211	1.48536	-6.04709	1.47482e-09	8.47004e-08
THY1	79.9827	-9.06687	1.48022	-6.12535	9.04869e-10	5.36806e-08
ANK2	80.5602	-9.0771	1.47962	-6.13475	8.52915e-10	5.08306e-08
RP11-256I9.2	329.317	-9.31444	1.02299	-9.10512	8.61681e-20	2.48777e-17
SLC7A3	96.1525	-9.32701	1.46594	-6.36247	1.98535e-10	1.37934e-08
IGF2BP3	98.7513	-9.36443	1.46406	-6.3962	1.59294e-10	1.1434e-08
RP11-1144P22.1	100.195	-9.38478	1.46306	-6.41449	1.41296e-10	1.0252e-08
CRABP1	103.371	-9.42845	1.46094	-6.45367	1.09175e-10	8.05909e-09
RP11-20D14.6	825.519	-9.57115	0.812768	-11.776	5.18976e-32	3.37127e-28
RP11-267L5.1	122.717	-9.66716	1.45034	-6.66543	2.63884e-11	2.18368e-09
NNAT	125.893	-9.70253	1.4489	-6.69647	2.13515e-11	1.82499e-09
DNMT3B	302.596	-9.85676	1.18335	-8.32955	8.1148e-17	1.67345e-14
DPPA4	242.836	-10.5973	1.41782	-7.47437	7.75736e-14	9.41903e-12
NANOGP1	249.477	-10.6335	1.41648	-7.50698	6.05049e-14	7.48647e-12
ESRG	272.865	-10.7537	1.41218	-7.61492	2.63854e-14	3.60841e-12
NANOG	288.458	-10.828	1.40961	-7.68157	1.57145e-14	2.21915e-12
TDGF1	354.003	-11.1012	1.40069	-7.92555	2.27144e-15	3.73552e-13
LIN28A	369.595	-11.1586	1.39891	-7.97661	1.50403e-15	2.53771e-13

## Sheet: top 50 upregulated
GeneID
MMP7
KLK2
KLK3
TSPAN1
HSPA6
HSPA7
MSMB
CYP3A5
AC069213.1
RARRES1
FXYD3
MUC20
TFF1
CFB
CHCHD2
TNFSF10
CEACAM5
SFN
C8orf4
UCA1
AQP3
MMP10
FOXA1
TMEM45B
GPRC5A
TM4SF1
S100P
GDF15
GPR110
CEACAM3
CEACAM1
PDK4
ZG16B
TACSTD2
RP11-61L23.2
NDRG1
MMP3
CASP4
GBP3
CEACAM8
FAM115C
DKK1
SQRDL
HSPA1A
HSPA1B
IL8
LAMB3
ALDH1A3
STEAP4
RAET1L
